# Supplementary material for: Changes in the Relative Abundance of Two Saccharomyces Species from Oak Forests to Wine Fermentations
Source: Front Microbiol. 2016 Feb 24;7:215. doi: 10.3389/fmicb.2016.00215 (PMC4764737; doi:10.3389/fmicb.2016.00215)
Supplement: Data Sheet S1 — Samples used for enrichment and species identified. [file DataSheet1.CSV]

Number	Species	Date	Location	Name	Label	Location.Type	Source	Source.type	yeast	split	group
1	non-sacch	7/2/2013	Manče	UNG	MA1	Vineyard	vine	bark	1	0	0
2	non-sacch	7/2/2013	Manče	UNG	MA2	Vineyard	vine	soil	1	0	0
3	fail	7/2/2013	Manče	UNG	MA3	Vineyard	oak	leaf	1	0	0
4	non-sacch	7/2/2013	Manče	UNG	MA4	Vineyard	vine	soil	1	0	0
5	NA	7/2/2013	Manče	UNG	MA5	Vineyard	oak	leaf	0	0	0
6	scer	7/2/2013	Manče	UNG	MA6	Vineyard	oak	soil	1	0	0
7	spar	7/2/2013	Manče	UNG	MA7	Vineyard	oak	bark, soil	1	0	0
8	spar	7/2/2013	Manče	UNG	MA8	Vineyard	oak	bark, soil	1	0	0
9	spar	7/2/2013	Manče	UNG	MA9	Vineyard	oak	bark, soil	1	0	0
10	spar	7/2/2013	Manče	UNG	MA10	Vineyard	vine	soil	1	0	0
11	non-sacch	7/2/2013	Manče	UNG	MA11	Vineyard	oak		1	0	0
12	spar	7/2/2013	Manče	UNG	MA12	Vineyard	oak		1	0	0
13	NA	7/2/2013	Manče	UNG	MA13	Vineyard	vine	soil	0	0	0
14	NA	7/2/2013	Manče	UNG	MA14	Vineyard	fruit	cherry	0	0	0
15	non-sacch	7/2/2013	Manče	UNG	MA15	Vineyard	oak		1	0	0
16	non-sacch	7/2/2013	Manče	UNG	MA16	Vineyard	oak	twig, leaf	1	0	0
17	non-sacch	7/2/2013	Manče	UNG	MA17	Vineyard	fruit	cherry	1	0	0
18	non-sacch	7/2/2013	Manče	UNG	MA18	Vineyard	vine	soil	1	0	0
19	spar	7/3/2013	Lijak	Lijak	LI1	Non-vineyard	oak	soil, bark	1	0	0
20	NA	7/3/2013	Lijak	Lijak	LI2	Non-vineyard	oak	leaf	0	0	0
21	non-sacch	7/3/2013	Lijak	Lijak	LI3	Non-vineyard	oak	bark	1	0	0
22	non-sacch	7/3/2013	Lijak	Lijak	LI4	Non-vineyard	oak	leaf, twig	1	0	0
23	non-sacch	7/3/2013	Lijak	Lijak	LI5	Non-vineyard	oak	bark	1	0	0
24	spar	7/3/2013	Lijak	Lijak	LI6	Non-vineyard	oak	soil	1	0	0
25	non-sacch	7/3/2013	Lijak	Lijak	LI7	Non-vineyard	oak	bark, leaf	1	0	0
26	fail	7/3/2013	Lijak	Lijak	LI8	Non-vineyard	oak	bark	1	0	0
27	spar	7/3/2013	Lijak	Lijak	LI9	Non-vineyard	oak	soil	1	0	0
28	spar	7/3/2013	Lijak	Lijak	LI10	Non-vineyard	oak	soil	1	0	0
29	NA	7/3/2013	Lijak	Lijak	LI11	Non-vineyard	oak	bark, twig	0	0	0
30	NA	7/3/2013	Lijak	Lijak	LI12	Non-vineyard	oak	bark	0	0	0
31	NA	7/3/2013	Lijak	Lijak	LI13	Non-vineyard	oak	soil, leaf	0	0	0
32	spar	7/3/2013	Lijak	Lijak	LI14	Non-vineyard	oak	soil	1	0	0
33	fail	7/3/2013	Lijak	Lijak	LI15	Non-vineyard	oak	bark, twig	1	0	0
34	NA	7/3/2013	Lijak	Lijak	LI16	Non-vineyard	oak	bark, leaf, twig	0	0	0
35	spar	7/3/2013	Lijak	Lijak	LI17	Non-vineyard	oak	soil	1	0	0
36	NA	7/3/2013	Lijak	Lijak	LI18	Non-vineyard	oak	leaf	0	0	0
37	non-sacch	7/3/2013	Lijak	Lijak	LI19	Non-vineyard	oak	bark	1	0	0
38	non-sacch	7/3/2013	Lijak	Lijak	LI20	Non-vineyard	insect	insect, flower	1	0	0
39	spar	7/3/2013	Lijak	Lijak	LI21	Non-vineyard	oak	bark, leaf	1	0	0
40	spar	7/3/2013	Lijak	Lijak	LI22	Non-vineyard	oak	soil, leaf, twig	1	0	0
41	non-sacch	7/3/2013	Lijak	Lijak	LI23	Non-vineyard	oak	twig, leaf, soil	1	0	0
42	spar	7/3/2013	Lijak	Lijak	LI24	Non-vineyard	oak	twig, leaf	1	0	0
43	non-sacch	7/3/2013	Lijak	Lijak	LI25	Vineyard	oak	bark, leaf	1	0	0
44	NA	7/3/2013	Lijak	Lijak	LI26	Vineyard	vine	soil	0	0	0
45	NA	7/3/2013	Lijak	Lijak	LI27	Vineyard	oak	leaf	0	0	0
46	NA	7/3/2013	Lijak	Lijak	LI28	Non-vineyard	oak	leaf, twig	0	0	0
47	NA	7/3/2013	Lijak	Lijak	LI29	Non-vineyard	oak	leaf, twig	0	0	0
48	scer	7/3/2013	Podraga	Sutor	Sut1	Vineyard	oak	bark, stem	1	0	0
49	scer	7/3/2013	Podraga	Sutor	Sut2	Vineyard	oak	leaf, soil	1	0	0
50	spar	7/3/2013	Podraga	Sutor	Sut3	Vineyard	oak	bark, soil	1	0	0
51	NA	7/3/2013	Podraga	Sutor	Sut4	Vineyard	vine	soil	0	0	0
52	non-sacch	7/3/2013	Podraga	Sutor	Sut5	Vineyard	oak		1	0	0
53	spar	7/3/2013	Podraga	Sutor	Sut6	Vineyard	oak	soil	1	0	0
54	spar	7/3/2013	Podraga	Sutor	Sut7	Vineyard	oak	leaf, stem	1	0	0
55	spar	7/3/2013	Podraga	Sutor	Sut8	Vineyard	fruit	cherry	1	0	0
56	spar	7/3/2013	Podraga	Sutor	Sut9	Vineyard	oak	bark, leaf	1	0	0
57	spar	7/3/2013	Podraga	Sutor	Sut10	Vineyard	oak	soil	1	0	0
58	NA	7/3/2013	Podraga	Sutor	Sut11	Vineyard	other	leaf	0	0	0
59	spar	7/3/2013	Podraga	Sutor	Sut12	Vineyard	oak	soil	1	0	0
60	non-sacch	7/3/2013	Podraga	Sutor	Sut13	Vineyard	oak	soil	1	0	0
61	spar	7/3/2013	Podraga	Sutor	Sut14	Vineyard	oak	bark	1	0	0
62	non-sacch	7/3/2013	Podraga	Sutor	Sut15	Vineyard	oak	soil	1	0	0
63	spar	7/3/2013	Podraga	Sutor	Sut16	Vineyard	oak	bark	1	0	0
64	spar	7/3/2013	Podraga	Sutor	Sut17	Vineyard	oak	soil	1	0	0
65	NA	7/3/2013	Podraga	Sutor	Sut18	Vineyard	insect	insect, flower	0	0	0
66	scer	7/3/2013	Podraga	Sutor	Sut19	Vineyard	cellar	floor	1	0	0
67	scer	7/3/2013	Podraga	Sutor	Sut20	Vineyard	must		1	0	0
68	scer	7/3/2013	Podraga	Sutor	Sut21	Vineyard	must		1	0	0
69	NA	7/3/2013	Podraga	Sutor	Sut22	Vineyard	insect	insect	0	0	0
70	NA	7/3/2013	Podraga	Sutor	Sut23	Vineyard	oak	soil, bark	0	0	0
71	spar	7/3/2013	Podraga	Sutor	Sut24	Vineyard	oak	soil, leaf, twig	1	0	0
72	spar	7/3/2013	Podraga	Sutor	Sut25	Vineyard	oak	soil	1	0	0
73	spar	7/3/2013	Podraga	Sutor	Sut26	Vineyard	oak	leaf, bark	1	0	0
74	NA	7/3/2013	Podraga	Sutor	Sut27	Vineyard	oak	leaf, stem	0	0	0
75	spar	7/3/2013	Podraga	Sutor	Sut28	Vineyard	oak	leaf	1	0	0
76	non-sacch	7/3/2013	Podraga	Sutor	Sut29	Vineyard	oak	soil	1	0	0
77	spar	7/3/2013	Podraga	Sutor	Sut30	Vineyard	oak	leaf, bark	1	0	0
78	non-sacch	7/3/2013	Podraga	Sutor	Sut31	Vineyard	oak	leaf	1	0	0
79	NA	7/3/2013	Podraga	Sutor	Sut32	Vineyard	oak	leaf	0	0	0
80	non-sacch	7/3/2013	Podraga	Sutor	Sut33	Vineyard	insect	bee	1	0	0
81	NA	7/4/2013	Sinji vrh	Sinji vrh	SV1	Non-vineyard	oak	bark	0	0	0
82	NA	7/4/2013	Sinji vrh	Sinji vrh	SV2	Non-vineyard	oak	soil	0	0	0
83	non-sacch	7/4/2013	Sinji vrh	Sinji vrh	SV3	Non-vineyard	oak	soil	1	0	0
84	spar	7/4/2013	Sinji vrh	Sinji vrh	SV4	Non-vineyard	oak	bark, twig	1	0	0
85	NA	7/4/2013	Sinji vrh	Sinji vrh	SV5	Non-vineyard	oak	bark	0	0	0
86	non-sacch	7/4/2013	Sinji vrh	Sinji vrh	SV6	Non-vineyard	oak	bark, leaf	1	0	0
87	NA	7/4/2013	Sinji vrh	Sinji vrh	SV7	Non-vineyard	insect	bee	0	0	0
88	non-sacch	7/4/2013	Sinji vrh	Sinji vrh	SV8	Non-vineyard	insect	beetle	1	0	0
89	fail	7/4/2013	Sinji vrh	Sinji vrh	SV9	Non-vineyard	insect	bee	1	0	0
90	non-sacch	7/4/2013	Sinji vrh	Sinji vrh	SV10	Non-vineyard	insect	moth	1	0	0
91	non-sacch	7/4/2013	Sinji vrh	Sinji vrh	SV11	Non-vineyard	insect	bee	1	0	0
92	NA	7/4/2013	Sinji vrh	Sinji vrh	SV12	Non-vineyard	oak	bark	0	0	0
93	spar	7/4/2013	Sinji vrh	Sinji vrh	SV13	Non-vineyard	oak	bark	1	0	0
94	spar	7/4/2013	Sinji vrh	Sinji vrh	SV14	Non-vineyard	oak	bark, soil	1	0	0
95	fail	7/4/2013	Sinji vrh	Sinji vrh	SV15	Non-vineyard	oak	bark, soil	1	0	0
96	fail	7/4/2013	Sinji vrh	Sinji vrh	SV16	Non-vineyard	oak	bark	1	0	0
97	non-sacch	7/4/2013	Sinji vrh	Sinji vrh	SV17	Non-vineyard	oak	bark	1	0	0
98	spar	7/4/2013	Sinji vrh	Sinji vrh	SV18	Non-vineyard	oak	bark	1	0	0
99	non-sacch	7/4/2013	Sinji vrh	Sinji vrh	SV19	Non-vineyard	oak	bark	1	0	0
100	fail	7/4/2013	Sinji vrh	Sinji vrh	SV20	Non-vineyard	oak	bark	1	0	0
101	scer	7/4/2013	Sinji vrh	Sinji vrh	SV21	Non-vineyard	oak	bark	1	0	0
102	NA	7/4/2013	Sinji vrh	Sinji vrh	SV22	Non-vineyard	oak	bark	0	0	0
103	spar	7/4/2013	Sinji vrh	Sinji vrh	SV23	Non-vineyard	oak	bark	1	0	0
104	spar	7/4/2013	Sinji vrh	Sinji vrh	SV24	Non-vineyard	oak	bark	1	0	0
105	spar	7/4/2013	Sinji vrh	Sinji vrh	SV25	Non-vineyard	oak	bark	1	0	0
106	NA	7/4/2013	Sinji vrh	Sinji vrh	SV26	Non-vineyard	oak	soil	0	0	0
107	NA	7/4/2013	Sinji vrh	Sinji vrh	SV27	Non-vineyard	oak	soil	0	0	0
108	non-sacch	7/4/2013	Sinji vrh	Sinji vrh	SV28	Non-vineyard	oak	soil	1	0	0
109	NA	7/4/2013	Sinji vrh	Sinji vrh	SV29	Non-vineyard	oak	soil	0	0	0
110	non-sacch	7/4/2013	Sinji vrh	Sinji vrh	SV30	Non-vineyard	insect	bee	1	0	0
111	NA	7/4/2013	Sinji vrh	Sinji vrh	SV31	Non-vineyard	oak	soil	0	0	0
112	non-sacch	7/4/2013	Sinji vrh	Sinji vrh	SV32	Non-vineyard	oak	soil	1	0	0
113	non-sacch	7/4/2013	Sinji vrh	Sinji vrh	SV33	Non-vineyard	oak	bark	1	0	0
114	NA	7/4/2013	Sinji vrh	Sinji vrh	SV34	Non-vineyard	oak	soil	0	0	0
115	NA	7/4/2013	Sinji vrh	Sinji vrh	SV35	Non-vineyard	oak	soil	0	0	0
116	NA	7/4/2013	Sinji vrh	Sinji vrh	SV36	Non-vineyard	oak	soil	0	0	0
117	NA	7/4/2013	Sinji vrh	Sinji vrh	SV37	Non-vineyard	oak	soil	0	0	0
118	NA	7/4/2013	Sinji vrh	Sinji vrh	SV38	Non-vineyard	oak	soil	0	0	0
119	NA	7/4/2013	Sinji vrh	Sinji vrh	SV39	Non-vineyard	oak	soil	0	0	0
120	NA	7/4/2013	Sinji vrh	Sinji vrh	SV40	Non-vineyard	oak	soil	0	0	0
121	NA	7/4/2013	Sinji vrh	Sinji vrh	SV41	Non-vineyard	oak	soil	0	0	0
122	non-sacch	7/4/2013	Sinji vrh	Sinji vrh	SV42	Non-vineyard	oak	bark	1	0	0
123	NA	7/4/2013	Sinji vrh	Sinji vrh	SV43	Non-vineyard	oak	soil	0	0	0
124	scer	7/4/2013	Sinji vrh	Sinji vrh	SV44	Non-vineyard	oak	bark	1	0	0
125	NA	7/4/2013	Sinji vrh	Sinji vrh	SV45	Non-vineyard	oak	soil	0	0	0
126	spar	7/4/2013	Sinji vrh	Sinji vrh	SV46	Non-vineyard	oak	bark	1	0	0
127	spar	7/4/2013	Sinji vrh	Sinji vrh	SV47	Non-vineyard	oak	soil	1	0	0
128	scer	7/5/2013	Dobravlje	Tilia	M1	Vineyard	oak	bark	1	0	0
129	NA	7/5/2013	Dobravlje	Tilia	M2	Vineyard	oak	bark	0	0	0
130	non-sacch	7/5/2013	Dobravlje	Tilia	M3	Vineyard	oak	soil	1	0	0
131	scer	7/5/2013	Dobravlje	Tilia	M4	Vineyard	oak	soil	1	0	0
132	non-sacch	7/5/2013	Dobravlje	Tilia	M5	Vineyard	oak	bark	1	0	0
133	spar	7/5/2013	Dobravlje	Tilia	M6	Vineyard	oak	soil	1	0	0
134	NA	7/5/2013	Dobravlje	Tilia	M7	Vineyard	oak	bark	0	0	0
135	spar	7/5/2013	Dobravlje	Tilia	M8	Vineyard	oak	bark	1	0	0
136	NA	7/5/2013	Dobravlje	Tilia	M9	Vineyard	oak	soil	0	0	0
137	NA	7/5/2013	Dobravlje	Tilia	M10	Vineyard	oak	bark	0	0	0
138	NA	7/5/2013	Dobravlje	Tilia	M11	Vineyard	oak	soil	0	0	0
139	spar	7/5/2013	Dobravlje	Tilia	M12	Vineyard	oak	soil	1	0	0
140	spar	7/5/2013	Dobravlje	Tilia	M13	Vineyard	oak	soil	1	0	0
141	NA	7/5/2013	Dobravlje	Tilia	M14	Vineyard	oak	insect	0	0	0
142	NA	7/5/2013	Dobravlje	Tilia	M15	Vineyard	oak	bark	0	0	0
143	spar	7/5/2013	Dobravlje	Tilia	M16	Vineyard	oak	bark	1	0	0
144	spar	7/5/2013	Dobravlje	Tilia	M17	Vineyard	oak	soil	1	0	0
145	spar	7/5/2013	Dobravlje	Tilia	M18	Vineyard	oak	soil	1	0	0
146	spar	7/5/2013	Dobravlje	Tilia	M19	Vineyard	oak	bark	1	0	0
147	non-sacch	7/5/2013	Dobravlje	Tilia	M20	Vineyard	oak	bark	1	0	0
148	fail	7/5/2013	Dobravlje	Tilia	M21	Vineyard	oak	bark	1	0	0
149	spar	7/5/2013	Dobravlje	Tilia	M22	Vineyard	oak	soil	1	0	0
150	non-sacch	7/5/2013	Dobravlje	Tilia	M23	Vineyard	oak	bark	1	0	0
151	spar	7/5/2013	Dobravlje	Tilia	M24	Vineyard	oak	bark	1	0	0
152	spar	7/5/2013	Dobravlje	Tilia	M25	Vineyard	oak	bark	1	0	0
153	spar	7/8/2013	Manče	UNG	MA19	Vineyard	oak	bark	1	0	0
154	spar	7/8/2013	Manče	UNG	MA20	Vineyard	oak	soil	1	0	0
155	non-sacch	7/8/2013	Manče	UNG	MA21	Vineyard	oak	bark	1	0	0
156	non-sacch	7/8/2013	Manče	UNG	MA22	Vineyard	oak	soil	1	0	0
157	spar	7/8/2013	Manče	UNG	MA23	Vineyard	oak	bark, insect	1	0	0
158	non-sacch	7/8/2013	Manče	UNG	MA24	Vineyard	oak	soil, insect	1	0	0
159	scer	7/8/2013	Manče	UNG	MA25	Vineyard	oak	bark	1	0	0
160	spar	7/8/2013	Manče	UNG	MA26	Vineyard	oak	soil	1	0	0
161	spar	7/8/2013	Manče	UNG	MA27	Vineyard	oak	bark	1	0	0
162	spar	7/8/2013	Manče	UNG	MA28	Vineyard	oak	soil	1	0	0
163	NA	7/8/2013	Manče	UNG	MA29	Vineyard	vine	soil	0	0	0
164	NA	7/8/2013	Manče	UNG	MA30	Vineyard	vine	soil	0	0	0
165	NA	7/8/2013	Manče	UNG	MA31	Vineyard	vine	soil	0	0	0
166	NA	7/9/2013	Vipava	Castle	V1	Non-vineyard	oak	bark	0	0	0
167	NA	7/9/2013	Vipava	Castle	V2	Non-vineyard	oak	soil	0	0	0
168	NA	7/9/2013	Vipava	Castle	V3	Non-vineyard	oak	bark	0	0	0
169	scer	7/9/2013	Vipava	Castle	V4	Non-vineyard	oak	soil	1	0	0
170	spar	7/9/2013	Vipava	Castle	V5	Non-vineyard	oak	bark	1	0	0
171	NA	7/9/2013	Vipava	Castle	V6	Non-vineyard	oak	soil	0	0	0
172	NA	7/9/2013	Vipava	Castle	V7	Non-vineyard	oak	bark	0	0	0
173	NA	7/9/2013	Vipava	Castle	V8	Non-vineyard	oak	soil	0	0	0
174	NA	7/9/2013	Vipava	Castle	V9	Non-vineyard	oak	bark	0	0	0
175	NA	7/9/2013	Vipava	Castle	V10	Non-vineyard	oak	soil	0	0	0
176	NA	7/9/2013	Vipava	Castle	V11	Non-vineyard	oak	bark	0	0	0
177	NA	7/9/2013	Vipava	Castle	V12	Non-vineyard	oak	soil	0	0	0
178	non-sacch	7/9/2013	Vipava	Castle	V13	Non-vineyard	oak	bark	1	0	0
179	NA	7/9/2013	Vipava	Castle	V14	Non-vineyard	oak	soil	0	0	0
180	NA	7/9/2013	Vipava	Castle	V15	Non-vineyard	oak	bark	0	0	0
181	NA	7/9/2013	Vipava	Castle	V16	Non-vineyard	oak	soil	0	0	0
182	NA	7/9/2013	Vipava	Castle	V17	Non-vineyard	oak	bark	0	0	0
183	NA	7/9/2013	Vipava	Castle	V18	Non-vineyard	oak	soil	0	0	0
184	NA	7/9/2013	Vipava	Castle	V19	Non-vineyard	oak	bark	0	0	0
185	NA	7/9/2013	Vipava	Castle	V20	Non-vineyard	oak	soil	0	0	0
186	non-sacch	7/9/2013	Vipava	Castle	V21	Non-vineyard	oak	bark	1	0	0
187	non-sacch	7/9/2013	Vipava	Castle	V22	Non-vineyard	oak	soil	1	0	0
188	NA	7/9/2013	Vipava	Castle	V23	Non-vineyard	oak	bark	0	0	0
189	non-sacch	7/9/2013	Vipava	Castle	V24	Non-vineyard	oak	soil	1	0	3
190	non-sacch	7/9/2013	Vipava	Castle	V25	Non-vineyard	oak	bark, insect	1	0	0
191	scer	7/9/2013	Brje	Sveti Martin	SM1	Vineyard	oak	bark	1	0	0
192	scer	7/9/2013	Brje	Sveti Martin	SM2	Vineyard	oak	soil	1	0	0
193	scer	7/9/2013	Brje	Sveti Martin	SM3	Vineyard	oak	bark	1	0	0
194	non-sacch	7/9/2013	Brje	Sveti Martin	SM4	Vineyard	oak	soil	1	0	0
195	non-sacch	7/9/2013	Brje	Sveti Martin	SM5	Vineyard	oak	soil	1	0	0
196	NA	7/9/2013	Brje	Sveti Martin	SM6	Vineyard	oak	bark	0	0	0
197	non-sacch	7/9/2013	Brje	Sveti Martin	SM7	Vineyard	oak	bark	1	0	0
198	spar	7/9/2013	Brje	Sveti Martin	SM8	Vineyard	oak	soil	1	0	0
199	NA	7/9/2013	Brje	Sveti Martin	SM9	Vineyard	oak	bark	0	0	0
200	spar	7/9/2013	Brje	Sveti Martin	SM10	Vineyard	oak	soil	1	0	0
201	spar	7/9/2013	Brje	Sveti Martin	SM11	Vineyard	oak	bark	1	0	0
202	spar	7/9/2013	Brje	Sveti Martin	SM12	Vineyard	oak	soil	1	0	0
203	NA	7/9/2013	Brje	Sveti Martin	SM13	Vineyard	fruit	fruit	0	0	0
204	NA	7/9/2013	Brje	Sveti Martin	SM14	Vineyard	fruit	soil	0	0	0
205	spar	7/9/2013	Brje	Sveti Martin	SM15	Vineyard	oak	bark	1	0	0
206	NA	7/9/2013	Brje	Sveti Martin	SM16	Vineyard	oak	soil	0	0	0
207	spar	7/9/2013	Brje	Sveti Martin	SM17	Vineyard	oak	bark	1	0	0
208	spar	7/9/2013	Brje	Sveti Martin	SM18	Vineyard	oak	soil	1	0	0
209	non-sacch	7/9/2013	Brje	Sveti Martin	SM19	Vineyard	oak	bark	1	0	0
210	spar	7/9/2013	Brje	Sveti Martin	SM20	Vineyard	oak	soil	1	0	0
211	spar	7/9/2013	Brje	Sveti Martin	SM21	Vineyard	oak	bark	1	0	0
212	NA	7/9/2013	Brje	Sveti Martin	SM22	Vineyard	oak	soil	0	0	0
213	NA	7/9/2013	Brje	Sveti Martin	SM23	Vineyard	fruit	fig	0	0	0
214	scer	7/9/2013	Brje	Sveti Martin	SM24	Vineyard	oak	bark	1	0	0
215	scer	7/9/2013	Brje	Sveti Martin	SM25	Vineyard	oak	soil	1	0	0
216	scer	7/9/2013	Brje	Sveti Martin	SM26	Vineyard	oak	leaf	1	0	0
217	NA	7/9/2013	Brje	Sveti Martin	SM27	Vineyard	oak	leaf	0	0	0
218	scer	7/9/2013	Brje	Sveti Martin	SM28	Vineyard	vine	soil	1	0	0
219	non-sacch	7/9/2013	Brje	Sveti Martin	SM29	Vineyard	vine	bark, leaf, grape	1	0	0
220	NA	7/9/2013	Brje	Sveti Martin	SM30	Vineyard	vine	soil	0	0	0
221	NA	7/9/2013	Brje	Sveti Martin	SM31	Vineyard	vine	bark, leaf, grape	0	0	0
222	NA	7/9/2013	Brje	Sveti Martin	SM32	Vineyard	insect	praying mantis	0	0	0
223	scer	7/9/2013	Brje	Sveti Martin	SM33	Vineyard	vine	soil	1	0	0
224	scer	7/9/2013	Brje	Sveti Martin	SM34	Vineyard	vine	bark, leaf	1	0	0
225	scer	7/9/2013	Brje	Sveti Martin	SM35	Vineyard	vine	soil	1	0	0
226	NA	7/9/2013	Brje	Sveti Martin	SM36	Vineyard	vine	bark, leaf	0	0	0
227	NA	7/9/2013	Brje	Sveti Martin	SM37	Vineyard	oak	leaf	0	0	0
228	NA	7/9/2013	Brje	Sveti Martin	SM38	Vineyard	oak	soil	0	0	0
229	scer	7/9/2013	Brje	Sveti Martin	SM39	Vineyard	vine	bark, leaf, grape	1	0	0
230	non-sacch	7/9/2013	Brje	Sveti Martin	SM40	Vineyard	vine	soil	1	0	0
231	non-sacch	7/9/2013	Brje	Sveti Martin	SM41	Vineyard	oak	leaf	1	0	0
232	scer	7/9/2013	Brje	Sveti Martin	SM42	Vineyard	must	wine	1	0	0
233	scer	7/9/2013	Brje	Sveti Martin	SM43	Vineyard	cellar	floor	1	0	0
234	non-sacch	7/9/2013	Brje	Sveti Martin	SM44	Vineyard	cellar	pipe	1	0	0
235	scer	7/9/2013	Brje	Sveti Martin	SM45	Vineyard	cellar	barrel	1	0	0
236	scer	7/9/2013	Brje	Sveti Martin	SM46	Vineyard	cellar	barrel	1	0	0
237	scer	7/9/2013	Brje	Sveti Martin	SM47	Vineyard	cellar		1	0	0
238	scer	7/9/2013	Brje	Sveti Martin	SM48	Vineyard	cellar	barrel	1	0	0
239	scer	7/9/2013	Brje	Sveti Martin	SM49	Vineyard	cellar		1	0	0
240	scer	7/9/2013	Brje	Sveti Martin	SM50	Vineyard	cellar		1	0	0
241	NA	7/10/2013	Dutovlje	Rencelj	Re1	Vineyard	must	wine	0	0	0
242	NA	7/10/2013	Dutovlje	Rencelj	Re2	Vineyard	must	wine	0	0	0
243	NA	7/10/2013	Dutovlje	Rencelj	Re3	Vineyard	must	wine	0	0	0
244	NA	7/10/2013	Dutovlje	Rencelj	Re4	Vineyard	must	wine	0	0	0
245	scer	7/10/2013	Dutovlje	Rencelj	Re5	Vineyard	vine	soil	1	0	0
246	scer	7/10/2013	Dutovlje	Rencelj	Re6	Vineyard	vine	bark	1	0	0
247	scer	7/10/2013	Dutovlje	Rencelj	Re7	Vineyard	fruit	cherry	1	0	0
248	non-sacch	7/10/2013	Dutovlje	Rencelj	Re8	Vineyard	fruit	sour cherry	1	0	0
249	non-sacch	7/10/2013	Dutovlje	Rencelj	Re9	Vineyard	vine	soil	1	0	0
250	NA	7/10/2013	Dutovlje	Rencelj	Re10	Vineyard	vine	bark	0	0	0
251	NA	7/10/2013	Dutovlje	Rencelj	Re11	Vineyard	oak	bark	0	0	0
252	non-sacch	7/10/2013	Dutovlje	Rencelj	Re12	Vineyard	oak	soil	1	0	0
253	fail	7/10/2013	Dutovlje	Rencelj	Re13	Vineyard	oak	bark	1	0	0
254	NA	7/10/2013	Dutovlje	Rencelj	Re14	Vineyard	oak	soil	0	0	0
255	spar	7/10/2013	Dutovlje	Rencelj	Re15	Vineyard	oak	bark	1	0	0
256	non-sacch	7/10/2013	Dutovlje	Rencelj	Re16	Vineyard	oak	soil	1	0	0
257	NA	7/10/2013	Dutovlje	Rencelj	Re17	Vineyard	oak	gaul	0	0	0
258	non-sacch	7/10/2013	Dutovlje	Rencelj	Re18	Vineyard	oak	bark	1	0	0
259	non-sacch	7/10/2013	Dutovlje	Rencelj	Re19	Vineyard	oak	soil	1	0	0
260	NA	7/10/2013	Dutovlje	Rencelj	Re20	Vineyard	oak	bark	0	0	0
261	NA	7/10/2013	Dutovlje	Rencelj	Re21	Vineyard	oak	soil	0	0	0
262	non-sacch	7/10/2013	Dutovlje	Rencelj	Re22	Vineyard	oak	bark	1	0	0
263	scer	7/10/2013	Dutovlje	Rencelj	Re23	Vineyard	oak	soil	1	0	0
264	NA	7/10/2013	Dutovlje	Rencelj	Re24	Vineyard	oak	leaf	0	0	0
265	NA	7/10/2013	Dutovlje	Rencelj	Re25	Vineyard	oak	soil	0	0	0
266	NA	7/10/2013	Planina	Guerila	Gu1	Vineyard	oak	bark	0	0	0
267	NA	7/10/2013	Planina	Guerila	Gu2	Vineyard	oak	soil	0	0	0
268	NA	7/10/2013	Planina	Guerila	Gu3	Vineyard	oak	bark	0	0	0
269	spar	7/10/2013	Planina	Guerila	Gu4	Vineyard	oak	soil	1	0	0
270	NA	7/10/2013	Planina	Guerila	Gu5	Vineyard	vine	soil	0	0	0
271	NA	7/10/2013	Planina	Guerila	Gu6	Vineyard	vine	bark	0	0	0
272	NA	7/10/2013	Planina	Guerila	Gu7	Vineyard	oak	bark	0	0	0
273	spar	7/10/2013	Planina	Guerila	Gu8	Vineyard	oak	soil	1	0	0
274	NA	7/10/2013	Planina	Guerila	Gu9	Vineyard	vine	soil	0	0	0
275	NA	7/10/2013	Planina	Guerila	Gu10	Vineyard	vine	bark	0	0	0
276	NA	7/10/2013	Planina	Guerila	Gu11	Vineyard	oak	bark	0	0	0
277	NA	7/10/2013	Planina	Guerila	Gu12	Vineyard	oak	soil	0	0	0
278	NA	7/10/2013	Planina	Guerila	Gu13	Vineyard	vine	soil	0	0	0
279	NA	7/10/2013	Planina	Guerila	Gu14	Vineyard	vine	bark	0	0	0
280	NA	7/10/2013	Planina	Guerila	Gu15	Vineyard	oak	bark	0	0	0
281	NA	7/10/2013	Planina	Guerila	Gu16	Vineyard	oak	soil	0	0	0
282	NA	7/10/2013	Planina	Guerila	Gu17	Vineyard	oak	bark	0	0	0
283	NA	7/10/2013	Planina	Guerila	Gu18	Vineyard	oak	soil	0	0	0
284	spar	7/10/2013	Planina	Guerila	Gu19	Vineyard	vine	leaf	1	0	0
285	non-sacch	7/10/2013	Planina	Guerila	Gu20	Vineyard	vine	soil	1	0	0
286	spar	7/10/2013	Planina	Guerila	Gu21	Vineyard	oak	bark	1	0	0
287	NA	7/10/2013	Planina	Guerila	Gu22	Vineyard	oak	soil	0	0	0
288	scer	7/10/2013	Planina	Guerila	Gu23	Vineyard	vine	soil	1	0	0
289	NA	7/10/2013	Planina	Guerila	Gu24	Vineyard	vine	bark	0	0	0
290	scer	7/10/2013	Planina	Guerila	Gu25	Vineyard	oak	bark	1	0	0
291	non-sacch	7/10/2013	Planina	Guerila	Gu26	Vineyard	oak	soil	1	0	0
292	scer	7/10/2013	Planina	Guerila	Gu27	Vineyard	vine	soil	1	0	0
293	NA	7/10/2013	Planina	Guerila	Gu28	Vineyard	vine	bark	0	0	0
294	NA	7/10/2013	Planina	Guerila	Gu29	Vineyard	vine	soil	0	0	0
295	NA	7/10/2013	Planina	Guerila	Gu30	Vineyard	vine	bark	0	0	0
296	NA	7/10/2013	Planina	Guerila	Gu31	Vineyard	oak	bark	0	0	0
297	non-sacch	7/10/2013	Planina	Guerila	Gu32	Vineyard	oak	soil	1	0	0
298	NA	7/10/2013	Planina	Guerila	Gu33	Vineyard	oak	bark	0	0	0
299	non-sacch	7/10/2013	Planina	Guerila	Gu34	Vineyard	oak	soil	1	0	0
300	spar	7/11/2013	Nanos	Nanos	F1	Non-vineyard	oak	bark	1	0	0
301	spar	7/11/2013	Nanos	Nanos	F2	Non-vineyard	oak	soil	1	0	0
302	spar	7/11/2013	Nanos	Nanos	F3	Non-vineyard	oak	bark	1	0	0
303	NA	7/11/2013	Nanos	Nanos	F4	Non-vineyard	oak	soil	0	0	0
304	spar	7/11/2013	Nanos	Nanos	F5	Non-vineyard	oak	bark	1	0	0
305	non-sacch	7/11/2013	Nanos	Nanos	F6	Non-vineyard	oak	soil	1	0	0
306	spar	7/11/2013	Nanos	Nanos	F7	Vineyard	oak	bark	1	0	0
307	spar	7/11/2013	Nanos	Nanos	F8	Vineyard	oak	soil	1	0	0
308	spar	7/11/2013	Nanos	Nanos	F9	Vineyard	oak	bark	1	0	0
309	non-sacch	7/11/2013	Nanos	Nanos	F10	Vineyard	oak	soil	1	0	0
310	NA	7/11/2013	Nanos	Nanos	F11	Non-vineyard	oak	bark	0	0	0
311	NA	7/11/2013	Nanos	Nanos	F12	Non-vineyard	oak	soil	0	0	0
312	non-sacch	7/11/2013	Nanos	Nanos	F13	Non-vineyard	oak	bark	1	0	0
313	NA	7/11/2013	Nanos	Nanos	F14	Non-vineyard	oak	soil	0	0	0
314	spar	7/11/2013	Nanos	Nanos	F15	Non-vineyard	oak	bark	1	0	0
315	non-sacch	7/11/2013	Nanos	Nanos	F16	Non-vineyard	oak	soil	1	0	0
316	NA	7/11/2013	Nanos	Nanos	F17	Non-vineyard	oak	bark	0	0	0
317	NA	7/11/2013	Nanos	Nanos	F18	Non-vineyard	oak	soil	0	0	0
318	NA	7/11/2013	Nanos	Nanos	F19	Non-vineyard	oak	bark	0	0	0
319	non-sacch	7/11/2013	Nanos	Nanos	F20	Non-vineyard	oak	soil	1	0	0
320	spar	7/11/2013	Nanos	Nanos	F21	Non-vineyard	oak	bark	1	0	0
321	fail	7/11/2013	Nanos	Nanos	F22	Non-vineyard	oak	soil	1	0	0
322	fail	7/11/2013	Nanos	Nanos	F23	Non-vineyard	oak	soil	1	0	0
323	non-sacch	7/11/2013	Nanos	Nanos	F24	Non-vineyard	oak	bark	1	0	0
324	NA	7/11/2013	Nanos	Nanos	F25	Non-vineyard	oak	soil	0	0	0
325	scer	7/12/2013	Brda	Carga	Ca1	Vineyard	vine	bark	1	0	0
326	NA	7/12/2013	Brda	Carga	Ca2	Vineyard	vine	soil	0	0	0
327	NA	7/12/2013	Brda	Carga	Ca3	Vineyard	vine	bark	0	0	0
328	NA	7/12/2013	Brda	Carga	Ca4	Vineyard	vine	soil	0	0	0
329	spar	7/12/2013	Brda	Carga	Ca5	Vineyard	oak	bark	1	0	0
330	spar	7/12/2013	Brda	Carga	Ca6	Vineyard	oak	soil	1	0	0
331	spar	7/12/2013	Brda	Carga	Ca7	Vineyard	oak	bark	1	0	0
332	spar	7/12/2013	Brda	Carga	Ca8	Vineyard	oak	soil	1	0	0
333	non-sacch	7/12/2013	Brda	Carga	Ca9	Vineyard	oak	bark	1	0	0
334	spar	7/12/2013	Brda	Carga	Ca10	Vineyard	oak	soil	1	0	0
335	spar	7/12/2013	Brda	Carga	Ca11	Vineyard	oak	bark	1	0	0
336	spar	7/12/2013	Brda	Carga	Ca12	Vineyard	oak	soil	1	0	0
337	spar	7/12/2013	Brda	Carga	Ca13	Vineyard	oak	bark	1	0	0
338	spar	7/12/2013	Brda	Carga	Ca14	Vineyard	oak	soil	1	0	0
339	scer	7/12/2013	Brda	Carga	Ca15	Vineyard	oak	bark	1	0	0
340	spar	7/12/2013	Brda	Carga	Ca16	Vineyard	oak	soil	1	0	0
341	NA	7/12/2013	Brda	Carga	Ca17	Vineyard	oak	bark	0	0	0
342	spar	7/12/2013	Brda	Carga	Ca18	Vineyard	oak	soil	1	0	0
343	spar	7/12/2013	Brda	Carga	Ca19	Vineyard	oak	bark	1	0	0
344	spar	7/12/2013	Brda	Carga	Ca20	Vineyard	oak	soil	1	0	0
345	spar	7/12/2013	Brda	Carga	Ca21	Vineyard	oak	bark	1	0	0
346	non-sacch	7/12/2013	Brda	Carga	Ca22	Vineyard	oak	soil	1	0	0
347	fail	7/12/2013	Brda	Carga	Ca23	Vineyard	oak	bark	1	0	0
348	non-sacch	7/12/2013	Brda	Carga	Ca24	Vineyard	oak	soil	1	0	0
349	NA	7/12/2013	Brda	Carga	Ca25	Vineyard	vine	soil	0	0	0
350	spar	7/12/2013	Brda	Carga	Ca26	Vineyard	oak	bark, leaf	1	0	0
351	spar	7/12/2013	Brda	Carga	Ca27	Vineyard	oak	soil	1	0	0
352	non-sacch	7/12/2013	Brda	Carga	Ca28	Vineyard	oak	soil	1	0	0
353	spar	7/12/2013	Brda	Carga	Ca29	Vineyard	oak	bark, leaf	1	0	0
354	spar	7/12/2013	Brda	Carga	Ca30	Vineyard	oak	bark, leaf	1	0	0
355	non-sacch	7/12/2013	Brda	Carga	Ca31	Vineyard	oak	soil	1	0	0
356	spar	7/12/2013	Brda	Carga	Ca32	Vineyard	oak	bark, leaf	1	0	0
357	spar	7/12/2013	Brda	Carga	Ca33	Vineyard	oak	soil	1	0	0
358	spar	7/12/2013	Brda	Carga	Ca34	Vineyard	other	bark, twig	1	0	0
359	spar	7/12/2013	Brda	Carga	Ca35	Vineyard	other	soil	1	0	0
360	non-sacch	7/12/2013	Brda	Carga	Ca36	Vineyard	oak	bark, leaf	1	0	0
361	non-sacch	7/12/2013	Brda	Carga	Ca37	Vineyard	oak	soil	1	0	0
362	spar	7/12/2013	Brda	Carga	Ca38	Vineyard	oak	leaf, twig	1	0	0
363	scer	7/12/2013	Brda	Carga	Ca39	Vineyard	oak	soil	1	0	0
364	scer	7/12/2013	Brda	Carga	Ca40	Vineyard	oak	soil	1	0	0
365	NA	7/12/2013	Brda	Carga	Ca41	Vineyard	vine	grape, leaf, bark	0	0	0
366	NA	7/12/2013	Brda	Carga	Ca42	Vineyard	vine	soil	0	0	0
367	NA	7/12/2013	Brda	Carga	Ca43	Vineyard	vine	soil	0	0	0
368	scer	7/12/2013	Brda	Carga	Ca44	Vineyard	cellar	press	1	0	0
369	non-sacch	7/12/2013	Brda	Carga	Ca45	Vineyard	oak	bark	1	0	0
370	scer	7/12/2013	Brda	Carga	Ca46	Vineyard	cellar	press	1	0	0
371	scer	7/12/2013	Brda	Carga	Ca47	Vineyard	cellar	press	1	0	0
372	scer	7/12/2013	Brda	Carga	Ca48	Vineyard	cellar	wall	1	0	0
373	scer	7/12/2013	Brda	Carga	Ca49	Vineyard	cellar	barrel	1	0	0
374	scer	7/12/2013	Brda	Carga	Ca50	Vineyard	cellar	floor	1	0	0
375	scer	7/12/2013	Brda	Carga	Ca51	Vineyard	cellar	container	1	0	0
376	scer	7/9/2013	Vipava	Castle	V24.2	Non-vineyard	oak	soil	1	0	0
377	scer	9/6/2013	Dobravlje	Tilia	M26	Vineyard	oak	bark, leaf, stem, insect	1	0	0
378	scer	9/6/2013	Dobravlje	Tilia	M27	Vineyard	vine	bee, soil, grape	1	0	0
379	non-sacch	9/6/2013	Dobravlje	Tilia	M28	Vineyard	oak	leaf, bark, stem	1	0	0
380	scer	9/6/2013	Dobravlje	Tilia	M29	Vineyard	oak	soil	1	0	0
381	fail	9/6/2013	Dobravlje	Tilia	M30	Vineyard	insect	bee	1	0	0
382	fail	9/6/2013	Dobravlje	Tilia	M31	Vineyard	insect	bee	1	0	0
383	NA	9/6/2013	Dobravlje	Tilia	M32	Vineyard	must		0	0	0
384	scer	9/6/2013	Dobravlje	Tilia	M33	Vineyard	vine	bark, leaf	1	0	0
385	NA	9/6/2013	Dobravlje	Tilia	M34	Vineyard	oak	soil	0	0	0
386	scer	9/6/2013	Dobravlje	Tilia	M35	Vineyard	oak	soil, bark	1	0	0
387	scer	9/6/2013	Dobravlje	Tilia	M36	Vineyard	oak	soil, insect	1	0	0
388	NA	9/6/2013	Dobravlje	Tilia	M37	Vineyard	vine	soil	0	0	3
389	non-sacch	9/6/2013	Dobravlje	Tilia	M37.2	Vineyard	vine	soil	1	0	0
390	NA	9/6/2013	Dobravlje	Tilia	M38	Vineyard	must		0	0	0
391	fail	9/6/2013	Dobravlje	Tilia	M39	Vineyard	must		1	0	0
392	NA	9/6/2013	Dobravlje	Tilia	M40	Vineyard	vine	grape	0	0	0
393	NA	9/6/2013	Dobravlje	Tilia	M41	Vineyard	vine	grape	0	0	0
394	NA	9/6/2013	Dobravlje	Tilia	M42	Vineyard	vine	grape	0	0	0
395	fail	9/6/2013	Dobravlje	Tilia	M43	Vineyard	vine	stem	1	0	0
396	fail	9/6/2013	Dobravlje	Tilia	M44	Vineyard	vine	stem	1	0	0
397	spar	9/6/2013	Dobravlje	Tilia	M45	Vineyard	vine	grape	1	0	0
398	NA	9/6/2013	Dobravlje	Tilia	M46	Vineyard	oak	leaf, bark	0	0	0
399	NA	9/6/2013	Dobravlje	Tilia	M47	Vineyard	oak	leaf, bark	0	0	0
400	NA	9/6/2013	Dobravlje	Tilia	M48	Vineyard	vine	leaf, bark	0	0	0
401	non-sacch	9/6/2013	Dobravlje	Tilia	M49	Vineyard	oak	leaf, bark, stem	1	0	0
402	non-sacch	9/6/2013	Dobravlje	Tilia	M50	Vineyard	oak	oak leaf, stem	1	0	0
403	NA	9/6/2013	Dobravlje	Tilia	M51	Vineyard	vine	grape	0	0	0
404	scer	9/6/2013	Dobravlje	Tilia	M52	Vineyard	vine	soil	1	0	0
405	non-sacch	9/6/2013	Dobravlje	Tilia	M53	Vineyard	oak	leaf, bark	1	0	0
406	non-sacch	9/6/2013	Dobravlje	Tilia	M54	Vineyard	vine	leaf	1	0	0
407	spar	9/6/2013	Dobravlje	Tilia	M55	Vineyard	vine	grape	1	0	0
408	NA	9/6/2013	Dobravlje	Tilia	M56	Vineyard	oak	leaf, bark, stem	0	0	0
409	scer	9/6/2013	Dobravlje	Tilia	M57	Vineyard	vine	soil	1	0	0
410	fail	9/6/2013	Dobravlje	Tilia	M58	Vineyard	oak	leaf, insect	1	0	0
411	non-sacch	9/6/2013	Dobravlje	Tilia	M59	Vineyard	vine	leaf	1	0	0
412	non-sacch	9/6/2013	Dobravlje	Tilia	M60	Vineyard	oak	soil	1	0	0
413	NA	9/6/2013	Dobravlje	Tilia	M61	Vineyard	vine	bark, leaf	0	0	0
414	NA	9/6/2013	Dobravlje	Tilia	M62	Vineyard	oak	insect	0	0	0
415	NA	9/6/2013	Dobravlje	Tilia	M63	Vineyard	insect	bee	0	0	0
416	non-sacch	9/6/2013	Dobravlje	Tilia	M64	Vineyard	insect	bee	1	0	0
417	fail	9/6/2013	Dobravlje	Tilia	M65	Vineyard	must		1	0	0
418	non-sacch	9/16/2013	Brda	Carga	Ca52	Vineyard	oak	soil	1	0	0
419	NA	9/16/2013	Brda	Carga	Ca52.2	Vineyard	oak	soil	0	0	3
420	non-sacch	9/16/2013	Brda	Carga	Ca53	Vineyard	oak	leaf, twig	1	0	3
421	spar	9/16/2013	Brda	Carga	Ca53.2	Vineyard	oak	leaf, twig	1	0	0
422	non-sacch	9/16/2013	Brda	Carga	Ca54	Vineyard	oak	leaf, twig	1	0	0
423	non-sacch	9/16/2013	Brda	Carga	Ca55	Vineyard	oak	soil	1	0	0
424	NA	9/16/2013	Brda	Carga	Ca56	Vineyard	oak	leaf, bark, twig	0	0	0
425	NA	9/16/2013	Brda	Carga	Ca57	Vineyard	oak	leaf, twig	0	0	0
426	NA	9/16/2013	Brda	Carga	Ca58	Vineyard	oak	mushroom	0	0	0
427	non-sacch	9/16/2013	Brda	Carga	Ca59	Vineyard	vine	grape, leaf	1	0	0
428	fail	9/16/2013	Brda	Carga	Ca60	Vineyard	vine	leaf, twig	1	0	0
429	fail	9/16/2013	Brda	Carga	Ca61	Vineyard	oak	soil	1	0	0
430	spar	9/16/2013	Brda	Carga	Ca62	Vineyard	oak	soil	1	0	0
431	NA	9/16/2013	Brda	Carga	Ca62.2	Vineyard	oak	soil	0	0	3
432	spar	9/16/2013	Brda	Carga	Ca63	Vineyard	oak	soil	1	0	0
433	NA	9/16/2013	Brda	Carga	Ca64	Vineyard	oak	bark, leaf	0	0	0
434	spar	9/16/2013	Brda	Carga	Ca65	Vineyard	oak	bark, leaf, twig	1	0	0
435	non-sacch	9/16/2013	Brda	Carga	Ca66	Vineyard	vine	leaf, bark	1	0	0
436	spar	9/16/2013	Brda	Carga	Ca67	Vineyard	vine	soil	1	0	0
437	fail	9/16/2013	Brda	Carga	Ca68	Vineyard	vine	soil, insect	1	0	0
438	NA	9/16/2013	Brda	Carga	Ca69	Vineyard	vine	grape, leaf, bark	0	0	0
439	spar	9/16/2013	Brda	Carga	Ca70	Vineyard	vine	soil, insect	1	0	0
440	NA	9/16/2013	Brda	Carga	Ca71	Vineyard	vine	leaf, grape	0	0	0
441	spar	9/16/2013	Brda	Carga	Ca72	Vineyard	vine	leaf, grape, twig	1	0	0
442	fail	9/16/2013	Brda	Carga	Ca73	Vineyard	vine	leaf, bark, twig	1	0	0
443	fail	9/16/2013	Brda	Carga	Ca74	Vineyard	vine	soil	1	0	0
444	fail	9/16/2013	Brda	Carga	Ca75	Vineyard	vine	soil	1	0	0
445	non-sacch	9/16/2013	Brda	Carga	Ca76	Vineyard	vine	soil	1	0	0
446	NA	9/16/2013	Brda	Carga	Ca76.2	Vineyard	vine	soil	0	0	3
447	fail	9/16/2013	Brda	Carga	Ca77	Vineyard	vine	soil	1	0	0
448	fail	9/16/2013	Brda	Carga	Ca78	Vineyard	vine	soil	1	0	0
449	non-sacch	9/16/2013	Brda	Carga	Ca79	Vineyard	vine	grape	1	0	0
450	non-sacch	9/16/2013	Brda	Carga	Ca79.2	Vineyard	vine	grape	1	0	3
451	non-sacch	9/16/2013	Brda	Carga	Ca80	Vineyard	vine	soil	1	0	3
452	spar	9/16/2013	Brda	Carga	Ca80.2	Vineyard	vine	soil	1	0	0
453	non-sacch	9/16/2013	Brda	Carga	Ca81	Vineyard	vine	leaf, bark, twig, grape	1	0	0
454	NA	9/16/2013	Brda	Carga	Ca82	Vineyard	vine	leaf, bark, twig, grape	0	0	0
455	fail	9/16/2013	Brda	Carga	Ca83	Vineyard	vine	leaf, twig, grape	1	0	0
456	NA	9/16/2013	Brda	Carga	Ca84	Vineyard	insect	bee	0	0	0
457	NA	9/16/2013	Brda	Carga	Ca85	Vineyard	insect	bee , leaf	0	0	0
458	fail	9/16/2013	Brda	Carga	Ca86	Vineyard	insect	butterfly	1	0	0
459	fail	9/16/2013	Brda	Carga	Ca87	Vineyard	insect	fly, ant	1	0	0
460	NA	9/16/2013	Brda	Carga	Ca88	Vineyard	insect	spider	0	0	0
461	fail	9/16/2013	Brda	Carga	Ca89	Vineyard	insect	grasshopper	1	0	0
462	fail	9/16/2013	Brda	Carga	Ca90	Vineyard	vine	grape	1	0	0
463	scer	9/16/2013	Brda	Carga	Ca91	Vineyard	vine	grape	1	0	0
464	fail	9/16/2013	Brda	Carga	Ca92	Vineyard	vine	grape	1	0	0
465	fail	9/16/2013	Brda	Carga	Ca93	Vineyard	vine	grape	1	0	0
466	fail	9/16/2013	Brda	Carga	Ca94	Vineyard	vine	grape	1	0	0
467	scer	9/16/2013	Brda	Carga	Ca95	Vineyard	vine	grape	1	0	0
468	non-sacch	9/16/2013	Brda	Carga	Ca96	Vineyard	must		1	0	0
469	scer	9/16/2013	Brda	Carga	Ca97	Vineyard	must		1	0	0
470	non-sacch	9/16/2013	Brda	Carga	Ca98	Vineyard	must		1	0	0
471	non-sacch	9/16/2013	Brda	Carga	Ca99	Vineyard	must		1	0	0
472	non-sacch	9/16/2013	Brda	Carga	Ca100	Vineyard	must		1	0	0
473	non-sacch	9/24/2013	Podraga	Sutor	Sut34	Vineyard	vine	grape	1	0	0
474	non-sacch	9/24/2013	Podraga	Sutor	Sut35	Vineyard	vine	grape	1	0	0
475	NA	9/24/2013	Podraga	Sutor	Sut36	Vineyard	vine	grape	0	0	0
476	non-sacch	9/24/2013	Podraga	Sutor	Sut37	Vineyard	vine	grape	1	0	0
477	non-sacch	9/24/2013	Podraga	Sutor	Sut38	Vineyard	must		1	0	0
478	non-sacch	9/24/2013	Podraga	Sutor	Sut39	Vineyard	must		1	0	0
479	non-sacch	9/24/2013	Podraga	Sutor	Sut40	Vineyard	vine	leaf, bark, twig	1	0	0
480	non-sacch	9/24/2013	Podraga	Sutor	Sut41	Vineyard	vine	leaf, bark, twig	1	0	0
481	non-sacch	9/24/2013	Podraga	Sutor	Sut42	Vineyard	vine	leaf, bark, twig	1	0	0
482	spar	9/24/2013	Podraga	Sutor	Sut43	Vineyard	vine	leaf, bark, twig, insect	1	0	0
483	non-sacch	9/24/2013	Podraga	Sutor	Sut44	Vineyard	vine	leaf, bark, twig	1	0	0
484	non-sacch	9/24/2013	Podraga	Sutor	Sut45	Vineyard	vine	leaf, bark, twig	1	0	0
485	non-sacch	9/24/2013	Podraga	Sutor	Sut45.2	Vineyard	vine	leaf, bark, twig	1	0	3
486	non-sacch	9/24/2013	Podraga	Sutor	Sut46	Vineyard	vine	leaf, bark, twig	1	0	0
487	non-sacch	9/24/2013	Podraga	Sutor	Sut47	Vineyard	vine	leaf, bark, twig	1	0	0
488	non-sacch	9/24/2013	Podraga	Sutor	Sut48	Vineyard	vine	leaf, bark, twig	1	0	0
489	non-sacch	9/24/2013	Podraga	Sutor	Sut49	Vineyard	vine	soil	1	0	0
490	NA	9/24/2013	Podraga	Sutor	Sut50	Vineyard	vine	soil	0	0	0
491	non-sacch	9/24/2013	Podraga	Sutor	Sut51	Vineyard	vine	soil	1	0	0
492	NA	9/24/2013	Podraga	Sutor	Sut52	Vineyard	vine	soil	0	0	0
493	non-sacch	9/24/2013	Podraga	Sutor	Sut53	Vineyard	vine	soil	1	0	0
494	non-sacch	9/24/2013	Podraga	Sutor	Sut54	Vineyard	vine	soil	1	0	0
495	non-sacch	9/24/2013	Podraga	Sutor	Sut55	Vineyard	vine	soil	1	0	0
496	spar	9/24/2013	Podraga	Sutor	Sut56	Vineyard	vine	soil	1	0	0
497	NA	9/24/2013	Podraga	Sutor	Sut57	Vineyard	insect	insect	0	0	0
498	non-sacch	9/24/2013	Podraga	Sutor	Sut58	Vineyard	insect	insect, flower	1	0	0
499	NA	9/24/2013	Podraga	Sutor	Sut59	Vineyard	insect	grasshopper	0	0	0
500	NA	9/24/2013	Podraga	Sutor	Sut60	Vineyard	insect	grasshopper	0	0	0
501	NA	9/24/2013	Podraga	Sutor	Sut61	Vineyard	insect	bug	0	0	0
502	NA	9/24/2013	Podraga	Sutor	Sut62	Vineyard	insect	bee	0	0	0
503	non-sacch	9/24/2013	Podraga	Sutor	Sut63	Vineyard	oak	leaf, bark, twig	1	0	0
504	non-sacch	9/24/2013	Podraga	Sutor	Sut64	Vineyard	oak	leaf, bark, twig	1	0	0
505	NA	9/24/2013	Podraga	Sutor	Sut65	Vineyard	oak	leaf	0	0	0
506	spar	9/24/2013	Podraga	Sutor	Sut66	Vineyard	oak	leaf, bark, twig	1	0	0
507	non-sacch	9/24/2013	Podraga	Sutor	Sut67	Vineyard	oak	leaf, twig	1	0	0
508	non-sacch	9/24/2013	Podraga	Sutor	Sut68	Vineyard	oak	soil	1	0	0
509	non-sacch	9/24/2013	Podraga	Sutor	Sut69	Vineyard	oak	leaf, twig	1	0	0
510	NA	9/24/2013	Podraga	Sutor	Sut70	Vineyard	oak	soil	0	0	0
511	NA	9/24/2013	Podraga	Sutor	Sut71	Vineyard	oak	leaf, twig	0	0	0
512	non-sacch	9/24/2013	Podraga	Sutor	Sut72	Vineyard	fruit	fig	1	0	0
513	non-sacch	9/24/2013	Podraga	Sutor	Sut72.2	Vineyard	fruit	fig	1	0	3
514	non-sacch	9/24/2013	Podraga	Sutor	Sut73	Vineyard	fruit	twig	1	0	3
515	spar	9/24/2013	Podraga	Sutor	Sut73.2	Vineyard	fruit	twig	1	0	0
516	NA	9/24/2013	Podraga	Sutor	Sut74	Vineyard	oak	leaf, twig, bark	0	0	0
517	spar	9/24/2013	Podraga	Sutor	Sut75	Vineyard	oak	leaf, twig	1	0	0
518	NA	9/24/2013	Podraga	Sutor	Sut76	Vineyard	oak	soil	0	0	0
519	NA	9/24/2013	Podraga	Sutor	Sut77	Vineyard	insect	spider	0	0	0
520	fail	9/24/2013	Podraga	Sutor	Sut78	Vineyard	oak	soil	1	0	0
521	NA	9/24/2013	Podraga	Sutor	Sut79	Vineyard	oak	soil	0	0	0
522	NA	9/24/2013	Podraga	Sutor	Sut80	Vineyard	oak	leaf, twig	0	0	0
523	non-sacch	9/24/2013	Podraga	Sutor	Sut81	Vineyard	insect	grasshopper	1	0	0
524	non-sacch	9/24/2013	Podraga	Sutor	Sut81.2	Vineyard	insect	grasshopper	1	0	3
525	scer	9/27/2013	Planina	Guerila	Gu35	Vineyard	must	pinot	1	0	0
526	scer	9/27/2013	Planina	Guerila	Gu36	Vineyard	must	rebula	1	0	0
527	scer	9/27/2013	Planina	Guerila	Gu37	Vineyard	vine	grape	1	0	0
528	non-sacch	9/27/2013	Manče	UNG	MA32	Vineyard	vine	grape	1	0	0
529	non-sacch	9/27/2013	Manče	UNG	MA33	Vineyard	vine	grape	1	0	0
530	NA	9/27/2013	Manče	UNG	MA34	Vineyard	vine	grape	0	0	0
531	non-sacch	9/27/2013	Manče	UNG	MA35	Vineyard	vine	grape	1	0	0
532	non-sacch	9/27/2013	Manče	UNG	MA36	Vineyard	vine	grape	1	0	0
533	non-sacch	9/27/2013	Manče	UNG	MA37	Vineyard	vine	leaf, twig	1	0	0
534	non-sacch	9/27/2013	Manče	UNG	MA38	Vineyard	vine	leaf, twig	1	0	0
535	non-sacch	9/27/2013	Manče	UNG	MA39	Vineyard	vine	leaf, bark, twig	1	0	0
536	non-sacch	9/27/2013	Manče	UNG	MA40	Vineyard	vine	soil	1	0	0
537	non-sacch	9/27/2013	Manče	UNG	MA41	Vineyard	vine	grape	1	0	0
538	NA	9/27/2013	Manče	UNG	MA42	Vineyard	oak	soil	0	0	0
539	non-sacch	9/27/2013	Manče	UNG	MA43	Vineyard	vine	leaf, bark, twig	1	0	0
540	non-sacch	9/27/2013	Manče	UNG	MA44	Vineyard	insect	butterfly	1	0	0
541	non-sacch	9/27/2013	Manče	UNG	MA45	Vineyard	vine	soil	1	0	0
542	non-sacch	9/27/2013	Manče	UNG	MA46	Vineyard	vine	soil	1	0	0
543	non-sacch	9/27/2013	Manče	UNG	MA47	Vineyard	vine	soil	1	0	0
544	NA	9/27/2013	Manče	UNG	MA48	Vineyard	insect	butterfly	0	0	0
545	NA	9/27/2013	Manče	UNG	MA49	Vineyard	vine	bark	0	0	0
546	NA	9/27/2013	Manče	UNG	MA50	Vineyard	vine	soil	0	0	0
547	NA	9/27/2013	Manče	UNG	MA51	Vineyard	oak	bark, leaf	0	0	0
548	NA	9/27/2013	Manče	UNG	MA52	Vineyard	insect	grasshopper	0	0	0
549	NA	9/27/2013	Manče	UNG	MA53	Vineyard	insect	dragonfly	0	0	0
550	non-sacch	9/27/2013	Manče	UNG	MA54	Vineyard	oak	soil	1	0	0
551	non-sacch	9/27/2013	Manče	UNG	MA55	Vineyard	vine	leaf, twig	1	0	0
552	NA	9/27/2013	Manče	UNG	MA56	Vineyard	insect	bee, flower	0	0	0
553	NA	9/27/2013	Manče	UNG	MA57	Vineyard	oak	soil	0	0	0
554	fail	9/27/2013	Manče	UNG	MA58	Vineyard	vine	bark, insect	1	0	0
555	non-sacch	9/27/2013	Manče	UNG	MA59	Vineyard	vine	soil	1	0	0
556	NA	9/27/2013	Manče	UNG	MA60	Vineyard	oak	bark	0	0	0
557	non-sacch	9/27/2013	Manče	UNG	MA61	Vineyard	fruit		1	0	0
558	NA	9/27/2013	Manče	UNG	MA62	Vineyard	oak	soil	0	0	0
559	NA	9/27/2013	Manče	UNG	MA63	Vineyard	vine	leaf, bark, twig	0	0	0
560	NA	9/27/2013	Manče	UNG	MA64	Vineyard	oak		0	0	0
561	NA	9/27/2013	Manče	UNG	MA65	Vineyard	oak	leaf, twig	0	0	0
562	non-sacch	9/27/2013	Manče	UNG	MA66	Vineyard	oak	soil	1	0	0
563	NA	9/27/2013	Manče	UNG	MA67	Vineyard	oak	leaf, bark, twig, insect	0	0	0
564	NA	9/27/2013	Manče	UNG	MA68	Vineyard	oak	leaf, bark, twig	0	0	0
565	non-sacch	9/27/2013	Manče	UNG	MA69	Vineyard	oak	soil, insect	1	0	0
566	non-sacch	9/27/2013	Manče	UNG	MA70	Vineyard	oak	twig	1	0	0
567	non-sacch	9/27/2013	Manče	UNG	MA71	Vineyard	oak	leaf, twig	1	0	0
568	non-sacch	9/27/2013	Manče	UNG	MA71.2	Vineyard	oak	leaf, twig	1	0	3
569	NA	9/27/2013	Manče	UNG	MA72	Vineyard	insect	spider	0	0	0
570	NA	9/27/2013	Manče	UNG	MA73	Vineyard	oak	acorn	0	0	0
571	NA	9/27/2013	Manče	UNG	MA74	Vineyard	oak	leaf, bark, twig	0	0	0
572	NA	9/27/2013	Manče	UNG	MA75	Vineyard	oak	soil	0	0	0
573	fail	9/27/2013	Manče	UNG	MA76	Vineyard	vine	leaf, bark, twig	1	0	0
574	fail	9/27/2013	Manče	UNG	MA77	Vineyard	oak	leaf	1	0	0
575	fail	9/27/2013	Manče	UNG	MA78	Vineyard	oak	twig	1	0	0
576	NA	9/27/2013	Manče	UNG	MA79	Vineyard	oak	soil, twig	0	0	0
577	NA	9/27/2013	Manče	UNG	MA80	Vineyard	insect	caterpillar	0	0	0
578	NA	10/2/2013	Planina	Guerila	Gu38	Vineyard	must	merlot	0	0	0
579	NA	10/2/2013	Planina	Guerila	Gu39	Vineyard	vine	grape	0	0	0
580	NA	10/2/2013	Planina	Guerila	Gu40	Vineyard	must	pinela	0	0	0
581	NA	10/2/2013	Planina	Guerila	Gu41	Vineyard	vine	grape	0	0	0
582	NA	10/3/2013	Planina	Guerila	Gu42	Vineyard	must	pinela	0	0	0
583	NA	10/3/2013	Planina	Guerila	Gu43	Vineyard	vine	grape	0	0	0
584	NA	10/3/2013	Dobravlje	Tilia	M66	Vineyard	must		0	0	0
585	NA	10/3/2013	Brje	Sveti Martin	SM50.1	Vineyard	must	barbera	0	0	0
586	NA	10/3/2013	Brje	Sveti Martin	SM51	Vineyard	vine	grape	0	0	0
587	NA	10/3/2013	Brje	Sveti Martin	SM52	Vineyard	vine	grape	0	0	0
588	NA	10/3/2013	Brje	Sveti Martin	SM53	Vineyard	must	rebula	0	0	0
589	NA	10/3/2013	Brje	Sveti Martin	SM54	Vineyard	vine	grape	0	0	0
590	NA	10/3/2013	Brje	Sveti Martin	SM55	Vineyard	vine	grape	0	0	0
591	NA	10/3/2013	Brje	Sveti Martin	SM56	Vineyard	must	pinela	0	0	0
592	spar	10/7/2013	Manče	UNG	MA81	Vineyard	oak	bark	1	1	0
593	non-sacch	10/7/2013	Manče	UNG	MA82	Vineyard	oak	soil	1	1	0
594	non-sacch	10/7/2013	Manče	UNG	MA83	Vineyard	oak	bark	1	1	0
595	spar	10/7/2013	Manče	UNG	MA84	Vineyard	oak	soil	1	1	0
596	fail	10/7/2013	Manče	UNG	MA85	Vineyard	oak	bark	1	1	0
597	skud	10/7/2013	Manče	UNG	MA86	Vineyard	oak	soil	1	1	0
598	spar	10/7/2013	Manče	UNG	MA87	Vineyard	oak	bark	1	1	0
599	spar	10/7/2013	Manče	UNG	MA88	Vineyard	oak	soil	1	1	2
600	scer	10/7/2013	Manče	UNG	MA88.2	Vineyard	oak	soil	1	1	1
601	non-sacch	10/7/2013	Manče	UNG	MA89	Vineyard	oak	bark	1	1	0
602	spar	10/7/2013	Manče	UNG	MA90	Vineyard	oak	soil	1	1	0
603	non-sacch	10/7/2013	Manče	UNG	MA91	Vineyard	vine	bark	1	1	0
604	non-sacch	10/7/2013	Manče	UNG	MA92	Vineyard	vine	soil	1	1	0
605	non-sacch	10/7/2013	Manče	UNG	MA93	Vineyard	vine	bark	1	1	0
606	non-sacch	10/7/2013	Manče	UNG	MA94	Vineyard	vine	soil	1	1	0
607	non-sacch	10/7/2013	Manče	UNG	MA95	Vineyard	vine	bark	1	1	0
608	non-sacch	10/7/2013	Manče	UNG	MA96	Vineyard	vine	soil	1	1	0
609	non-sacch	10/7/2013	Manče	UNG	MA97	Vineyard	vine	bark	1	1	0
610	non-sacch	10/7/2013	Manče	UNG	MA98	Vineyard	vine	soil	1	1	0
611	non-sacch	10/7/2013	Manče	UNG	MA99	Vineyard	vine	bark	1	1	0
612	non-sacch	10/7/2013	Manče	UNG	MA100	Vineyard	vine	soil	1	1	0
613	skud	10/7/2013	Manče	UNG	MA101	Vineyard	oak	bark	1	1	0
614	non-sacch	10/7/2013	Manče	UNG	MA102	Vineyard	oak	leaf	1	1	0
615	spar	10/7/2013	Manče	UNG	MA103	Vineyard	oak	soil	1	1	2
616	fail	10/7/2013	Manče	UNG	MA103.2	Vineyard	oak	soil	1	1	1
617	spar	10/7/2013	Manče	UNG	MA104	Vineyard	oak	soil	1	1	0
618	spar	10/7/2013	Manče	UNG	MA105	Vineyard	oak	leaf	1	1	0
619	spar	10/7/2013	Manče	UNG	MA106	Vineyard	oak	bark	1	1	0
620	non-sacch	10/7/2013	Manče	UNG	MA107	Vineyard	oak	leaf	1	1	0
621	spar	10/7/2013	Manče	UNG	MA108	Vineyard	oak	soil	1	1	2
622	non-sacch	10/7/2013	Manče	UNG	MA108.2	Vineyard	oak	soil	1	1	1
623	spar	10/7/2013	Manče	UNG	MA109	Vineyard	oak	bark	1	1	0
624	non-sacch	10/7/2013	Manče	UNG	MA110	Vineyard	vine	leaf	1	1	0
625	NA	10/7/2013	Manče	UNG	MA111	Vineyard	vine	soil	0	1	0
626	spar	10/7/2013	Manče	UNG	MA112	Vineyard	vine	bark	1	1	0
627	spar	10/7/2013	Manče	UNG	MA113	Vineyard	oak	bark	1	1	0
628	scer	10/7/2013	Manče	UNG	MA114	Vineyard	oak	soil	1	1	0
629	fail	10/7/2013	Manče	UNG	MA115	Vineyard	oak	leaf, twig	1	1	0
630	spar	10/7/2013	Manče	UNG	MA116	Vineyard	insect	wasp	1	1	0
631	non-sacch	10/7/2013	Manče	UNG	MA117	Vineyard	oak	soil	1	1	0
632	NA	10/7/2013	Manče	UNG	MA118	Vineyard	oak	bark	0	1	0
633	NA	10/7/2013	Manče	UNG	MA119	Vineyard	oak	twig, leaf	0	1	0
634	non-sacch	10/7/2013	Manče	UNG	MA120	Vineyard	oak	bark	1	1	0
635	NA	10/7/2013	Manče	UNG	MA121	Vineyard	oak	leaf, twig	0	1	0
636	non-sacch	10/7/2013	Manče	UNG	MA122	Vineyard	oak	soil	1	1	0
637	NA	10/7/2013	Manče	UNG	MA123	Vineyard	oak	leaf, twig	0	1	0
638	non-sacch	10/7/2013	Manče	UNG	MA124	Vineyard	oak	soil	1	1	0
639	NA	10/7/2013	Manče	UNG	MA125	Vineyard	oak	bark	0	1	0
640	NA	10/7/2013	Manče	UNG	MA126	Vineyard	oak	bark	0	1	2
641	spar	10/7/2013	Manče	UNG	MA126.2	Vineyard	oak	bark	1	1	1
642	NA	10/7/2013	Manče	UNG	MA127	Vineyard	oak	soil	0	1	0
643	spar	10/7/2013	Podraga	Sutor	Sut82	Vineyard	oak	bark	1	1	0
644	spar	10/7/2013	Podraga	Sutor	Sut83	Vineyard	oak	soil	1	1	0
645	spar	10/7/2013	Podraga	Sutor	Sut84	Vineyard	oak	bark	1	1	0
646	spar	10/7/2013	Podraga	Sutor	Sut85	Vineyard	oak	soil	1	1	0
647	spar	10/7/2013	Podraga	Sutor	Sut86	Vineyard	oak	bark	1	1	0
648	spar	10/7/2013	Podraga	Sutor	Sut87	Vineyard	oak	soil	1	1	0
649	spar	10/7/2013	Podraga	Sutor	Sut88	Vineyard	oak	bark	1	1	0
650	non-sacch	10/7/2013	Podraga	Sutor	Sut89	Vineyard	oak	soil	1	1	0
651	scer	10/7/2013	Podraga	Sutor	Sut90	Vineyard	oak	bark	1	1	2
652	scer	10/7/2013	Podraga	Sutor	Sut90.2	Vineyard	oak	bark	1	1	1
653	scer	10/7/2013	Podraga	Sutor	Sut91	Vineyard	oak	soil	1	1	2
654	non-sacch	10/7/2013	Podraga	Sutor	Sut91.2	Vineyard	oak	soil	1	1	1
655	scer	10/7/2013	Podraga	Sutor	Sut92	Vineyard	vine	bark	1	1	0
656	NA	10/7/2013	Podraga	Sutor	Sut93	Vineyard	vine	soil	0	1	0
657	non-sacch	10/7/2013	Podraga	Sutor	Sut94	Vineyard	vine	bark	1	1	0
658	non-sacch	10/7/2013	Podraga	Sutor	Sut95	Vineyard	vine	soil	1	1	0
659	non-sacch	10/7/2013	Podraga	Sutor	Sut96	Vineyard	vine	grape	1	1	0
660	non-sacch	10/7/2013	Podraga	Sutor	Sut97	Vineyard	oak	soil	1	1	0
661	spar	10/7/2013	Podraga	Sutor	Sut98	Vineyard	oak	bark, leaf, twig	1	1	0
662	spar	10/7/2013	Podraga	Sutor	Sut99	Vineyard	oak	soil	1	1	0
663	spar	10/7/2013	Podraga	Sutor	Sut100	Vineyard	oak	bark	1	1	0
664	spar	10/7/2013	Podraga	Sutor	Sut101	Vineyard	oak	bark	1	1	0
665	spar	10/7/2013	Podraga	Sutor	Sut102	Vineyard	oak	bark, leaf, twig	1	1	0
666	spar	10/7/2013	Podraga	Sutor	Sut103	Vineyard	oak	bark	1	1	2
667	non-sacch	10/7/2013	Podraga	Sutor	Sut103.2	Vineyard	oak	bark	1	1	1
668	non-sacch	10/7/2013	Podraga	Sutor	Sut104	Vineyard	oak	bark, leaf, twig	1	1	0
669	spar	10/7/2013	Podraga	Sutor	Sut105	Vineyard	oak	soil	1	1	0
670	skud	10/7/2013	Podraga	Sutor	Sut106	Vineyard	oak	soil	1	1	0
671	spar	10/7/2013	Podraga	Sutor	Sut107	Vineyard	oak	bark, leaf, twig	1	1	0
672	non-sacch	10/7/2013	Podraga	Sutor	Sut108	Vineyard	vine	soil	1	1	0
673	non-sacch	10/7/2013	Podraga	Sutor	Sut109	Vineyard	vine	bark	1	1	0
674	non-sacch	10/7/2013	Podraga	Sutor	Sut110	Vineyard	vine	grape	1	1	0
675	NA	10/7/2013	Podraga	Sutor	Sut111	Vineyard	oak	leaf	0	1	0
676	spar	10/7/2013	Podraga	Sutor	Sut112	Vineyard	vine	grape	1	1	0
677	non-sacch	10/7/2013	Podraga	Sutor	Sut113	Vineyard	vine	bark	1	1	0
678	spar	10/7/2013	Podraga	Sutor	Sut114	Vineyard	vine	soil	1	1	0
679	scer	10/7/2013	Podraga	Sutor	Sut115	Vineyard	oak	leaf	1	1	0
680	scer	10/7/2013	Podraga	Sutor	Sut116	Vineyard	cellar	grape	1	1	0
681	non-sacch	10/7/2013	Podraga	Sutor	Sut117	Vineyard	oak	bark	1	1	2
682	non-sacch	10/7/2013	Podraga	Sutor	Sut117.2	Vineyard	oak	bark	1	1	1
683	non-sacch	10/7/2013	Podraga	Sutor	Sut118	Vineyard	other	flower	1	1	2
684	non-sacch	10/7/2013	Podraga	Sutor	Sut118.2	Vineyard	other	flower	1	1	1
685	scer	10/7/2013	Podraga	Sutor	Sut119	Vineyard	cellar	grape	1	1	2
686	scer	10/7/2013	Podraga	Sutor	Sut119.2	Vineyard	cellar	grape	1	1	1
687	spar	10/7/2013	Podraga	Sutor	Sut120	Vineyard	vine	soil	1	1	0
688	non-sacch	10/7/2013	Podraga	Sutor	Sut121	Vineyard	vine	bark	1	1	0
689	non-sacch	10/7/2013	Podraga	Sutor	Sut122	Vineyard	vine	grape	1	1	0
690	spar	10/7/2013	Podraga	Sutor	Sut123	Vineyard	vine	soil	1	1	0
691	spar	10/7/2013	Podraga	Sutor	Sut124	Vineyard	oak	bark	1	1	0
692	scer	10/7/2013	Podraga	Sutor	Sut125	Vineyard	must		1	1	2
693	scer	10/7/2013	Podraga	Sutor	Sut125.2	Vineyard	must		1	1	1
694	non-sacch	10/7/2013	Podraga	Sutor	Sut126	Vineyard	must		1	1	0
695	scer	10/7/2013	Podraga	Sutor	Sut127	Vineyard	must		1	1	0
696	scer	10/7/2013	Podraga	Sutor	Sut128	Vineyard	yeast		1	1	0
697	spar	10/7/2013	Vipava	Castle	V26	Non-vineyard	oak	bark	1	1	0
698	spar	10/7/2013	Vipava	Castle	V27	Non-vineyard	oak	soil	1	1	0
699	NA	10/7/2013	Vipava	Castle	V28	Non-vineyard	oak	bark	0	1	0
700	scer	10/7/2013	Vipava	Castle	V29	Non-vineyard	oak	soil	1	1	0
701	scer	10/7/2013	Vipava	Castle	V30	Non-vineyard	oak	bark	1	1	0
702	non-sacch	10/7/2013	Vipava	Castle	V31	Non-vineyard	oak	soil	1	1	2
703	scer	10/7/2013	Vipava	Castle	V31.2	Non-vineyard	oak	soil	1	1	1
704	NA	10/7/2013	Vipava	Castle	V32	Non-vineyard	oak	bark	0	1	0
705	scer	10/7/2013	Vipava	Castle	V33	Non-vineyard	oak	soil	1	1	0
706	scer	10/7/2013	Vipava	Castle	V34	Non-vineyard	oak	bark	1	1	0
707	scer	10/7/2013	Vipava	Castle	V35	Non-vineyard	oak	soil	1	1	2
708	scer	10/7/2013	Vipava	Castle	V35.2	Non-vineyard	oak	soil	1	1	1
709	scer	10/7/2013	Vipava	Castle	V36	Non-vineyard	oak	bark	1	1	0
710	scer	10/7/2013	Vipava	Castle	V37	Non-vineyard	oak	soil	1	1	0
711	scer	10/7/2013	Vipava	Castle	V38	Non-vineyard	oak	bark	1	1	0
712	scer	10/7/2013	Vipava	Castle	V39	Non-vineyard	oak	soil	1	1	0
713	non-sacch	10/7/2013	Vipava	Castle	V40	Non-vineyard	oak	bark	1	1	0
714	spar	10/7/2013	Vipava	Castle	V41	Non-vineyard	oak	soil	1	1	0
715	NA	10/7/2013	Vipava	Castle	V42	Non-vineyard	oak	bark	0	1	0
716	scer	10/7/2013	Vipava	Castle	V43	Non-vineyard	oak	soil	1	1	0
717	NA	10/7/2013	Vipava	Castle	V44	Non-vineyard	oak		0	1	0
718	spar	10/7/2013	Vipava	Castle	V45	Non-vineyard	oak	bark	1	1	0
719	spar	10/7/2013	Vipava	Castle	V46	Non-vineyard	oak	soil	1	1	0
720	NA	10/7/2013	Vipava	Castle	V47	Non-vineyard	oak	bark	0	1	0
721	spar	10/7/2013	Vipava	Castle	V48	Non-vineyard	oak	soil	1	1	0
722	non-sacch	10/7/2013	Vipava	Castle	V49	Non-vineyard	oak	soil	1	1	0
723	scer	10/7/2013	Vipava	Castle	V50	Non-vineyard	oak	bark, leaf, twig	1	1	0
724	non-sacch	10/7/2013	Vipava	Castle	V51	Non-vineyard	oak	soil	1	1	0
725	NA	10/7/2013	Vipava	Castle	V52	Non-vineyard	oak	bark, leaf, twig	0	1	0
726	NA	10/7/2013	Vipava	Castle	V53	Non-vineyard	oak	soil	0	1	0
727	NA	10/7/2013	Vipava	Castle	V54	Non-vineyard	oak	leaf, twig	0	1	0
728	NA	10/7/2013	Vipava	Castle	V55	Non-vineyard	oak	bark	0	1	0
729	NA	10/7/2013	Vipava	Castle	V56	Non-vineyard	oak	soil	0	1	0
730	spar	10/7/2013	Vipava	Castle	V57	Non-vineyard	oak	bark	1	1	0
731	NA	10/7/2013	Vipava	Castle	V58	Non-vineyard	oak	twig, leaf, insect	0	1	0
732	NA	10/7/2013	Vipava	Castle	V59	Non-vineyard	oak	soil	0	1	0
733	NA	10/7/2013	Vipava	Castle	V60	Non-vineyard	oak	bark	0	1	0
734	fail	10/7/2013	Vipava	Castle	V61	Non-vineyard	oak	soil	1	1	0
735	scer	10/7/2013	Vipava	Castle	V62	Non-vineyard	oak	twig, leaf	1	1	2
736	scer	10/7/2013	Vipava	Castle	V62.2	Non-vineyard	oak	twig, leaf	1	1	1
737	skud	10/7/2013	Vipava	Castle	V63	Non-vineyard	oak	bark, stem, leaf	1	1	0
738	skud	10/7/2013	Vipava	Castle	V64	Non-vineyard	oak	soil	1	1	0
739	NA	10/7/2013	Vipava	Castle	V65	Non-vineyard	oak		0	1	0
740	NA	10/7/2013	Vipava	Castle	V66	Non-vineyard	oak		0	1	0
741	spar	10/7/2013	Vipava	Castle	V67	Non-vineyard	oak	soil	1	1	2
742	scer	10/7/2013	Vipava	Castle	V67.2	Non-vineyard	oak	soil	1	1	1
743	non-sacch	10/7/2013	Vipava	Castle	V68	Non-vineyard	oak	bark, leaf	1	1	0
744	scer	10/7/2013	Vipava	Castle	V69	Non-vineyard	oak	soil	1	1	0
745	NA	10/7/2013	Vipava	Castle	V70	Non-vineyard	oak	bark, leaf	0	1	0
746	spar	10/7/2013	Vipava	Castle	V71	Non-vineyard	oak	soil	1	1	0
747	NA	10/7/2013	Vipava	Castle	V72	Non-vineyard	oak	leaf, bark	0	1	0
748	NA	10/7/2013	Vipava	Castle	V73	Non-vineyard	oak	bark, leaf	0	1	0
749	non-sacch	10/7/2013	Vipava	Castle	V74	Non-vineyard	oak	soil	1	1	0
750	NA	10/7/2013	Vipava	Castle	V75	Non-vineyard	oak	leaf, bark	0	1	0
751	scer	10/7/2013	Vipava	Castle	V76	Non-vineyard	oak	soil	1	1	0
752	non-sacch	10/7/2013	Vipava	Castle	V77	Non-vineyard	oak	soil	1	1	0
753	skud	10/7/2013	Vipava	Castle	V78	Non-vineyard	oak	bark, leaf	1	1	0
754	skud	10/8/2013	Planina	Guerila	Gu44	Vineyard	oak	bark	1	1	0
755	NA	10/8/2013	Planina	Guerila	Gu45	Vineyard	oak	soil	0	1	0
756	NA	10/8/2013	Planina	Guerila	Gu46	Vineyard	oak	bark	0	1	0
757	fail	10/8/2013	Planina	Guerila	Gu47	Vineyard	oak	soil	1	1	0
758	skud	10/8/2013	Planina	Guerila	Gu48	Vineyard	oak	bark	1	1	0
759	fail	10/8/2013	Planina	Guerila	Gu49	Vineyard	oak	soil	1	1	0
760	spar	10/8/2013	Planina	Guerila	Gu50	Vineyard	oak	bark	1	1	0
761	spar	10/8/2013	Planina	Guerila	Gu51	Vineyard	oak	soil	1	1	0
762	non-sacch	10/8/2013	Planina	Guerila	Gu52	Vineyard	oak	bark	1	1	0
763	skud	10/8/2013	Planina	Guerila	Gu53	Vineyard	oak	soil	1	1	0
764	spar	10/8/2013	Planina	Guerila	Gu54	Vineyard	oak	bark	1	1	0
765	spar	10/8/2013	Planina	Guerila	Gu55	Vineyard	oak	soil	1	1	0
766	spar	10/8/2013	Planina	Guerila	Gu56	Vineyard	oak	soil	1	1	0
767	fail	10/8/2013	Planina	Guerila	Gu57	Vineyard	vine	grape, insect	1	1	0
768	non-sacch	10/8/2013	Planina	Guerila	Gu58	Vineyard	oak	bark, leaf	1	1	0
769	spar	10/8/2013	Planina	Guerila	Gu59	Vineyard	vine	soil, grape	1	1	0
770	scer	10/8/2013	Planina	Guerila	Gu60	Vineyard	vine	grape	1	1	2
771	scer	10/8/2013	Planina	Guerila	Gu60.2	Vineyard	vine	grape	1	1	1
772	non-sacch	10/8/2013	Planina	Guerila	Gu61	Vineyard	vine	bark	1	1	0
773	NA	10/8/2013	Planina	Guerila	Gu62	Vineyard	oak	soil	0	1	0
774	scer	10/8/2013	Planina	Guerila	Gu63	Vineyard	oak	soil	1	1	0
775	non-sacch	10/8/2013	Planina	Guerila	Gu64	Vineyard	vine	soil	1	1	0
776	non-sacch	10/8/2013	Planina	Guerila	Gu65	Vineyard	oak	bark, stem	1	1	0
777	NA	10/8/2013	Planina	Guerila	Gu66	Vineyard	oak	bark	0	1	0
778	non-sacch	10/8/2013	Planina	Guerila	Gu67	Vineyard	vine	soil, grape	1	1	0
779	skud	10/8/2013	Planina	Guerila	Gu68	Vineyard	vine	grape	1	1	0
780	non-sacch	10/8/2013	Planina	Guerila	Gu69	Vineyard	vine	grape	1	1	0
781	NA	10/8/2013	Planina	Guerila	Gu70	Vineyard	vine	soil	0	1	0
782	NA	10/8/2013	Planina	Guerila	Gu71	Vineyard	vine	soil	0	1	0
783	non-sacch	10/8/2013	Planina	Guerila	Gu72	Vineyard	vine	bark	1	1	0
784	NA	10/8/2013	Planina	Guerila	Gu73	Vineyard	vine	grape	0	1	0
785	scer	10/8/2013	Planina	Guerila	Gu74	Vineyard	vine	grape	1	1	0
786	scer	10/8/2013	Planina	Guerila	Gu75	Vineyard	vine	soil	1	1	0
787	scer	10/8/2013	Planina	Guerila	Gu76	Vineyard	vine	soil	1	1	0
788	non-sacch	10/8/2013	Planina	Guerila	Gu77	Vineyard	vine	grape	1	1	0
789	non-sacch	10/8/2013	Planina	Guerila	Gu78	Vineyard	vine	grape	1	1	0
790	non-sacch	10/8/2013	Planina	Guerila	Gu79	Vineyard	vine	soil	1	1	0
791	non-sacch	10/8/2013	Planina	Guerila	Gu80	Vineyard	vine	bark	1	1	0
792	non-sacch	10/8/2013	Planina	Guerila	Gu81	Vineyard	vine	grape	1	1	0
793	non-sacch	10/8/2013	Planina	Guerila	Gu82	Vineyard	vine	bark	1	1	0
794	non-sacch	10/8/2013	Planina	Guerila	Gu83	Vineyard	vine	soil	1	1	0
795	spar	10/8/2013	Planina	Guerila	Gu84	Vineyard	oak	bark	1	1	0
796	non-sacch	10/8/2013	Planina	Guerila	Gu85	Vineyard	oak	soil	1	1	0
797	non-sacch	10/8/2013	Planina	Guerila	Gu86	Vineyard	oak	leaf, twig, bark	1	1	0
798	non-sacch	10/8/2013	Planina	Guerila	Gu87	Vineyard	oak	soil	1	1	0
799	non-sacch	10/8/2013	Planina	Guerila	Gu88	Vineyard	oak	leaf, twig, bark	1	1	0
800	NA	10/8/2013	Planina	Guerila	Gu89	Vineyard	oak	soil	0	1	0
801	scer	10/8/2013	Planina	Guerila	Gu90	Vineyard	oak	leaf, twig, bark	1	1	0
802	non-sacch	10/8/2013	Planina	Guerila	Gu91	Vineyard	oak	soil	1	1	0
803	non-sacch	10/8/2013	Planina	Guerila	Gu92	Vineyard	oak	bark	1	1	0
804	non-sacch	10/8/2013	Planina	Guerila	Gu93	Vineyard	oak	leaf, twig	1	1	0
805	skud	10/8/2013	Planina	Guerila	Gu94	Vineyard	oak	soil	1	1	0
806	spar	10/8/2013	Planina	Guerila	Gu95	Vineyard	oak	leaf, twig, bark	1	1	0
807	non-sacch	10/8/2013	Planina	Guerila	Gu96	Vineyard	oak	leaf, twig	1	1	0
808	fail	10/8/2013	Planina	Guerila	Gu97	Vineyard	oak	soil	1	1	0
809	scer	10/8/2013	Planina	Guerila	Gu98	Vineyard	must		1	1	0
810	scer	10/8/2013	Planina	Guerila	Gu99	Vineyard	must		1	1	0
811	scer	10/8/2013	Planina	Guerila	Gu100	Vineyard	must	rebula	1	1	0
812	scer	10/8/2013	Planina	Guerila	Gu101	Vineyard	must	inoculum	1	1	0
813	spar	10/8/2013	Brje	Sveti Martin	SM57	Vineyard	oak	bark	1	1	2
814	non-sacch	10/8/2013	Brje	Sveti Martin	SM57.2	Vineyard	oak	bark	1	1	1
815	spar	10/8/2013	Brje	Sveti Martin	SM58	Vineyard	oak	soil	1	1	2
816	scer	10/8/2013	Brje	Sveti Martin	SM58.2	Vineyard	oak	soil	1	1	1
817	non-sacch	10/8/2013	Brje	Sveti Martin	SM59	Vineyard	oak	bark	1	1	0
818	spar	10/8/2013	Brje	Sveti Martin	SM60	Vineyard	oak	soil	1	1	0
819	non-sacch	10/8/2013	Brje	Sveti Martin	SM61	Vineyard	oak	bark	1	1	0
820	non-sacch	10/8/2013	Brje	Sveti Martin	SM62	Vineyard	oak	soil	1	1	2
821	non-sacch	10/8/2013	Brje	Sveti Martin	SM62.2	Vineyard	oak	soil	1	1	1
822	scer	10/8/2013	Brje	Sveti Martin	SM63	Vineyard	oak	bark	1	1	0
823	spar	10/8/2013	Brje	Sveti Martin	SM64	Vineyard	oak	soil	1	1	0
824	spar	10/8/2013	Brje	Sveti Martin	SM65	Vineyard	oak	bark	1	1	0
825	spar	10/8/2013	Brje	Sveti Martin	SM66	Vineyard	oak	soil	1	1	0
826	scer	10/8/2013	Brje	Sveti Martin	SM67	Vineyard	vine	stem	1	1	2
827	scer	10/8/2013	Brje	Sveti Martin	SM67.2	Vineyard	vine	stem	1	1	1
828	NA	10/8/2013	Brje	Sveti Martin	SM68	Vineyard	other	sap	0	1	0
829	non-sacch	10/8/2013	Brje	Sveti Martin	SM69	Vineyard	vine	grape	1	1	0
830	non-sacch	10/8/2013	Brje	Sveti Martin	SM70	Vineyard	vine	bark	1	1	0
831	non-sacch	10/8/2013	Brje	Sveti Martin	SM71	Vineyard	vine	grape, soil	1	1	0
832	non-sacch	10/8/2013	Brje	Sveti Martin	SM72	Vineyard	vine	grape	1	1	0
833	non-sacch	10/8/2013	Brje	Sveti Martin	SM73	Vineyard	vine	bark, leaf	1	1	0
834	non-sacch	10/8/2013	Brje	Sveti Martin	SM74	Vineyard	oak	soil	1	1	0
835	scer	10/8/2013	Brje	Sveti Martin	SM75	Vineyard	fruit	fig	1	1	2
836	scer	10/8/2013	Brje	Sveti Martin	SM75.2	Vineyard	fruit	fig	1	1	1
837	scer	10/8/2013	Brje	Sveti Martin	SM76	Vineyard	vine	grape, insect	1	1	2
838	scer	10/8/2013	Brje	Sveti Martin	SM76.2	Vineyard	vine	grape, insect	1	1	1
839	scer	10/8/2013	Brje	Sveti Martin	SM77	Vineyard	vine	grape	1	1	2
840	scer	10/8/2013	Brje	Sveti Martin	SM77.2	Vineyard	vine	grape	1	1	1
841	scer	10/8/2013	Brje	Sveti Martin	SM78	Vineyard	vine	grape, insect	1	1	2
842	scer	10/8/2013	Brje	Sveti Martin	SM78.2	Vineyard	vine	grape, insect	1	1	1
843	non-sacch	10/8/2013	Brje	Sveti Martin	SM79	Vineyard	vine	soil	1	1	0
844	non-sacch	10/8/2013	Brje	Sveti Martin	SM80	Vineyard	vine	soil	1	1	0
845	scer	10/8/2013	Brje	Sveti Martin	SM81	Vineyard	oak	bark	1	1	0
846	NA	10/8/2013	Brje	Sveti Martin	SM82	Vineyard	oak	soil	0	1	0
847	non-sacch	10/8/2013	Brje	Sveti Martin	SM83	Vineyard	oak	bark	1	1	0
848	scer	10/8/2013	Brje	Sveti Martin	SM84	Vineyard	oak	soil	1	1	0
849	non-sacch	10/8/2013	Brje	Sveti Martin	SM85	Vineyard	oak	twig, insect	1	1	0
850	scer	10/8/2013	Brje	Sveti Martin	SM86	Vineyard	oak	bark	1	1	0
851	spar	10/8/2013	Brje	Sveti Martin	SM87	Vineyard	oak	soil	1	1	0
852	non-sacch	10/8/2013	Brje	Sveti Martin	SM88	Vineyard	oak	leaf	1	1	0
853	spar	10/8/2013	Brje	Sveti Martin	SM89	Vineyard	oak	bark	1	1	0
854	scer	10/8/2013	Brje	Sveti Martin	SM90	Vineyard	oak	soil	1	1	0
855	non-sacch	10/8/2013	Brje	Sveti Martin	SM91	Vineyard	oak	leaf	1	1	0
856	spar	10/8/2013	Brje	Sveti Martin	SM92	Vineyard	oak	bark	1	1	0
857	spar	10/8/2013	Brje	Sveti Martin	SM93	Vineyard	oak	soil, insect	1	1	0
858	non-sacch	10/8/2013	Brje	Sveti Martin	SM94	Vineyard	oak	leaf	1	1	0
859	spar	10/8/2013	Brje	Sveti Martin	SM95	Vineyard	oak	bark	1	1	0
860	non-sacch	10/8/2013	Brje	Sveti Martin	SM96	Vineyard	oak	soil	1	1	0
861	non-sacch	10/8/2013	Brje	Sveti Martin	SM97	Vineyard	vine	grape	1	1	0
862	non-sacch	10/8/2013	Brje	Sveti Martin	SM98	Vineyard	vine	bark	1	1	0
863	non-sacch	10/8/2013	Brje	Sveti Martin	SM99	Vineyard	vine	soil	1	1	0
864	scer	10/8/2013	Brje	Sveti Martin	SM100	Vineyard	vine		1	1	2
865	scer	10/8/2013	Brje	Sveti Martin	SM100.2	Vineyard	vine		1	1	1
866	non-sacch	10/8/2013	Brje	Sveti Martin	SM101	Vineyard	oak	leaf	1	1	0
867	spar	10/8/2013	Brje	Sveti Martin	SM102	Vineyard	vine	grape	1	1	0
868	non-sacch	10/8/2013	Brje	Sveti Martin	SM103	Vineyard	fruit	fig	1	1	0
869	non-sacch	10/8/2013	Brje	Sveti Martin	SM104	Vineyard	vine	soil	1	1	0
870	non-sacch	10/8/2013	Brje	Sveti Martin	SM105	Vineyard	vine	bark	1	1	0
871	non-sacch	10/8/2013	Brje	Sveti Martin	SM106	Vineyard	vine	grape	1	1	0
872	scer	10/8/2013	Brje	Sveti Martin	SM107	Vineyard	fruit	fig	1	1	2
873	scer	10/8/2013	Brje	Sveti Martin	SM107.2	Vineyard	fruit	fig	1	1	1
874	skud	10/8/2013	Brje	Sveti Martin	SM108	Vineyard	oak	bark	1	1	0
875	scer	10/8/2013	Brje	Sveti Martin	SM109	Vineyard	oak	soil	1	1	0
876	spar	10/8/2013	Brje	Sveti Martin	SM110	Vineyard	oak	bark	1	1	0
877	spar	10/8/2013	Brje	Sveti Martin	SM111	Vineyard	oak	soil	1	1	0
878	spar	10/8/2013	Brje	Sveti Martin	SM112	Vineyard	oak	bark	1	1	0
879	spar	10/8/2013	Brje	Sveti Martin	SM113	Vineyard	oak	soil	1	1	2
880	non-sacch	10/8/2013	Brje	Sveti Martin	SM113.2	Vineyard	oak	soil	1	1	1
881	spar	10/9/2013	Brda	Carga	Ca101	Vineyard	oak	bark	1	1	0
882	spar	10/9/2013	Brda	Carga	Ca102	Vineyard	oak	soil	1	1	0
883	spar	10/9/2013	Brda	Carga	Ca103	Vineyard	vine	bark	1	1	0
884	spar	10/9/2013	Brda	Carga	Ca104	Vineyard	vine	grape	1	1	0
885	non-sacch	10/9/2013	Brda	Carga	Ca105	Vineyard	vine	soil	1	1	0
886	NA	10/9/2013	Brda	Carga	Ca106	Vineyard	oak	leaf	0	1	0
887	NA	10/9/2013	Brda	Carga	Ca107	Vineyard	oak	bark	0	1	0
888	NA	10/9/2013	Brda	Carga	Ca108	Vineyard	oak	soil	0	1	0
889	spar	10/9/2013	Brda	Carga	Ca109	Vineyard	oak	bark	1	1	0
890	NA	10/9/2013	Brda	Carga	Ca110	Vineyard	oak	bark	0	1	0
891	NA	10/9/2013	Brda	Carga	Ca111	Vineyard	oak	soil	0	1	0
892	NA	10/9/2013	Brda	Carga	Ca112	Vineyard	vine	bark	0	1	0
893	NA	10/9/2013	Brda	Carga	Ca113	Vineyard	vine	soil	0	1	0
894	NA	10/9/2013	Brda	Carga	Ca114	Vineyard	vine	grape	0	1	0
895	non-sacch	10/9/2013	Brda	Carga	Ca115	Vineyard	oak	bark	1	1	0
896	spar	10/9/2013	Brda	Carga	Ca116	Vineyard	oak	bark	1	1	0
897	spar	10/9/2013	Brda	Carga	Ca117	Vineyard	oak	soil	1	1	0
898	non-sacch	10/9/2013	Brda	Carga	Ca118	Vineyard	oak	bark	1	1	0
899	NA	10/9/2013	Brda	Carga	Ca119	Vineyard	oak	soil	0	1	0
900	spar	10/9/2013	Brda	Carga	Ca120	Vineyard	oak	bark	1	1	2
901	non-sacch	10/9/2013	Brda	Carga	Ca120.2	Vineyard	oak	bark	1	1	1
902	spar	10/9/2013	Brda	Carga	Ca121	Vineyard	oak	soil	1	1	0
903	non-sacch	10/9/2013	Brda	Carga	Ca122	Vineyard	oak	bark	1	1	0
904	spar	10/9/2013	Brda	Carga	Ca123	Vineyard	oak	soil	1	1	0
905	spar	10/9/2013	Brda	Carga	Ca124	Vineyard	oak	bark	1	1	0
906	spar	10/9/2013	Brda	Carga	Ca125	Vineyard	oak	soil	1	1	2
907	non-sacch	10/9/2013	Brda	Carga	Ca125.2	Vineyard	oak	soil	1	1	1
908	spar	10/9/2013	Brda	Carga	Ca126	Vineyard	oak	bark	1	1	0
909	skud	10/9/2013	Brda	Carga	Ca127	Vineyard	oak	soil	1	1	0
910	spar	10/9/2013	Brda	Carga	Ca128	Vineyard	oak	bark	1	1	0
911	spar	10/9/2013	Brda	Carga	Ca129	Vineyard	oak	bark	1	1	0
912	NA	10/9/2013	Brda	Carga	Ca130	Vineyard	vine	grape, soil	0	1	0
913	non-sacch	10/9/2013	Brda	Carga	Ca131	Vineyard	vine	soil	1	1	0
914	scer	10/9/2013	Brda	Carga	Ca132	Vineyard	vine	grape	1	1	0
915	non-sacch	10/9/2013	Brda	Carga	Ca133	Vineyard	vine	grape	1	1	0
916	non-sacch	10/9/2013	Brda	Carga	Ca134	Vineyard	vine	grape	1	1	0
917	scer	10/9/2013	Brda	Carga	Ca135	Vineyard	vine	soil, grape	1	1	0
918	non-sacch	10/9/2013	Brda	Carga	Ca136	Vineyard	vine	grape	1	1	0
919	non-sacch	10/9/2013	Brda	Carga	Ca137	Vineyard	vine	soil	1	1	0
920	NA	10/9/2013	Brda	Carga	Ca138	Vineyard	insect	flower, insect	0	1	0
921	scer	10/9/2013	Brda	Carga	Ca139	Vineyard	insect	soil, grape, insect	1	1	0
922	NA	10/9/2013	Brda	Carga	Ca140	Vineyard	vine	grape	0	1	0
923	non-sacch	10/9/2013	Brda	Carga	Ca141	Vineyard	vine	soil, grape	1	1	0
924	non-sacch	10/9/2013	Brda	Carga	Ca142	Vineyard	vine	grape	1	1	2
925	scer	10/9/2013	Brda	Carga	Ca142.2	Vineyard	vine	grape	1	1	1
926	scer	10/9/2013	Brda	Carga	Ca143	Vineyard	vine	grape	1	1	0
927	scer	10/9/2013	Brda	Carga	Ca144	Vineyard	vine	grape, insect	1	1	2
928	non-sacch	10/9/2013	Brda	Carga	Ca144.2	Vineyard	vine	grape, insect	1	1	1
929	non-sacch	10/9/2013	Brda	Carga	Ca145	Vineyard	vine	bark, leaf	1	1	0
930	scer	10/9/2013	Brda	Carga	Ca146	Vineyard	vine	grape	1	1	0
931	non-sacch	10/9/2013	Brda	Carga	Ca147	Vineyard	vine	grape	1	1	0
932	NA	10/9/2013	Brda	Carga	Ca148	Vineyard	vine	soil	0	1	0
933	scer	10/9/2013	Brda	Carga	Ca149	Vineyard	vine	grape	1	1	2
934	scer	10/9/2013	Brda	Carga	Ca149.2	Vineyard	vine	grape	1	1	1
935	scer	10/9/2013	Brda	Carga	Ca150	Vineyard	vine	stem, insect	1	1	2
936	scer	10/9/2013	Brda	Carga	Ca150.2	Vineyard	vine	stem, insect	1	1	1
937	non-sacch	10/9/2013	Brda	Carga	Ca151	Vineyard	vine	grape, insect	1	1	2
938	scer	10/9/2013	Brda	Carga	Ca151.2	Vineyard	vine	grape, insect	1	1	1
939	scer	10/9/2013	Brda	Carga	Ca152	Vineyard	vine	grape	1	1	0
940	scer	10/9/2013	Brda	Carga	Ca153	Vineyard	vine	compost	1	1	2
941	scer	10/9/2013	Brda	Carga	Ca153.2	Vineyard	vine	compost	1	1	1
942	non-sacch	10/9/2013	Brda	Carga	Ca154	Vineyard	vine	grape	1	1	0
943	non-sacch	10/9/2013	Brda	Carga	Ca155	Vineyard	vine	soil	1	1	0
944	scer	10/9/2013	Brda	Carga	Ca156	Vineyard	yeast		1	1	0
945	fail	10/9/2013	Lijak	Lijak	LI30	Non-vineyard	oak	leaf	1	1	0
946	non-sacch	10/9/2013	Lijak	Lijak	LI31	Non-vineyard	oak	soil	1	1	0
947	non-sacch	10/9/2013	Lijak	Lijak	LI32	Non-vineyard	oak	bark	1	1	0
948	NA	10/9/2013	Lijak	Lijak	LI33	Non-vineyard	oak	leaf	0	1	0
949	NA	10/9/2013	Lijak	Lijak	LI34	Non-vineyard	oak	bark	0	1	0
950	non-sacch	10/9/2013	Lijak	Lijak	LI35	Non-vineyard	oak	leaf	1	1	0
951	NA	10/9/2013	Lijak	Lijak	LI36	Non-vineyard	oak	insect	0	1	0
952	non-sacch	10/9/2013	Lijak	Lijak	LI37	Vineyard	vine	grape	1	1	2
953	non-sacch	10/9/2013	Lijak	Lijak	LI37.2	Vineyard	vine	grape	1	1	1
954	NA	10/9/2013	Lijak	Lijak	LI38	Vineyard	oak	soil	0	1	0
955	NA	10/9/2013	Lijak	Lijak	LI39	Vineyard	oak	bark	0	1	0
956	non-sacch	10/9/2013	Lijak	Lijak	LI40	Vineyard	vine	grape	1	1	2
957	non-sacch	10/9/2013	Lijak	Lijak	LI40.2	Vineyard	vine	grape	1	1	1
958	NA	10/9/2013	Lijak	Lijak	LI41	Non-vineyard	oak	soil	0	1	0
959	NA	10/9/2013	Lijak	Lijak	LI42	Non-vineyard	oak	bark, leaf	0	1	0
960	NA	10/9/2013	Lijak	Lijak	LI43	Non-vineyard	oak	bark, leaf	0	1	0
961	spar	10/9/2013	Lijak	Lijak	LI44	Non-vineyard	oak	soil	1	1	0
962	NA	10/9/2013	Lijak	Lijak	LI45	Non-vineyard	oak	soil	0	1	0
963	NA	10/9/2013	Lijak	Lijak	LI46	Non-vineyard	oak	soil, insect	0	1	0
964	scer	10/9/2013	Lijak	Lijak	LI47	Non-vineyard	vine	grape	1	1	2
965	scer	10/9/2013	Lijak	Lijak	LI47.2	Non-vineyard	vine	grape	1	1	1
966	NA	10/9/2013	Lijak	Lijak	LI48	Non-vineyard	oak	leaf, bark	0	1	0
967	NA	10/9/2013	Lijak	Lijak	LI49	Non-vineyard	oak	soil	0	1	0
968	non-sacch	10/9/2013	Lijak	Lijak	LI50	Non-vineyard	oak	bark, leaf	1	1	0
969	non-sacch	10/9/2013	Lijak	Lijak	LI51	Non-vineyard	oak	bark, insect	1	1	0
970	non-sacch	10/9/2013	Lijak	Lijak	LI52	Non-vineyard	oak	soil	1	1	0
971	non-sacch	10/9/2013	Lijak	Lijak	LI53	Non-vineyard	oak	soil	1	1	0
972	non-sacch	10/9/2013	Lijak	Lijak	LI54	Non-vineyard	oak	bark, insect	1	1	0
973	NA	10/9/2013	Lijak	Lijak	LI55	Non-vineyard	oak	soil	0	1	0
974	NA	10/9/2013	Lijak	Lijak	LI56	Non-vineyard	oak	leaf, bark	0	1	0
975	spar	10/9/2013	Lijak	Lijak	LI57	Non-vineyard	oak	bark, insect	1	1	0
976	non-sacch	10/9/2013	Lijak	Lijak	LI58	Non-vineyard	oak	soil	1	1	0
977	scer	10/9/2013	Lijak	Lijak	LI59	Non-vineyard	vine		1	1	2
978	scer	10/9/2013	Lijak	Lijak	LI59.2	Non-vineyard	vine		1	1	1
979	non-sacch	10/9/2013	Lijak	Lijak	LI60	Non-vineyard	vine	soil	1	1	2
980	fail	10/9/2013	Lijak	Lijak	LI60.2	Non-vineyard	vine	soil	1	1	1
981	spar	10/9/2013	Lijak	Lijak	LI61	Non-vineyard	oak	bark	1	1	2
982	non-sacch	10/9/2013	Lijak	Lijak	LI61.2	Non-vineyard	oak	bark	1	1	1
983	non-sacch	10/9/2013	Lijak	Lijak	LI62	Non-vineyard	oak	soil	1	1	0
984	spar	10/9/2013	Lijak	Lijak	LI63	Non-vineyard	oak	bark	1	1	0
985	NA	10/9/2013	Lijak	Lijak	LI64	Non-vineyard	oak	soil	0	1	0
986	NA	10/9/2013	Lijak	Lijak	LI65	Non-vineyard	oak	leaf	0	1	0
987	skud	10/9/2013	Lijak	Lijak	LI66	Non-vineyard	oak	bark	1	1	0
988	non-sacch	10/9/2013	Lijak	Lijak	LI67	Non-vineyard	oak	soil	1	1	0
989	NA	10/9/2013	Lijak	Lijak	LI68	Non-vineyard	oak	bark	0	1	0
990	non-sacch	10/9/2013	Lijak	Lijak	LI69	Non-vineyard	oak	soil	1	1	0
991	NA	10/9/2013	Lijak	Lijak	LI70	Non-vineyard	oak	bark	0	1	0
992	NA	10/9/2013	Lijak	Lijak	LI71	Non-vineyard	oak	soil	0	1	0
993	NA	10/9/2013	Lijak	Lijak	LI72	Non-vineyard	oak	bark	0	1	0
994	NA	10/9/2013	Lijak	Lijak	LI73	Non-vineyard	oak	soil	0	1	0
995	NA	10/9/2013	Lijak	Lijak	LI74	Non-vineyard	oak	leaf	0	1	0
996	NA	10/9/2013	Lijak	Lijak	LI75	Non-vineyard	oak	bark	0	1	0
997	NA	10/9/2013	Lijak	Lijak	LI76	Non-vineyard	oak	soil	0	1	0
998	non-sacch	10/9/2013	Lijak	Lijak	LI77	Non-vineyard	oak	leaf	1	1	0
999	NA	10/9/2013	Lijak	Lijak	LI78	Non-vineyard	insect	flower, insect	0	1	0
1000	non-sacch	10/9/2013	Lijak	Lijak	LI79	Non-vineyard	oak	bark, insect	1	1	0
1001	spar	10/9/2013	Lijak	Lijak	LI80	Non-vineyard	oak	soil	1	1	0
1002	spar	10/9/2013	Lijak	Lijak	LI81	Non-vineyard	oak	bark	1	1	0
1003	NA	10/9/2013	Lijak	Lijak	LI82	Non-vineyard	oak	bark	0	1	0
1004	NA	10/10/2013	Nanos	Nanos	F26	Non-vineyard	oak	bark	0	1	0
1005	NA	10/10/2013	Nanos	Nanos	F27	Non-vineyard	oak	soil	0	1	0
1006	spar	10/10/2013	Nanos	Nanos	F28	Non-vineyard	oak	bark	1	1	0
1007	spar	10/10/2013	Nanos	Nanos	F29	Non-vineyard	oak	soil	1	1	0
1008	spar	10/10/2013	Nanos	Nanos	F30	Non-vineyard	oak	bark	1	1	0
1009	non-sacch	10/10/2013	Nanos	Nanos	F31	Non-vineyard	oak	soil	1	1	0
1010	spar	10/10/2013	Nanos	Nanos	F32	Non-vineyard	oak	bark, insect	1	1	0
1011	skud	10/10/2013	Nanos	Nanos	F33	Non-vineyard	oak	soil	1	1	0
1012	skud	10/10/2013	Nanos	Nanos	F34	Non-vineyard	oak	bark	1	1	0
1013	non-sacch	10/10/2013	Nanos	Nanos	F35	Non-vineyard	oak	soil	1	1	0
1014	non-sacch	10/10/2013	Nanos	Nanos	F36	Non-vineyard	oak	bark	1	1	0
1015	skud	10/10/2013	Nanos	Nanos	F37	Non-vineyard	oak	soil	1	1	0
1016	NA	10/10/2013	Nanos	Nanos	F38	Non-vineyard	oak	bark	0	1	0
1017	spar	10/10/2013	Nanos	Nanos	F39	Non-vineyard	oak	soil	1	1	0
1018	NA	10/10/2013	Nanos	Nanos	F40	Non-vineyard	oak	bark	0	1	0
1019	non-sacch	10/10/2013	Nanos	Nanos	F41	Non-vineyard	oak	soil	1	1	2
1020	non-sacch	10/10/2013	Nanos	Nanos	F41.2	Non-vineyard	oak	soil	1	1	1
1021	non-sacch	10/10/2013	Nanos	Nanos	F42	Non-vineyard	oak	bark	1	1	0
1022	non-sacch	10/10/2013	Nanos	Nanos	F43	Non-vineyard	oak	soil	1	1	0
1023	non-sacch	10/10/2013	Nanos	Nanos	F44	Non-vineyard	oak	bark, leaf	1	1	0
1024	skud	10/10/2013	Nanos	Nanos	F45	Non-vineyard	oak	soil	1	1	0
1025	spar	10/10/2013	Nanos	Nanos	F46	Non-vineyard	oak	bark	1	1	0
1026	skud	10/10/2013	Nanos	Nanos	F47	Non-vineyard	oak	soil	1	1	0
1027	non-sacch	10/10/2013	Nanos	Nanos	F48	Non-vineyard	oak	bark	1	1	0
1028	NA	10/10/2013	Nanos	Nanos	F49	Non-vineyard	oak	soil	0	1	0
1029	scer	10/10/2013	Nanos	Nanos	F50	Non-vineyard	oak	bark	1	1	0
1030	spar	10/10/2013	Nanos	Nanos	F51	Non-vineyard	oak	soil	1	1	0
1031	non-sacch	10/10/2013	Nanos	Nanos	F52	Non-vineyard	oak	soil	1	1	0
1032	spar	10/10/2013	Nanos	Nanos	F53	Non-vineyard	oak	bark, leaf	1	1	0
1033	fail	10/10/2013	Nanos	Nanos	F54	Non-vineyard	oak	soil	1	1	0
1034	non-sacch	10/10/2013	Nanos	Nanos	F55	Non-vineyard	oak	bark, leaf	1	1	0
1035	non-sacch	10/10/2013	Nanos	Nanos	F56	Non-vineyard	oak	soil	1	1	0
1036	non-sacch	10/10/2013	Nanos	Nanos	F57	Non-vineyard	oak	bark	1	1	0
1037	non-sacch	10/10/2013	Nanos	Nanos	F58	Non-vineyard	oak	bark, insect	1	1	0
1038	NA	10/10/2013	Nanos	Nanos	F59	Non-vineyard	oak	bark	0	1	0
1039	spar	10/10/2013	Nanos	Nanos	F60	Non-vineyard	oak	soil	1	1	0
1040	NA	10/10/2013	Nanos	Nanos	F61	Non-vineyard	oak	bark	0	1	0
1041	non-sacch	10/10/2013	Nanos	Nanos	F62	Non-vineyard	oak	soil	1	1	0
1042	spar	10/10/2013	Nanos	Nanos	F63	Non-vineyard	oak	bark	1	1	0
1043	NA	10/10/2013	Nanos	Nanos	F64	Non-vineyard	oak	soil	0	1	0
1044	NA	10/10/2013	Nanos	Nanos	F65	Non-vineyard	oak	bark	0	1	0
1045	NA	10/10/2013	Nanos	Nanos	F66	Non-vineyard	oak	soil	0	1	0
1046	spar	10/10/2013	Nanos	Nanos	F67	Non-vineyard	oak	bark	1	1	0
1047	NA	10/10/2013	Nanos	Nanos	F68	Non-vineyard	oak	soil	0	1	0
1048	NA	10/10/2013	Dobravlje	Tilia	M67	Vineyard	vine		0	1	0
1049	scer	10/10/2013	Dobravlje	Tilia	M68	Vineyard	vine	stem	1	1	0
1050	scer	10/10/2013	Dobravlje	Tilia	M69	Vineyard	must		1	1	0
1051	scer	10/11/2013	Dobravlje	Tilia	M70	Vineyard	vine	grape, insect	1	1	2
1052	scer	10/11/2013	Dobravlje	Tilia	M70.2	Vineyard	vine	grape, insect	1	1	1
1053	spar	10/11/2013	Dobravlje	Tilia	M71	Vineyard	oak	bark	1	1	2
1054	scer	10/11/2013	Dobravlje	Tilia	M71.2	Vineyard	oak	bark	1	1	1
1055	spar	10/11/2013	Dobravlje	Tilia	M72	Vineyard	oak	soil	1	1	2
1056	non-sacch	10/11/2013	Dobravlje	Tilia	M72.2	Vineyard	oak	soil	1	1	1
1057	non-sacch	10/11/2013	Dobravlje	Tilia	M73	Vineyard	vine	soil	1	1	0
1058	non-sacch	10/11/2013	Dobravlje	Tilia	M74	Vineyard	vine	soil	1	1	2
1059	non-sacch	10/11/2013	Dobravlje	Tilia	M74.2	Vineyard	vine	soil	1	1	1
1060	non-sacch	10/11/2013	Dobravlje	Tilia	M75	Vineyard	oak	bark	1	1	0
1061	non-sacch	10/11/2013	Dobravlje	Tilia	M76	Vineyard	oak	soil	1	1	0
1062	spar	10/11/2013	Dobravlje	Tilia	M77	Vineyard	oak	bark	1	1	2
1063	non-sacch	10/11/2013	Dobravlje	Tilia	M77.2	Vineyard	oak	bark	1	1	1
1064	spar	10/11/2013	Dobravlje	Tilia	M78	Vineyard	oak	soil	1	1	0
1065	non-sacch	10/11/2013	Dobravlje	Tilia	M79	Vineyard	vine	soil	1	1	0
1066	NA	10/11/2013	Dobravlje	Tilia	M80	Vineyard	vine	soil	0	1	0
1067	non-sacch	10/11/2013	Dobravlje	Tilia	M81	Vineyard	vine	insect	1	1	0
1068	spar	10/11/2013	Dobravlje	Tilia	M82	Vineyard	oak	bark	1	1	0
1069	scer	10/11/2013	Dobravlje	Tilia	M83	Vineyard	oak	soil	1	1	0
1070	scer	10/11/2013	Dobravlje	Tilia	M84	Vineyard	oak	bark	1	1	0
1071	scer	10/11/2013	Dobravlje	Tilia	M85	Vineyard	oak	soil	1	1	0
1072	NA	10/11/2013	Dobravlje	Tilia	M86	Vineyard	vine	soil	0	1	0
1073	scer	10/11/2013	Dobravlje	Tilia	M87	Vineyard	vine	soil	1	1	2
1074	scer	10/11/2013	Dobravlje	Tilia	M87.2	Vineyard	vine	soil	1	1	1
1075	scer	10/11/2013	Dobravlje	Tilia	M88	Vineyard	vine	stem	1	1	2
1076	scer	10/11/2013	Dobravlje	Tilia	M88.2	Vineyard	vine	stem	1	1	1
1077	non-sacch	10/11/2013	Dobravlje	Tilia	M89	Vineyard	oak	bark	1	1	0
1078	scer	10/11/2013	Dobravlje	Tilia	M90	Vineyard	oak	soil	1	1	2
1079	scer	10/11/2013	Dobravlje	Tilia	M90.2	Vineyard	oak	soil	1	1	1
1080	NA	10/11/2013	Dobravlje	Tilia	M91	Vineyard	oak	bark, soil	0	1	2
1081	non-sacch	10/11/2013	Dobravlje	Tilia	M91.2	Vineyard	oak	bark, soil	1	1	1
1082	spar	10/11/2013	Dobravlje	Tilia	M92	Vineyard	oak	bark	1	1	0
1083	scer	10/11/2013	Dobravlje	Tilia	M93	Vineyard	oak	soil	1	1	0
1084	non-sacch	10/11/2013	Dobravlje	Tilia	M94	Vineyard	oak	soil	1	1	0
1085	skud	10/11/2013	Dobravlje	Tilia	M95	Vineyard	oak	bark	1	1	0
1086	spar	10/11/2013	Dobravlje	Tilia	M96	Vineyard	oak	bark, insect	1	1	0
1087	spar	10/11/2013	Dobravlje	Tilia	M97	Vineyard	oak	soil	1	1	0
1088	scer	10/11/2013	Dobravlje	Tilia	M98	Vineyard	vine	grape, insect	1	1	0
1089	non-sacch	10/11/2013	Dobravlje	Tilia	M99	Vineyard	vine	grape, insect	1	1	0
1090	scer	10/11/2013	Dobravlje	Tilia	M100	Vineyard	vine	grape	1	1	0
1091	spar	10/11/2013	Dobravlje	Tilia	M101	Vineyard	vine	grape	1	1	0
1092	scer	10/11/2013	Dobravlje	Tilia	M102	Vineyard	vine	grape, insect	1	1	0
1093	non-sacch	10/11/2013	Dobravlje	Tilia	M103	Vineyard	vine	insect	1	1	2
1094	non-sacch	10/11/2013	Dobravlje	Tilia	M103.2	Vineyard	vine	insect	1	1	1
1095	non-sacch	10/11/2013	Dobravlje	Tilia	M104	Vineyard	oak	bark	1	1	2
1096	non-sacch	10/11/2013	Dobravlje	Tilia	M104.2	Vineyard	oak	bark	1	1	1
1097	scer	10/11/2013	Dobravlje	Tilia	M105	Vineyard	oak	bark	1	1	0
1098	scer	10/11/2013	Dobravlje	Tilia	M106	Vineyard	oak	soil	1	1	0
1099	non-sacch	10/11/2013	Dobravlje	Tilia	M107	Vineyard	oak	leaf	1	1	0
1100	non-sacch	10/11/2013	Dobravlje	Tilia	M108	Vineyard	oak	bark	1	1	0
1101	non-sacch	10/11/2013	Dobravlje	Tilia	M109	Vineyard	oak	soil	1	1	0
1102	non-sacch	10/11/2013	Dobravlje	Tilia	M110	Vineyard	oak	bark	1	1	0
1103	non-sacch	10/11/2013	Dobravlje	Tilia	M111	Vineyard	oak	soil	1	1	0
1104	spar	10/11/2013	Dobravlje	Tilia	M112	Vineyard	oak	bark	1	1	0
1105	non-sacch	10/11/2013	Dobravlje	Tilia	M113	Vineyard	oak	soil	1	1	0
1106	NA	10/11/2013	Dobravlje	Tilia	M114	Vineyard	vine	soil	0	1	0
1107	non-sacch	10/11/2013	Dobravlje	Tilia	M115	Vineyard	vine	grape	1	1	2
1108	non-sacch	10/11/2013	Dobravlje	Tilia	M115.2	Vineyard	vine	grape	1	1	1
1109	NA	10/11/2013	Dobravlje	Tilia	M116	Vineyard	vine	soil	0	1	0
1110	non-sacch	10/11/2013	Dobravlje	Tilia	M117	Vineyard	vine	grape, insect	1	1	0
1111	NA	10/11/2013	Dobravlje	Tilia	M118	Vineyard	vine	soil	0	1	0
1112	NA	10/11/2013	Dobravlje	Tilia	M119	Vineyard	vine	soil	0	1	0
1113	scer	10/11/2013	Dobravlje	Tilia	M120	Vineyard	must		1	1	0
1114	non-sacch	10/11/2013	Sinji vrh	Sinji vrh	SV48	Non-vineyard	oak	bark	1	1	0
1115	NA	10/11/2013	Sinji vrh	Sinji vrh	SV49	Non-vineyard	oak	soil	0	1	0
1116	non-sacch	10/11/2013	Sinji vrh	Sinji vrh	SV50	Non-vineyard	oak	bark	1	1	0
1117	non-sacch	10/11/2013	Sinji vrh	Sinji vrh	SV51	Non-vineyard	oak	soil	1	1	0
1118	non-sacch	10/11/2013	Sinji vrh	Sinji vrh	SV52	Non-vineyard	oak	bark	1	1	0
1119	non-sacch	10/11/2013	Sinji vrh	Sinji vrh	SV53	Non-vineyard	oak	soil	1	1	0
1120	non-sacch	10/11/2013	Sinji vrh	Sinji vrh	SV54	Non-vineyard	oak	bark	1	1	0
1121	non-sacch	10/11/2013	Sinji vrh	Sinji vrh	SV55	Non-vineyard	oak	soil	1	1	0
1122	spar	10/11/2013	Sinji vrh	Sinji vrh	SV56	Non-vineyard	oak	bark	1	1	0
1123	spar	10/11/2013	Sinji vrh	Sinji vrh	SV57	Non-vineyard	oak	soil	1	1	0
1124	non-sacch	10/11/2013	Sinji vrh	Sinji vrh	SV58	Non-vineyard	oak	bark, leaf	1	1	0
1125	non-sacch	10/11/2013	Sinji vrh	Sinji vrh	SV59	Non-vineyard	oak	soil	1	1	0
1126	skud	10/11/2013	Sinji vrh	Sinji vrh	SV60	Non-vineyard	oak	bark	1	1	0
1127	non-sacch	10/11/2013	Sinji vrh	Sinji vrh	SV61	Non-vineyard	oak	soil	1	1	0
1128	spar	10/11/2013	Sinji vrh	Sinji vrh	SV62	Non-vineyard	oak	bark	1	1	2
1129	fail	10/11/2013	Sinji vrh	Sinji vrh	SV62.2	Non-vineyard	oak	bark	1	1	1
1130	scer	10/11/2013	Sinji vrh	Sinji vrh	SV63	Non-vineyard	oak	soil	1	1	0
1131	spar	10/11/2013	Sinji vrh	Sinji vrh	SV64	Non-vineyard	oak	bark	1	1	0
1132	spar	10/11/2013	Sinji vrh	Sinji vrh	SV65	Non-vineyard	oak	soil	1	1	0
1133	non-sacch	10/11/2013	Sinji vrh	Sinji vrh	SV66	Non-vineyard	oak	bark	1	1	0
1134	non-sacch	10/11/2013	Sinji vrh	Sinji vrh	SV67	Non-vineyard	oak	soil	1	1	0
1135	NA	10/11/2013	Sinji vrh	Sinji vrh	SV68	Non-vineyard	oak	bark	0	1	0
1136	non-sacch	10/11/2013	Sinji vrh	Sinji vrh	SV69	Non-vineyard	oak	soil	1	1	0
1137	spar	10/11/2013	Sinji vrh	Sinji vrh	SV70	Non-vineyard	oak	bark	1	1	0
1138	non-sacch	10/11/2013	Sinji vrh	Sinji vrh	SV71	Non-vineyard	oak	soil	1	1	0
1139	spar	10/11/2013	Sinji vrh	Sinji vrh	SV72	Non-vineyard	oak	bark	1	1	0
1140	scer	10/11/2013	Sinji vrh	Sinji vrh	SV73	Non-vineyard	oak	soil	1	1	0
1141	NA	10/11/2013	Sinji vrh	Sinji vrh	SV74	Non-vineyard	oak	bark	0	1	0
1142	non-sacch	10/11/2013	Sinji vrh	Sinji vrh	SV75	Non-vineyard	oak	soil	1	1	0
1143	spar	10/11/2013	Sinji vrh	Sinji vrh	SV76	Non-vineyard	oak	bark	1	1	0
1144	NA	10/11/2013	Sinji vrh	Sinji vrh	SV77	Non-vineyard	oak	soil	0	1	0
1145	scer	10/11/2013	Sinji vrh	Sinji vrh	SV78	Non-vineyard	oak	bark	1	1	0
1146	scer	10/11/2013	Sinji vrh	Sinji vrh	SV79	Non-vineyard	oak	soil	1	1	0
1147	skud	10/11/2013	Sinji vrh	Sinji vrh	SV80	Non-vineyard	oak	bark	1	1	0
1148	spar	10/11/2013	Sinji vrh	Sinji vrh	SV81	Non-vineyard	oak	soil	1	1	0
1149	NA	10/11/2013	Sinji vrh	Sinji vrh	SV82	Non-vineyard	oak	bark	0	1	0
1150	non-sacch	10/11/2013	Sinji vrh	Sinji vrh	SV83	Non-vineyard	oak	soil	1	1	0
1151	fail	10/11/2013	Sinji vrh	Sinji vrh	SV84	Non-vineyard	oak	bark	1	1	0
1152	non-sacch	10/11/2013	Sinji vrh	Sinji vrh	SV85	Non-vineyard	oak	soil	1	1	0
1153	spar	10/11/2013	Sinji vrh	Sinji vrh	SV86	Non-vineyard	oak	bark	1	1	0
1154	skud	10/11/2013	Sinji vrh	Sinji vrh	SV87	Non-vineyard	oak	soil	1	1	0
1155	skud	10/11/2013	Sinji vrh	Sinji vrh	SV88	Non-vineyard	oak	bark	1	1	0
1156	NA	10/11/2013	Sinji vrh	Sinji vrh	SV89	Non-vineyard	oak	soil	0	1	0
1157	skud	10/11/2013	Sinji vrh	Sinji vrh	SV90	Non-vineyard	oak	bark	1	1	0
1158	spar	10/11/2013	Sinji vrh	Sinji vrh	SV91	Non-vineyard	oak	soil	1	1	0
1159	spar	10/11/2013	Sinji vrh	Sinji vrh	SV92	Non-vineyard	oak	bark	1	1	0
1160	NA	10/11/2013	Sinji vrh	Sinji vrh	SV93	Non-vineyard	oak	soil	0	1	0
1161	non-sacch	10/11/2013	Sinji vrh	Sinji vrh	SV94	Non-vineyard	oak	bark	1	1	0
1162	NA	10/11/2013	Sinji vrh	Sinji vrh	SV95	Non-vineyard	oak	soil	0	1	0
1163	spar	10/11/2013	Sinji vrh	Sinji vrh	SV96	Non-vineyard	oak	bark	1	1	0
1164	spar	10/11/2013	Sinji vrh	Sinji vrh	SV97	Non-vineyard	oak	soil	1	1	0
1165	spar	4/4/2014	Manče	UNG	Ma128	Vineyard	oak	soil	1	0	0
1166	spar	4/4/2014	Manče	UNG	Ma129	Vineyard	oak	bark, stem, insect	1	0	0
1167	NA	4/4/2014	Manče	UNG	Ma130	Vineyard	oak	leaf	0	0	0
1168	spar	4/4/2014	Manče	UNG	Ma131	Vineyard	oak	bark	1	0	0
1169	spar	4/4/2014	Manče	UNG	Ma132	Vineyard	oak	soil	1	0	0
1170	fail	4/4/2014	Manče	UNG	Ma133	Vineyard	oak	bark, leaf	1	0	0
1171	spar	4/4/2014	Manče	UNG	Ma134	Vineyard	oak	bark	1	0	0
1172	spar	4/4/2014	Manče	UNG	Ma135	Vineyard	oak	soil	1	0	0
1173	non-sacch	4/4/2014	Manče	UNG	Ma136	Vineyard	oak	soil	1	0	0
1174	spar	4/4/2014	Manče	UNG	Ma137	Vineyard	oak	bark	1	0	0
1175	spar	4/4/2014	Manče	UNG	Ma138	Vineyard	oak	bark	1	0	0
1176	NA	4/4/2014	Manče	UNG	Ma139	Vineyard	vine		0	0	0
1177	non-sacch	4/4/2014	Manče	UNG	Ma140	Vineyard	vine	bark	1	0	0
1178	NA	4/4/2014	Manče	UNG	Ma141	Vineyard	vine	grass	0	0	0
1179	NA	4/4/2014	Manče	UNG	Ma142	Vineyard	vine	bark	0	0	0
1180	NA	4/4/2014	Manče	UNG	Ma143	Vineyard	vine	bark	0	0	0
1181	NA	4/4/2014	Manče	UNG	Ma144	Vineyard	vine	flower, grass	0	0	0
1182	NA	4/4/2014	Manče	UNG	Ma145	Vineyard	vine	bark	0	0	0
1183	spar	4/4/2014	Manče	UNG	Ma146	Vineyard	vine	grass	1	0	0
1184	non-sacch	4/4/2014	Manče	UNG	Ma147	Vineyard	vine	bark	1	0	0
1185	spar	4/4/2014	Manče	UNG	Ma148	Vineyard	oak	bark	1	0	0
1186	fail	4/4/2014	Manče	UNG	Ma149	Vineyard	vine	grass	1	0	0
1187	non-sacch	4/4/2014	Manče	UNG	Ma150	Vineyard	oak	bark, soil	1	0	0
1188	non-sacch	4/4/2014	Manče	UNG	Ma151	Vineyard	other		1	0	0
1189	spar	4/4/2014	Manče	UNG	Ma152	Vineyard	oak	bark, soil	1	0	0
1190	spar	4/4/2014	Manče	UNG	Ma153	Vineyard	oak	soil	1	0	0
1191	spar	4/4/2014	Manče	UNG	Ma154	Vineyard	oak	bark, leaf	1	0	0
1192	spar	4/4/2014	Manče	UNG	Ma155	Vineyard	oak	soil	1	0	0
1193	spar	4/4/2014	Manče	UNG	Ma156	Vineyard	oak	soil	1	0	0
1194	scer	4/4/2014	Vipava	Castle	V79	Non-vineyard	oak	soil	1	0	0
1195	non-sacch	4/4/2014	Vipava	Castle	V80	Non-vineyard	oak	oak	1	0	0
1196	NA	4/4/2014	Vipava	Castle	V81	Non-vineyard	oak	oak	0	0	0
1197	spar	4/4/2014	Vipava	Castle	V82	Non-vineyard	oak	oak	1	0	0
1198	non-sacch	4/4/2014	Vipava	Castle	V83	Non-vineyard	oak	oak	1	0	0
1199	NA	4/4/2014	Vipava	Castle	V84	Non-vineyard	insect	flower, insect	0	0	0
1200	NA	4/4/2014	Vipava	Castle	V85	Non-vineyard	oak	stem	0	0	0
1201	NA	4/4/2014	Vipava	Castle	V86	Non-vineyard	oak	soil	0	0	0
1202	non-sacch	4/4/2014	Vipava	Castle	V87	Non-vineyard	oak	oak	1	0	0
1203	NA	4/4/2014	Vipava	Castle	V88	Non-vineyard	fruit	berry	0	0	0
1204	non-sacch	4/4/2014	Vipava	Castle	V89	Non-vineyard	insect	flower, insect	1	0	0
1205	non-sacch	4/4/2014	Vipava	Castle	V90	Non-vineyard	oak	oak	1	0	0
1206	non-sacch	4/4/2014	Vipava	Castle	V91	Non-vineyard	oak	oak	1	0	0
1207	NA	4/4/2014	Vipava	Castle	V92	Non-vineyard	oak	oak	0	0	0
1208	spar	4/4/2014	Vipava	Castle	V93	Non-vineyard	oak	oak	1	0	0
1209	non-sacch	4/4/2014	Vipava	Castle	V94	Non-vineyard	oak	oak	1	0	0
1210	NA	4/4/2014	Vipava	Castle	V95	Non-vineyard	oak	oak	0	0	0
1211	spar	4/4/2014	Vipava	Castle	V96	Non-vineyard	oak	oak	1	0	0
1212	spar	4/4/2014	Vipava	Castle	V97	Non-vineyard	oak	oak	1	0	0
1213	NA	4/4/2014	Vipava	Castle	V98	Non-vineyard	oak	oak	0	0	0
1214	NA	4/4/2014	Vipava	Castle	V99	Non-vineyard	oak	oak	0	0	0
1215	scer	4/4/2014	Vipava	Castle	V100	Non-vineyard	oak	bark, soil	1	0	0
1216	NA	4/4/2014	Vipava	Castle	V101	Non-vineyard	other	flower	0	0	0
1217	non-sacch	4/4/2014	Vipava	Castle	V102	Non-vineyard	oak	oak	1	0	0
1218	NA	4/4/2014	Vipava	Castle	V103	Non-vineyard	other	flower	0	0	0
1219	NA	4/4/2014	Vipava	Castle	V104	Non-vineyard	insect	wasp	0	0	0
1220	NA	4/4/2014	Vipava	Castle	V105	Non-vineyard	oak	oak	0	0	0
1221	non-sacch	4/4/2014	Vipava	Castle	V106	Non-vineyard	oak	oak	1	0	0
1222	skud	4/4/2014	Vipava	Castle	V107	Non-vineyard	oak	oak	1	0	0
1223	NA	4/4/2014	Vipava	Castle	V108	Non-vineyard	oak	oak	0	0	0
1224	NA	4/4/2014	Vipava	Castle	V109	Non-vineyard	insect	insect	0	0	0
1225	NA	4/4/2014	Vipava	Castle	V110	Non-vineyard	other	grass	0	0	0
1226	non-sacch	4/7/2014	Podraga	Sutor	Sut130	Vineyard	vine	bark	1	0	0
1227	non-sacch	4/7/2014	Podraga	Sutor	Sut131	Vineyard	vine	soil	1	0	0
1228	spar	4/7/2014	Podraga	Sutor	Sut132	Vineyard	vine	leaf, soil, bark	1	0	0
1229	NA	4/7/2014	Podraga	Sutor	Sut133	Vineyard	vine	bark	0	0	0
1230	non-sacch	4/7/2014	Podraga	Sutor	Sut134	Vineyard	vine	bark	1	0	0
1231	non-sacch	4/7/2014	Podraga	Sutor	Sut135	Vineyard	vine	bark	1	0	0
1232	NA	4/7/2014	Podraga	Sutor	Sut136	Vineyard	fruit	cherry	0	0	0
1233	scer	4/7/2014	Podraga	Sutor	Sut137	Vineyard	vine	soil	1	0	0
1234	non-sacch	4/7/2014	Podraga	Sutor	Sut138	Vineyard	vine	bark, soil	1	0	0
1235	NA	4/7/2014	Podraga	Sutor	Sut139	Vineyard	insect		0	0	0
1236	spar	4/7/2014	Podraga	Sutor	Sut140	Vineyard	oak	oak	1	0	0
1237	scer	4/7/2014	Podraga	Sutor	Sut141	Vineyard	oak	oak	1	0	0
1238	non-sacch	4/7/2014	Podraga	Sutor	Sut142	Vineyard	vine	bark	1	0	0
1239	spar	4/7/2014	Podraga	Sutor	Sut143	Vineyard	oak	bark, leaf	1	0	0
1240	scer	4/7/2014	Podraga	Sutor	Sut144	Vineyard	oak	soil	1	0	0
1241	spar	4/7/2014	Podraga	Sutor	Sut145	Vineyard	oak	bark, leaf	1	0	0
1242	spar	4/7/2014	Podraga	Sutor	Sut146	Vineyard	oak	soil	1	0	0
1243	NA	4/7/2014	Podraga	Sutor	Sut147	Vineyard	oak	leaf, insect	0	0	0
1244	spar	4/7/2014	Podraga	Sutor	Sut148	Vineyard	oak	leaf	1	0	0
1245	NA	4/7/2014	Podraga	Sutor	Sut149	Vineyard	oak	leaf	0	0	0
1246	spar	4/7/2014	Podraga	Sutor	Sut150	Vineyard	oak	soil	1	0	0
1247	spar	4/7/2014	Podraga	Sutor	Sut151	Vineyard	oak	bark, insect	1	0	0
1248	non-sacch	4/7/2014	Podraga	Sutor	Sut152	Vineyard	oak	leaf, insect	1	0	0
1249	spar	4/7/2014	Podraga	Sutor	Sut153	Vineyard	oak	soil	1	0	0
1250	non-sacch	4/7/2014	Podraga	Sutor	Sut154	Vineyard	oak	leaf	1	0	0
1251	spar	4/7/2014	Podraga	Sutor	Sut155	Vineyard	oak	bark, insect	1	0	0
1252	spar	4/7/2014	Podraga	Sutor	Sut156	Vineyard	oak	soil	1	0	0
1253	spar	4/7/2014	Podraga	Sutor	Sut157	Vineyard	oak	bark	1	0	0
1254	spar	4/7/2014	Podraga	Sutor	Sut158	Vineyard	oak	leaf, insect	1	0	0
1255	spar	4/7/2014	Podraga	Sutor	Sut159	Vineyard	oak	bark	1	0	0
1256	NA	4/7/2014	Podraga	Sutor	Sut160	Vineyard	oak	leaf	0	0	0
1257	non-sacch	4/7/2014	Podraga	Sutor	Sut161	Vineyard	oak		1	0	0
1258	NA	4/8/2014	Brda	Carga	Ca160	Vineyard	vine	vine	0	0	0
1259	NA	4/8/2014	Brda	Carga	Ca161	Vineyard	vine	leaf	0	0	0
1260	NA	4/8/2014	Brda	Carga	Ca162	Vineyard	insect	fly	0	0	0
1261	NA	4/8/2014	Brda	Carga	Ca163	Vineyard	vine	bark, soil	0	0	0
1262	NA	4/8/2014	Brda	Carga	Ca164	Vineyard	vine	bark, soil	0	0	0
1263	NA	4/8/2014	Brda	Carga	Ca165	Vineyard	vine	bark, soil	0	0	0
1264	NA	4/8/2014	Brda	Carga	Ca166	Vineyard	vine	bark, soil	0	0	0
1265	fail	4/8/2014	Brda	Carga	Ca167	Vineyard	vine	leaf	1	0	0
1266	NA	4/8/2014	Brda	Carga	Ca168	Vineyard	insect	fly	0	0	0
1267	spar	4/8/2014	Brda	Carga	Ca169	Vineyard	oak	oak	1	0	0
1268	spar	4/8/2014	Brda	Carga	Ca170	Vineyard	oak	oak	1	0	0
1269	NA	4/8/2014	Brda	Carga	Ca171	Vineyard	oak	oak	0	0	0
1270	spar	4/8/2014	Brda	Carga	Ca172	Vineyard	oak	oak	1	0	0
1271	spar	4/8/2014	Brda	Carga	Ca173	Vineyard	oak	oak	1	0	0
1272	spar	4/8/2014	Brda	Carga	Ca174	Vineyard	oak	oak	1	0	0
1273	spar	4/8/2014	Brda	Carga	Ca175	Vineyard	oak	oak	1	0	0
1274	spar	4/8/2014	Brda	Carga	Ca176	Vineyard	oak	oak	1	0	0
1275	non-sacch	4/8/2014	Brda	Carga	Ca177	Vineyard	oak	oak	1	0	0
1276	spar	4/8/2014	Brda	Carga	Ca178	Vineyard	oak	oak	1	0	0
1277	spar	4/8/2014	Brda	Carga	Ca179	Vineyard	oak	oak	1	0	0
1278	spar	4/8/2014	Brda	Carga	Ca180	Vineyard	oak	oak	1	0	0
1279	NA	4/8/2014	Brda	Carga	Ca181	Vineyard	oak	oak	0	0	0
1280	NA	4/8/2014	Brda	Carga	Ca182	Vineyard	oak	oak	0	0	0
1281	NA	4/8/2014	Brda	Carga	Ca183	Vineyard	oak	oak	0	0	0
1282	NA	4/8/2014	Brda	Carga	Ca184	Vineyard	oak	oak	0	0	0
1283	NA	4/8/2014	Brda	Carga	Ca185	Vineyard	oak	oak	0	0	0
1284	scer	4/8/2014	Brda	Carga	Ca186	Vineyard	cellar	cellar	1	0	0
1285	NA	4/8/2014	Brda	Carga	Ca187	Vineyard	oak	oak	0	0	0
1286	NA	4/8/2014	Brda	Carga	Ca188	Vineyard	oak	oak	0	0	0
1287	NA	4/8/2014	Brda	Carga	Ca189	Vineyard	oak	oak	0	0	0
1288	spar	4/8/2014	Brda	Carga	Ca190	Vineyard	oak	oak	1	0	0
1289	non-sacch	4/8/2014	Brda	Carga	Ca191	Vineyard	oak	oak	1	0	0
1290	non-sacch	4/8/2014	Brda	Carga	Ca192	Vineyard	vine		1	0	0
1291	NA	4/8/2014	Brda	Carga	Ca193	Vineyard	other	leaf, soil	0	0	0
1292	non-sacch	4/8/2014	Brda	Carga	Ca194	Vineyard	oak	oak	1	0	0
1293	NA	4/8/2014	Brda	Carga	Ca195	Vineyard	oak	oak	0	0	0
1294	NA	4/8/2014	Brda	Carga	Ca196	Vineyard	oak	oak	0	0	0
1295	non-sacch	4/8/2014	Brda	Carga	Ca197	Vineyard	oak	oak	1	0	0
1296	scer	4/8/2014	Brda	Carga	Ca198	Vineyard	oak	oak	1	0	0
1297	spar	4/8/2014	Brda	Carga	Ca199	Vineyard	oak	oak	1	0	0
1298	spar	4/8/2014	Brda	Carga	Ca200	Vineyard	oak	oak	1	0	0
1299	spar	4/8/2014	Brda	Carga	Ca201	Vineyard	oak	oak	1	0	0
1300	scer	4/8/2014	Brda	Carga	Ca202	Vineyard	oak	oak	1	0	0
1301	non-sacch	4/8/2014	Brda	Carga	Ca203	Vineyard	oak	oak	1	0	0
yeast (1 = isolate, 0 = no isolate), split (1 = sample split to low and high temperature enrichments, 0 = sample not split), group (0 = NA, 1 = isolate from high temperature enrichment, 2 = isolate from room temperature enrichment)
