# Supplementary material for: Changes in the Relative Abundance of Two Saccharomyces Species from Oak Forests to Wine Fermentations
Source: Front Microbiol. 2016 Feb 24;7:215. doi: 10.3389/fmicb.2016.00215 (PMC4764737; doi:10.3389/fmicb.2016.00215)
Supplement: Data Sheet S2 — Species counts across microbiome samples. [file DataSheet2.CSV]

SampleID	Source	Substrate	Location	BITS	INDEX	FermentDay	Description	Total counts	Botryotinia.fuckeliana	Aureobasidium.pullulans	Saccharomyces.cerevisiae	Starmerella.bacillaris	Physciella.chlorantha	Metschnikowia.chrysoperlae	Metschnikowia.pulcherrima	Thelephora.castanea	Alternaria.napiformis	Russula.fragilis	Aspergillus.niger	Alternaria.tenuissima	Pyrenochaeta.unguis_hominis	Hanseniaspora.uvarum	Dothioraceae.sp	Saccharomycetes.sp.OHZ30	Sporidiobolus.pararoseus	Metschnikowia.aff.fructicola.HA.1656	Phaeophyscia.adiastola	Issatchenkia.hanoiensis	Candida.californica	Pichia.fermentans	Caloplaca.obscurella	Candelariella.sp.Bungartz.&.Ziemmeck.2829	Metschnikowia.sp.XY201	Erysiphe.necator	Trigonopsis.cantarellii	Pichia.kluyveri	fungal.sp.Griff.DX_FIL8	Pleosporales.sp	Epicoccum.nigrum	Issatchenkia.terricola	Cladosporium.tenuissimum	Metschnikowia.aff.chrysoperlae.P34A004	Mycena.pseudocorticola	Saccharomyces.paradoxus	Cryptococcus.sp	Metschnikowia.sp.P34D002	Capnodiales.sp	Hyperphyscia.adglutinata	Metschnikowia.sp.NYNU.13645
BD3	vine	soil	Carga	BITS1.3	Index1021	NA	vine_soil_Carga	210819	337	190	7	45	310	30	64	6	356	126860	27	237	409	6	30	27	0	20	133	35	36	44	120	80	10	6	8	20	25	150	426	13	107	3	1	0	12489	15	4670	35	11
BD6	vine	soil	Carga	BITS1.6	Index1021	NA	vine_soil_Carga	92847	421	688	39	6	22	346	206	1	3112	263	212	2068	390	16	108	176	50	122	71	5	8	7	23	61	75	34	1	0	3277	521	3899	1	1620	49	145	3	2828	45	50	33	22
BD9	vine	soil	Sutor	BITS1.1	Index1022	NA	vine_soil_Sutor	127193	262	169	32	7	49	10	50	470	1989	0	68	1356	15453	5	30	73	0	6	82	4	1	13	161	128	100	4	13	4	1782	846	1146	0	597	1	17	9	17738	12	355	90	0
BD18	vine	soil	SvetiMartin	BITS1.8	Index1022	NA	vine_soil_SvetiMartin	171410	396	151	19	8	48	20	17	768	22223	0	49	23482	125	23	15	14	10	1	77	59	34	360	109	24	7	0	0	124	66026	1729	2422	71	55	0	26	116	2590	1	16	61	2
BBD1	oak	bark	Carga	BITS1.1	Index1021	NA	oak_bark_Carga	47476	389	332	23	13	68	13	21	3	1250	370	67	895	373	9	52	17	0	4	189	9	9	377	4	83	3	6	0	108	35	142	2492	0	102	2	0	0	83	2	10305	16	2
BBD4	oak	bark	Carga	BITS1.4	Index1021	NA	oak_bark_Carga	101470	225	300	0	260	426	13	4	6	6004	553	2	2657	14486	15	64	2	29	1	406	12	24	38	34	15	0	13	0	11	116	26389	3152	6	289	3	3	0	136	0	3306	110	2
BBD19	oak	bark	Guerilla	BITS1.1	Index1025	NA	oak_bark_Guerilla	80028	485	276	44	43	1299	48	89	2	1298	1	809	853	14	7	50	50	0	11	15	195	31	45	7	472	25	3	1	22	10	379	3766	10	205	5	5	3	17	10	8879	143	8
BBD22	oak	bark	Guerilla	BITS1.3	Index1025	NA	oak_bark_Guerilla	461658	362	332	55	168	366651	161	315	2	637	195	1799	518	5	6	48	191	1	44	132	125	150	102	942	67672	54	10	9	55	17	59	1621	28	74	7	0	13	16	43	701	63	21
BBD7	oak	bark	Sutor	BITS1.7	Index1021	NA	oak_bark_Sutor	142881	821	368	46	6	258	52	50	989	1661	320	16	1110	53171	10	59	40	12	27	255	1	1	0	21	13	12	59	28	1	134	2354	332	0	290	4	2	6	764	6	715	250	6
BBD10	oak	bark	Sutor	BITS1.2	Index1022	NA	oak_bark_Sutor	105848	383	218	0	6	1988	16	60	1095	1105	92	2	696	60	3	40	20	1	12	927	12	84	10	55333	2487	6	29	6	8	248	348	1006	3	84	1	422	0	42	6	132	12606	7
BBD13	oak	bark	SvetiMartin	BITS1.4	Index1022	NA	oak_bark_SvetiMartin	138579	170	328	0	219	35577	6	9	1592	1950	1	3	865	60	8	62	2	29	1	68902	9	28	28	2585	4044	3	2	0	14	383	1968	1640	1	130	0	460	0	39	1	730	5469	1
BBD16	oak	bark	SvetiMartin	BITS1.6	Index1022	NA	oak_bark_SvetiMartin	104724	101	285	95	21	490	282	214	515	714	1	239	471	33	12	42	94	31	94	509	26	100	7	4764	17201	70	4	0	8	147	287	1450	3	35	39	49897	7	33	25	170	9848	19
BD2	oak	soil	Carga	BITS1.2	Index1021	NA	oak_soil_Carga	253666	505	154	0	7	19019	21	58	6	933	111943	2	543	465	7	31	34	2	13	59572	16	100	16	456	1416	5	33	3	8	64	1265	1611	11	26	2	117	0	5936	10	5483	893	3
BD5	oak	soil	Carga	BITS1.5	Index1021	NA	oak_soil_Carga	104302	60	341	74	18	312	13	20	4	3559	302	9	2361	19939	0	58	15	27	3	191	4	3	6	18	9	5	13	0	3	119	33288	3598	0	148	1	0	2	67	3	2274	100	2
BD20	oak	soil	Guerilla	BITS1.2	Index1025	NA	oak_soil_Guerilla	4179	470	102	24	11	19	15	55	1	80	131	2	60	3	6	13	18	2	11	71	19	92	11	47	2	3	26	6	12	1	2	31	4	6	1	3	0	5	6	7	5	4
BD23	oak	soil	Guerilla	BITS1.4	Index1025	NA	oak_soil_Guerilla	5053	188	258	7	303	33	11	7	2	226	0	3	93	12	14	50	3	30	2	58	15	23	38	3	3	1	2	3	14	17	42	32	2	38	1	0	0	6	0	17	6	4
BD8	oak	soil	Sutor	BITS1.8	Index1021	NA	oak_soil_Sutor	162070	443	279	4	3	295	6	8	3	983	274	2	1000	73517	27	30	4	19	3	202	1	1	9	9	9	1	0	23	1	293	2965	343	0	171	1	1	44	1533	5	508	243	0
BD11	oak	soil	Sutor	BITS1.3	Index1022	NA	oak_soil_Sutor	84581	221	221	7	40	2431	25	52	913	583	118	28	431	33	4	37	33	1	14	763	34	47	27	44499	2155	10	7	11	16	220	287	754	12	59	3	294	0	40	16	96	9966	7
BD14	oak	soil	SvetiMartin	BITS1.5	Index1022	NA	oak_soil_SvetiMartin	90752	81	392	181	17	104	28	29	2146	643	0	7	339	50	3	71	27	30	1	150	6	7	12	231	197	3	0	1	6	604	568	508	1	91	2	46	6	3031	5	7825	104	3
BD17	oak	soil	SvetiMartin	BITS1.7	Index1022	NA	oak_soil_SvetiMartin	357518	684	162	132	4	148	41	47	324723	381	0	11	233	128	4	22	30	12	31	256	1	2	2	260	178	11	58	1	3	503	649	55	1	9	4	68	3	826	7	321	154	5
Ca96	grape	must	Carga	BITS1.4	Index1020	NA	Lab_press_not_fermented	400002	77691	119637	0	323	30	113	287	3	87621	4	178	37397	47	18	24653	136	15105	82	85	34	279	147	0	5	23	14	32	44	91	356	4654	6	14141	2	0	0	1	40	13	5	32
Ca97	grape	must	Carga	BITS1.5	Index1020	NA	Lab_press_not_fermented	282287	9413	145608	173	33	0	83	426	1	37616	0	117	25069	74	6	25315	209	13277	61	1	18	129	60	0	1	27	9	17	23	126	504	5776	4	8428	9	2	1	2	34	13	0	13
Ca98	grape	must	Carga	BITS1.6	Index1020	NA	Lab_press_not_fermented	261801	43704	101609	32	5	2	428	416	1	33342	0	233	22438	0	45	17306	131	17331	178	2	19	95	45	6	24	119	12	13	13	64	261	5246	6	7756	56	44	1	10	56	0	15	46
Ca99	grape	must	Carga	BITS1.7	Index1020	NA	Lab_press_not_fermented	440755	352770	30256	57	16	0	134	385	395	17862	1	206	11723	179	22	5379	121	5745	129	2	44	272	84	1	0	37	92	25	27	23	45	1665	4	3253	4	0	1	6	52	3	0	24
Ca100	grape	must	Carga	BITS1.8	Index1020	NA	Lab_press_not_fermented	347345	200227	79269	9	1	1	197	265	0	11775	0	147	12544	204	184	10879	85	7118	57	0	15	179	58	0	0	27	9	25	17	92	115	2537	5	5020	16	0	35	6	44	1	2	21
Gu35	grape	must	Guerilla	BITS1.6	Index1019	NA	Pinot_noir_1_day	822149	1339	16105	2457	1197	1	258931	164523	2	480	4	23508	277	0	11037	2697	54819	97	90871	0	2135	783	2122	15	20	60352	693	0	803	11	6	396	320	114	42322	375	18	3	24762	0	16	17591
Gu38	grape	must	Guerilla	BITS1.7	Index1019	NA	Merlo_same_day	384269	2899	99371	394	3086	4	42368	43744	551	1238	2	8082	797	100	4512	16994	28324	26	21863	1	1343	760	916	4	0	12129	50712	0	337	171	11	934	447	368	3135	0	7	0	4008	3	1	4415
Gu40	grape	must	Guerilla	BITS1.8	Index1019	NA	Pinella_same_day_1st_pick	63702	6086	4827	1148	3699	0	4082	4785	1	244	3	815	238	138	23157	689	1541	37	1420	0	42	53	2479	0	0	907	68	0	93	68	8	7	27	217	1090	0	83	7	1335	0	0	1083
Gu42	grape	must	Guerilla	BITS1.1	Index1020	NA	Pinella_same_day_2nd_pick	304584	143060	65575	47	973	0	2509	6368	1	2800	4	37429	1753	25	1271	11671	3068	90	673	2	533	1508	5377	0	0	479	258	11	1268	46	10	1617	50	761	172	0	0	13	360	36	0	380
Gu100	grape	must	Guerilla	BITS1.5	Index1025	NA	Spontaneous_1_day	115367	141	425	63465	2893	512	7728	11775	3	103	2	659	71	29	522	82	7449	18	869	1	444	1266	1782	2	224	1728	2	0	596	16	43	30	137	19	315	0	2188	4	3098	15	0	870
Gu98	grape	must	Guerilla	BITS1.6	Index1025	NA	Spontaneous_5_days	200384	1603	3648	36335	6139	606	3890	9677	0	243	0	95242	165	0	17	591	4275	38	1044	1	2814	4240	3227	4	343	1528	108	0	1505	81	8	321	445	76	487	44	1374	3	667	24	6	627
Gu99	grape	must	Guerilla	BITS1.7	Index1025	NA	Zelen_10_day_switch_BD11	62908	637	162	55058	11	423	73	95	238	51	0	172	30	41	5	29	65	8	34	1	12	27	9	2	163	24	59	0	4	3	4	9	12	4	6	0	1842	2	14	10	0	5
Sut38	grape	must	Sutor	BITS1.2	Index1020	NA	Malvazija_not_fermented_same_day	324632	138102	6407	2	36	73	4645	21902	4	41662	352	186	25247	0	3	1163	7184	130	5444	200	3093	20813	4748	65	5	1942	367	2379	1888	601	25	12364	400	948	126	1	0	17	5067	12	14	1923
Sut39	grape	must	Sutor	BITS1.3	Index1020	NA	Malvazija_not_fermented_same_day	308976	114896	55015	14	113	298	4562	18819	2	24350	452	278	18563	1	472	8743	4551	285	4978	3	684	7468	3975	42	82	1596	494	4694	1726	132	90	5522	322	3511	294	1	2	41	3807	18	6	2839
SM50	grape	must	SvetiMartin	BITS1.3	Index1019	NA	Barbera_1_day_4C	329049	4936	27952	7611	48320	331	14986	26849	2	1369	258	23353	1062	1	4335	4383	11307	11	6730	2	27334	23481	25373	62	77	4589	4923	59	11860	34	10	565	13393	159	1401	1	2	23	2303	7	9	3522
SM53	grape	must	SvetiMartin	BITS1.4	Index1019	NA	Rebula_1_week_4C	334966	7511	1934	38	221285	34	6466	6220	4	598	1	1798	194	26	14765	436	2657	84	1204	83	8526	15439	27899	4	5	773	619	1	10251	3	50	82	659	121	221	0	0	1	457	4	2	712
SM56	grape	must	SvetiMartin	BITS1.5	Index1019	NA	Pinella_1_week_4C	98240	3336	5604	27262	11885	2	3762	5969	3	737	0	8287	463	31	185	1021	3809	80	1634	4	3974	2416	3023	0	2	1750	270	10	1374	29	67	266	234	137	471	0	3	5	661	16	0	794
M65	grape	must	Tilia	BITS1.1	Index1019	NA	Starter_Tilia_mix_Rebula	98963	5474	8707	22168	12224	1	4918	6411	2	675	3	2806	417	20	4096	1610	7094	0	1366	0	2344	474	2067	2	3	1021	3464	0	1413	1	3	370	579	170	1148	0	2	27	351	29	0	590
M69	grape	must	Tilia	BITS1.2	Index1019	NA	Pomace_Tilia_spontaneous	345654	112065	73265	25	6551	19	5619	5761	1	6773	205	470	4034	0	4612	12962	7080	44	1018	99	6670	32913	1506	56	5	572	25249	14	600	344	7	2847	5386	1059	1752	5	0	24	346	11	14	2329
M32	grape	must	Tilia	BITS1.8	Index1025	NA	grapes_must_press_end_row	52231	438	149	7298	11	316	15	34	1	46	0	65	52	85	19	32	18	12	7	1	7	14	11	2	134	2	0	1	0	52	4	8	0	15	1	1	42990	1	7	6	0	1
Bio067	grape	must	Burja	BITS1.19	Index1021	1	Malvazija pomace, not fermented, common blank for all Malvazija samples	33702	6811	2606	2712	3916	0	0	4	0	50	0	1	34	0	3590	427	0	45	475	0	4008	53	3	0	0	0	41	213	1	248	79	1	1846	382	0	0	129	3	0	0	0	0
Bio068	grape	must	Burja	BITS1.20	Index1021	2	Malvazija pomace fermented in the cellar	56351	23586	5000	108	10777	0	12	44	0	25	0	2	134	0	1511	243	3	22	2	0	3425	619	252	0	0	6	208	4	58	95	2	30	5747	111	17	0	2	5	3	0	0	2
Bio069	grape	must	Burja	BITS1.21	Index1021	3	Malvazija pomace fermented in the cellar	52279	13534	5234	589	10060	0	0	12	0	154	0	6	74	0	3153	1137	0	266	1	0	5203	709	0	0	0	0	163	3	0	61	0	0	5223	448	0	0	6	6	0	0	0	0
Bio070	grape	must	Burja	BITS1.22	Index1021	4	Malvazija pomace fermented in the cellar	19237	2567	1986	1095	4402	0	0	16	0	186	0	5	103	0	499	371	1	218	0	0	1054	0	153	0	0	0	132	16	0	1	2	3	1555	151	0	0	41	2	0	1	0	0
Bio071	grape	must	Burja	BITS1.23	Index1021	8	Malvazija pomace fermented in the cellar	43560	12361	2839	5171	10027	0	49	77	0	70	0	14	30	0	4374	589	57	31	71	0	2217	294	129	0	0	0	50	25	13	43	0	12	2265	134	1	0	4	0	0	0	0	0
Bio072	grape	must	Burja	BITS1.24	Index1021	11	Malvazija pomace fermented in the cellar, skins pressed and removed	68813	26662	5151	6373	12780	0	1	166	0	72	0	16	30	0	5283	1094	19	64	44	0	2113	346	136	0	0	15	83	36	208	33	0	1	2749	148	39	0	10	0	5	22	0	19
Bio073	grape	must	Burja	BITS1.1	Index1022	16	Malvazija juice fermented in the cellar	33124	8221	2111	6292	8585	0	17	27	0	13	0	5	6	0	3469	398	14	17	6	0	661	103	54	0	0	8	22	27	28	14	2	2	955	40	0	0	6	0	1	0	0	1
Bio074	grape	must	Burja	BITS1.2	Index1022	18	Malvazija juice fermented in the cellar	33392	10835	1259	6668	8405	0	19	85	0	32	0	12	15	0	1619	208	0	27	17	0	924	72	122	0	0	0	7	14	29	13	1	0	1172	28	3	0	4	0	4	0	0	1
Mal1_18.09	grape	must	Burja	BITS1.1	index 1038	3	Malvazija pomace fermented in the lab, rep1	3972	1729	288	162	756	0	1	0	0	26	0	0	30	0	268	54	0	0	0	0	0	0	0	0	0	0	57	0	0	0	0	0	109	14	0	0	11	0	0	1	0	0
Mal1_19.09	grape	must	Burja	BITS1.2	index 1038	4	Malvazija pomace fermented in the lab, rep1	1308	136	36	442	167	0	0	1	0	0	0	0	0	0	186	5	0	14	0	0	0	0	0	0	0	0	0	0	0	0	0	0	0	0	0	0	0	0	0	0	0	0
Mal1_20.09	grape	must	Burja	BITS1.3	index 1038	5	Malvazija pomace fermented in the lab, rep1	4845	1470	214	141	1513	0	26	0	0	31	0	1	23	0	877	40	53	1	29	0	0	0	0	0	0	0	3	0	0	0	0	0	0	3	0	0	2	0	0	0	0	0
Mal1_22.09	grape	must	Burja	BITS1.4	index 1038	7	Malvazija pomace fermented in the lab, rep1	3160	540	312	167	330	0	205	121	0	17	0	0	4	0	369	68	0	0	220	0	0	0	0	0	0	2	0	0	0	73	1	0	0	0	21	0	0	0	23	0	0	0
Mal1_24.09	grape	must	Burja	BITS1.5	index 1038	9	Malvazija pomace fermented in the lab, rep1	4296	1094	149	175	1907	0	0	0	0	3	0	0	4	0	619	29	0	47	1	0	1	20	1	0	0	0	0	0	0	0	0	0	46	0	0	0	0	0	0	0	0	0
Mal1_26.09	grape	must	Burja	BITS1.6	index 1038	11	Malvazija pomace fermented in the lab, rep1, skins pressed and remove	5298	775	146	458	3310	0	0	0	0	8	0	0	2	0	58	33	0	1	0	0	21	2	0	0	0	2	4	0	0	4	0	0	61	13	0	0	0	0	0	0	0	0
Mal1_29.09	grape	must	Burja	BITS1.7	index 1038	14	Malvazija juice fermented in the lab, rep1	4031	1368	154	490	1364	0	0	2	0	8	0	1	0	0	72	35	0	1	2	0	41	4	4	0	0	0	13	0	0	6	0	1	74	3	0	0	0	0	0	0	0	2
Mal2_17.09	grape	must	Burja	BITS1.3	Index1022	2	Malvazija pomace fermented in the lab, rep2	49629	14316	2194	180	13806	0	254	425	0	216	0	1	154	0	6366	344	22	23	0	0	2090	61	221	0	0	82	151	1	37	72	4	39	4526	256	60	0	3	0	46	0	0	0
Mal2_18.09	grape	must	Burja	BITS1.4	Index1022	3	Malvazija pomace fermented in the lab, rep2	32926	9178	534	182	11120	0	110	44	0	53	0	0	19	0	6685	121	6	1	16	0	420	198	53	0	0	115	42	0	11	6	0	0	2400	95	11	0	22	0	6	0	0	27
Mal2_19.09	grape	must	Burja	BITS1.5	Index1022	4	Malvazija pomace fermented in the lab, rep2	34435	12262	451	542	10796	5	0	206	0	71	0	0	60	0	5672	67	0	2	128	0	625	205	35	0	0	19	24	0	58	0	0	0	1388	59	0	0	231	0	3	0	0	0
Mal2_20.09	grape	must	Burja	BITS1.6	Index1022	5	Malvazija pomace fermented in the lab, rep2	36786	12992	454	606	7105	0	158	161	1	53	0	0	40	0	3137	65	17	191	53	0	4768	64	147	0	0	10	6	42	367	0	0	0	3976	45	12	0	65	0	19	2	0	12
Mal2_22.09	grape	must	Burja	BITS1.7	Index1022	7	Malvazija pomace fermented in the lab, rep2	41389	26728	437	767	6637	0	87	79	0	36	0	0	41	0	2772	74	0	32	39	0	641	115	25	0	0	0	14	26	1	0	3	29	989	51	1	0	6	0	0	0	0	0
Mal2_24.09	grape	must	Burja	BITS1.8	Index1022	9	Malvazija pomace fermented in the lab, rep2	33593	19537	228	1333	6935	0	6	27	0	35	0	0	47	0	1807	31	0	29	0	0	372	191	55	0	0	0	11	3	124	6	21	16	683	34	34	0	5	0	0	0	0	1
Mal2_26.09	grape	must	Burja	BITS1.9	Index1022	11	Malvazija pomace fermented in the lab, rep2, skins pressed and removed	22743	12660	93	1394	5642	0	47	0	0	1	0	6	0	0	383	11	0	14	0	0	254	168	106	0	0	0	5	1	1	0	0	0	466	17	0	0	12	0	0	0	0	0
Mal2_29.09	grape	must	Burja	BITS1.10	Index1022	14	Malvazija juice fermented in the lab, rep2	16550	137	18	7886	6145	0	9	21	0	2	0	1	0	0	35	7	7	6	9	0	54	43	4	0	0	1	0	1	2	0	0	2	160	1	4	0	9	0	0	0	0	0
Mal3_17.09	grape	must	Burja	BITS1.11	Index1022	2	Malvazija pomace fermented in the lab, rep3	1331	188	24	361	170	0	9	1	0	1	0	0	4	0	35	2	0	58	0	0	115	4	7	0	0	6	2	14	8	2	1	0	76	1	0	0	1	5	0	0	0	0
Mal3_18.09	grape	must	Burja	BITS1.12	Index1022	3	Malvazija pomace fermented in the lab, rep3	29226	11963	620	192	6441	0	163	267	0	50	0	0	31	0	2542	96	0	132	562	0	1909	1	93	0	0	153	18	11	179	0	0	30	1993	7	102	0	9	0	9	0	0	0
Mal3_19.09	grape	must	Burja	BITS1.13	Index1022	4	Malvazija pomace fermented in the lab, rep3	44960	18858	869	286	14380	1	76	236	0	43	0	0	15	0	5184	186	30	23	30	0	1022	130	54	0	0	58	41	1	22	13	0	3	1648	112	26	0	2	0	8	0	0	1
Mal3_20.09	grape	must	Burja	BITS1.14	Index1022	5	Malvazija pomace fermented in the lab, rep3	40479	20454	590	526	10413	0	11	54	0	147	0	6	55	0	4334	147	1	42	15	0	489	31	13	0	0	1	25	0	3	19	0	19	991	157	3	0	8	1	0	0	0	0
Mal3_22.09	grape	must	Burja	BITS1.15	Index1022	7	Malvazija pomace fermented in the lab, rep3	38506	21354	217	1249	6600	0	302	49	0	112	0	0	52	0	1577	52	1	207	0	0	2392	0	263	0	0	0	14	31	386	1	0	9	1637	15	18	0	55	0	0	0	0	0
Mal3_24.09	grape	must	Burja	BITS1.16	Index1022	9	Malvazija pomace fermented in the lab, rep3	45109	23678	652	2380	7141	0	130	56	0	70	0	0	24	0	1612	151	0	108	161	0	2889	13	11	0	0	0	19	13	125	0	0	21	3213	117	22	0	38	1	0	0	0	8
Mal3_26.09	grape	must	Burja	BITS1.17	Index1022	11	Malvazija pomace fermented in the lab, rep3, skins pressed and removed	26127	126	29	15055	7246	0	6	23	0	4	0	0	2	0	23	6	7	19	3	0	98	6	4	0	0	5	0	10	7	2	0	1	242	10	0	0	6	0	0	0	0	0
Mal3_29.09	grape	must	Burja	BITS1.18	Index1022	14	Malvazija juice fermented in the lab, rep3	19856	61	3	13316	3665	0	1	8	0	2	0	0	0	0	32	0	3	4	8	0	43	8	1	0	0	1	0	1	1	0	0	0	96	1	1	0	4	0	1	0	0	0
TOK_sf_13.09	grape	must	Carga	BITS1.8	index 1027	1	Tokaj spontaneous fermentation in the lab, common reference for replicates	4255	444	258	36	599	0	0	0	0	55	0	0	69	0	302	37	0	308	0	0	707	10	153	0	0	0	0	119	496	0	0	2	30	22	0	0	2	0	0	0	0	0
TOK_sf1_14.09	grape	must	Carga	BITS1.8	index 1028	2	Tokaj spontaneous fermentation in the lab, rep 1	4442	846	376	85	508	0	0	0	0	21	0	0	22	0	158	62	0	363	0	0	721	0	116	0	0	0	0	170	332	5	1	3	1	38	0	0	2	1	0	0	0	0
TOK_sf1_15.09	grape	must	Carga	BITS1.8	index 1029	3	Tokaj spontaneous fermentation in the lab, rep 1	3305	793	182	43	398	0	1	0	0	31	0	0	41	0	136	23	0	231	0	0	350	0	139	0	0	0	0	143	338	0	0	13	32	25	0	0	2	0	0	0	0	0
TOK_sf1_16.09	grape	must	Carga	BITS1.8	index 1030	4	Tokaj spontaneous fermentation in the lab, rep 1	9901	1582	828	250	1306	8	113	0	0	121	0	5	163	0	612	128	0	964	0	0	1187	0	313	0	37	0	0	337	729	0	1	0	4	57	0	0	7	1	0	0	0	0
TOK_sf1_17.09	grape	must	Carga	BITS1.8	index 1031	5	Tokaj spontaneous fermentation in the lab, rep 1	2199	506	178	152	299	1	0	0	0	3	0	0	1	0	104	31	0	162	0	0	114	0	9	0	0	0	2	40	63	4	2	2	7	1	0	0	4	0	0	0	0	0
TOK_sf1_18.09	grape	must	Carga	BITS1.8	index 1032	6	Tokaj spontaneous fermentation in the lab, rep 1, start of active fermentation	2239	150	70	693	213	0	1	0	0	28	0	0	30	0	128	13	0	124	0	0	90	50	38	0	0	0	0	25	138	0	0	0	72	10	0	0	8	0	0	0	0	0
TOK_sf1_20.09	grape	must	Carga	BITS1.8	index 1033	8	Tokaj spontaneous fermentation in the lab, rep 1	1086	28	9	731	69	0	0	0	0	4	0	0	1	0	18	0	0	39	0	0	32	0	1	0	1	0	0	7	23	0	0	0	2	1	0	0	5	0	0	0	0	0
TOK_sf1_22.09	grape	must	Carga	BITS1.8	index 1034	10	Tokaj spontaneous fermentation in the lab, rep 1	1433	53	9	927	121	0	1	0	0	2	0	0	3	0	18	1	0	51	0	0	38	0	13	0	0	0	0	18	52	0	0	0	0	1	0	0	5	0	0	0	0	0
TOK_sf1_26.09	grape	must	Carga	BITS1.8	index 1035	14	Tokaj spontaneous fermentation in the lab, rep 1	1930	20	20	1380	48	0	0	0	0	11	0	0	10	0	42	4	0	46	0	0	89	0	23	0	0	0	0	14	29	0	0	0	1	1	0	0	6	0	0	0	0	0
TOK_sf1_29.09	grape	must	Carga	BITS1.8	index 1036	17	Tokaj spontaneous fermentation in the lab, rep 1	1917	13	8	1324	134	0	0	0	0	7	0	0	11	0	20	2	0	51	0	0	80	0	23	0	0	0	0	9	47	0	0	3	21	2	0	0	2	0	0	0	0	0
TOK_sf2_14.09	gape	must	Carga	BITS1.15	Index1028	2	Tokaj spontaneous fermentation in the lab, rep 2	104799	16032	4416	810	23697	0	0	0	0	304	0	0	153	0	2664	875	1	10547	0	0	5054	4	4674	0	0	0	0	10784	7240	20	0	0	1126	1669	0	0	4	1	0	0	0	0
TOK_sf2_15.09	gape	must	Carga	BITS1.16	Index1028	3	Tokaj spontaneous fermentation in the lab, rep 2	77033	11886	2527	364	19207	0	83	0	0	309	0	0	117	0	1918	609	0	8759	0	0	3437	59	3535	0	0	0	0	8866	5793	10	0	0	319	1720	0	0	0	3	0	0	0	0
TOK_sf2_16.09	gape	must	Carga	BITS1.17	Index1028	4	Tokaj spontaneous fermentation in the lab, rep 2	103401	15633	4561	996	24518	0	0	0	0	821	0	0	393	0	3053	961	118	11195	56	0	2384	280	3155	0	0	2	0	12524	5759	0	0	19	342	1968	0	0	0	0	8	2	0	0
TOK_sf2_17.09	gape	must	Carga	BITS1.18	Index1028	5	Tokaj spontaneous fermentation in the lab, rep 2	32524	867	281	21458	3018	0	0	0	0	65	0	3	36	0	294	62	6	1173	0	0	485	10	412	0	0	0	0	1114	748	0	0	0	50	120	0	0	0	0	0	0	0	0
TOK_sf2_18.09	gape	must	Carga	BITS1.19	Index1028	6	Tokaj spontaneous fermentation in the lab, rep 2, start of active fermentation	37842	27	11	37249	60	0	1	0	0	1	0	0	2	0	6	2	0	16	0	0	8	3	6	0	0	0	0	20	18	0	0	0	5	6	0	0	0	1	0	0	0	0
TOK_sf2_20.09	gape	must	Carga	BITS1.20	Index1028	8	Tokaj spontaneous fermentation in the lab, rep 2	39719	17	11	39043	91	0	0	0	0	0	0	0	1	0	3	0	0	13	0	0	12	2	6	0	0	0	0	14	9	0	0	0	11	4	1	0	0	3	0	0	0	0
TOK_sf2_22.09	gape	must	Carga	BITS1.21	Index1028	10	Tokaj spontaneous fermentation in the lab, rep 2	42820	19	14	42199	52	0	0	0	0	0	0	0	1	0	5	3	0	10	0	0	12	0	13	0	0	0	0	14	4	1	0	0	9	5	0	0	0	2	0	0	0	0
TOK_sf2_26.09	gape	must	Carga	BITS1.22	Index1028	14	Tokaj spontaneous fermentation in the lab, rep 2	32868	9	6	32444	35	0	0	1	0	2	0	0	1	0	2	4	0	5	0	0	3	1	8	0	0	0	1	4	1	0	0	0	5	13	0	0	0	0	0	0	0	0
TOK_sf2_29.09	gape	must	Carga	BITS1.23	Index1028	17	Tokaj spontaneous fermentation in the lab, rep 2	34700	13	5	34178	37	0	1	1	0	0	0	0	0	0	1	0	0	7	0	0	9	1	2	0	0	0	0	7	5	0	0	0	5	0	0	0	0	0	0	0	0	0
TOK_sf3_14.09	gape	must	Carga	BITS1.24	Index1028	2	Tokaj spontaneous fermentation in the lab, rep 3	136042	14758	5496	792	31984	0	1	1	0	1132	0	1	447	0	8864	1237	1	15354	0	0	3488	456	8465	0	0	61	0	15589	8678	65	1	0	1737	2372	1	0	0	0	0	0	0	0
TOK_sf3_15.09	gape	must	Carga	BITS1.1	Index1029	3	Tokaj spontaneous fermentation in the lab, rep 3	115365	12071	3276	1737	25476	0	0	46	0	791	0	69	561	0	11614	666	0	16398	0	0	3044	0	2826	0	0	0	0	13756	6457	1	15	0	370	2001	0	0	1	3	0	0	9	0
TOK_sf3_16.09	gape	must	Carga	BITS1.2	Index1029	4	Tokaj spontaneous fermentation in the lab, rep 3	112067	11503	3939	2832	26336	0	0	0	0	578	0	25	395	0	9561	684	0	15382	0	0	2949	93	3249	0	0	0	0	11654	5275	17	0	0	179	2381	0	0	0	1	0	0	0	0
TOK_sf3_17.09	gape	must	Carga	BITS1.3	Index1029	5	Tokaj spontaneous fermentation in the lab, rep 3	44807	702	242	22941	2687	0	0	0	0	44	0	3	40	0	431	45	0	914	0	0	425	1	307	0	0	0	0	992	504	5	0	2	47	98	0	0	4	3	0	0	0	0
TOK_sf3_18.09	gape	must	Carga	BITS1.4	Index1029	6	Tokaj spontaneous fermentation in the lab, rep 3, start of active fermentation	32164	18	7	29054	52	0	0	0	0	2	0	0	2	0	9	2	0	15	0	0	8	0	4	0	0	0	0	10	7	0	0	0	5	4	0	0	1	0	0	0	0	0
TOK_sf3_20.09	gape	must	Carga	BITS1.5	Index1029	8	Tokaj spontaneous fermentation in the lab, rep 3	46619	16	6	42876	48	0	0	0	0	1	0	0	0	0	6	1	0	8	0	0	7	0	6	0	0	0	0	6	5	2	0	0	9	0	0	0	4	2	0	0	0	0
TOK_sf3_22.09	gape	must	Carga	BITS1.6	Index1029	10	Tokaj spontaneous fermentation in the lab, rep 3	44525	15	5	41389	44	0	0	1	0	3	0	0	0	0	6	0	4	6	1	0	23	3	5	0	0	0	0	3	4	0	0	0	16	1	0	0	0	1	0	0	0	0
TOK_sf3_26.09	gape	must	Carga	BITS1.7	Index1029	14	Tokaj spontaneous fermentation in the lab, rep 3	56812	23	13	54014	50	0	0	0	0	0	0	0	0	0	7	0	0	7	0	0	6	2	2	0	0	0	0	9	5	0	0	0	12	8	0	0	7	1	0	0	0	0
TOK_sf3_29.09	gape	must	Carga	BITS1.8	Index1029	17	Tokaj spontaneous fermentation in the lab, rep 3	36717	14	6	35947	28	0	0	0	0	1	0	0	1	0	5	1	0	4	0	0	3	0	1	0	0	0	0	4	2	1	0	0	10	2	0	0	1	0	0	0	0	0
[truncated: 803 more columns]
