# Supplementary material for: Changes in the Relative Abundance of Two Saccharomyces Species from Oak Forests to Wine Fermentations
Source: Front Microbiol. 2016 Feb 24;7:215. doi: 10.3389/fmicb.2016.00215 (PMC4764737; doi:10.3389/fmicb.2016.00215)
Supplement: Data Sheet S3 — Phenotype data. [file DataSheet3.CSV]

Label	Continent	Source	Location.Type	Species	Location	Name	copper1	copper2	ethan1	ethan2	none	pH	sulfite1	sulfite2	sulfite	copper	ethanol	Group
Ca1	europe	vine	Vineyard	scer	Brda	Carga	10.5185291667	5.8150291667	9.8745291667	0.5737791667	12.2967791667	7.7672791667	11.6232791667	9.9660291667	10.7946541667	8.1667791667	5.2241541667	Slovenia.scer
Ca10	europe	oak	Vineyard	spar	Brda	Carga	0.3555291667	0.4207791667	10.2705291667	0.3500291667	11.9812791667	5.3582791667	4.0542791667	0.4340291667	2.2441541667	0.3881541667	5.3102791667	Slovenia.spar
Ca101	europe	oak	Vineyard	spar	Brda	Carga	5.9300291667	0.5050291667	9.8702791667	0.3245291667	10.7032791667	3.4635291667	9.0795291667	3.6370291667	6.3582791667	3.2175291667	5.0974041667	Slovenia.spar
Ca102	europe	oak	Vineyard	spar	Brda	Carga	0.3980291667	0.4347791667	10.1392791667	0.3395291667	10.8510291667	4.6800291667	4.1255291667	0.4365291667	2.2810291667	0.4164041667	5.2394041667	Slovenia.spar
Ca103	europe	vine	Vineyard	spar	Brda	Carga	0.3892791667	0.4150291667	10.1845291667	0.3082791667	10.5922791667	3.9585291667	7.9030291667	0.3990291667	4.1510291667	0.4021541667	5.2464041667	Slovenia.spar
Ca104	europe	vine	Vineyard	spar	Brda	Carga	0.3742791667	0.4205291667	10.1997791667	0.2975291667	10.7690291667	5.5485291667	6.3522791667	0.7937791667	3.5730291667	0.3974041667	5.2486541667	Slovenia.spar
Ca109	europe	oak	Vineyard	spar	Brda	Carga	10.5857791667	4.6470291667	10.2020291667	0.7702791667	11.6242791667	7.8010291667	9.8860291667	9.4915291667	9.6887791667	7.6164041667	5.4861541667	Slovenia.spar
Ca11	europe	oak	Vineyard	spar	Brda	Carga	0.3537791667	0.3750291667	8.6327791667	0.2685291667	10.8317791667	0.8395291667	1.1172791667	0.3870291667	0.7521541667	0.3644041667	4.4506541667	Slovenia.spar
Ca116	europe	oak	Vineyard	spar	Brda	Carga	0.4232791667	0.4107791667	10.1567791667	0.3387791667	10.6232791667	4.6317791667	7.9055291667	0.4075291667	4.1565291667	0.4170291667	5.2477791667	Slovenia.spar
Ca117	europe	oak	Vineyard	spar	Brda	Carga	0.3712791667	0.3982791667	10.1672791667	0.3070291667	10.6410291667	4.4010291667	7.3517791667	0.3955291667	3.8736541667	0.3847791667	5.2371541667	Slovenia.spar
Ca12	europe	oak	Vineyard	spar	Brda	Carga	0.3207791667	0.3417791667	10.1572791667	0.3155291667	12.1700291667	5.1567791667	5.4082791667	0.3527791667	2.8805291667	0.3312791667	5.2364041667	Slovenia.spar
Ca120	europe	oak	Vineyard	spar	Brda	Carga	0.3527791667	0.3677791667	10.0912791667	0.3040291667	11.3520291667	4.2447791667	6.1522791667	0.3807791667	3.2665291667	0.3602791667	5.1976541667	Slovenia.spar
Ca121	europe	oak	Vineyard	spar	Brda	Carga	0.3635291667	0.3892791667	10.1270291667	0.3142791667	11.2757791667	4.3535291667	6.0562791667	0.3705291667	3.2134041667	0.3764041667	5.2206541667	Slovenia.spar
Ca123	europe	oak	Vineyard	spar	Brda	Carga	0.3760291667	0.3987791667	10.4217791667	0.3820291667	10.8912791667	5.1272791667	6.5625291667	0.3967791667	3.4796541667	0.3874041667	5.4019041667	Slovenia.spar
Ca124	europe	oak	Vineyard	spar	Brda	Carga	0.3515291667	0.3557791667	10.2972791667	0.4252791667	11.4157791667	5.8037791667	8.7365291667	0.3615291667	4.5490291667	0.3536541667	5.3612791667	Slovenia.spar
Ca128	europe	oak	Vineyard	spar	Brda	Carga	8.7185291667	3.5425291667	10.0752791667	0.2880291667	11.2465291667	4.1242791667	7.4090291667	3.9435291667	5.6762791667	6.1305291667	5.1816541667	Slovenia.spar
Ca129	europe	oak	Vineyard	spar	Brda	Carga	0.3652791667	0.3982791667	9.6787791667	0.2735291667	11.0417791667	2.8007791667	1.5590291667	0.3650291667	0.9620291667	0.3817791667	4.9761541667	Slovenia.spar
Ca13	europe	oak	Vineyard	spar	Brda	Carga	0.3082791667	0.3310291667	10.0042791667	0.2597791667	11.3762791667	3.7805291667	4.3680291667	0.3205291667	2.3442791667	0.3196541667	5.1320291667	Slovenia.spar
Ca132	europe	vine	Vineyard	scer	Brda	Carga	0.4885291667	0.3920291667	9.8500291667	1.0222791667	11.3667791667	8.3140291667	9.2215291667	8.2870291667	8.7542791667	0.4402791667	5.4361541667	Slovenia.scer
Ca135	europe	vine	Vineyard	scer	Brda	Carga	7.5885291667	3.2005291667	9.7872791667	1.5657791667	11.3932791667	7.9400291667	9.4597791667	6.5410291667	8.0004041667	5.3945291667	5.6765291667	Slovenia.scer
Ca139	europe	vine	Vineyard	scer	Brda	Carga	10.8715291667	6.0250291667	10.0165291667	0.7560291667	11.4835291667	7.5592791667	9.1165291667	9.4695291667	9.2930291667	8.4482791667	5.3862791667	Slovenia.scer
Ca14	europe	oak	Vineyard	spar	Brda	Carga	0.3585291667	0.3775291667	10.4192791667	0.3930291667	11.5792791667	4.6530291667	5.2010291667	0.3820291667	2.7915291667	0.3680291667	5.4061541667	Slovenia.spar
Ca144	europe	vine	Vineyard	scer	Brda	Carga	0.3645291667	0.3730291667	9.7977791667	1.1995291667	11.2695291667	8.0810291667	9.4315291667	9.3147791667	9.3731541667	0.3687791667	5.4986541667	Slovenia.scer
Ca146	europe	vine	Vineyard	scer	Brda	Carga	7.9957791667	0.5655291667	9.3355291667	1.2797791667	11.7762791667	8.1395291667	9.2720291667	9.6307791667	9.4514041667	4.2806541667	5.3076541667	Slovenia.scer
Ca149	europe	vine	Vineyard	scer	Brda	Carga	2.8555291667	0.3747791667	9.1497791667	0.3827791667	11.8330291667	8.2125291667	10.0060291667	4.5750291667	7.2905291667	1.6151541667	4.7662791667	Slovenia.scer
Ca149.2	europe	vine	Vineyard	scer	Brda	Carga	6.2965291667	0.3927791667	9.3397791667	0.9322791667	12.0555291667	8.4300291667	9.8615291667	4.7050291667	7.2832791667	3.3446541667	5.1360291667	Slovenia.scer
Ca15	europe	oak	Vineyard	scer	Brda	Carga	0.5545291667	0.3847791667	10.2135291667	1.8422791667	11.9432791667	8.1592791667	9.6430291667	4.0437791667	6.8434041667	0.4696541667	6.0279041667	Slovenia.scer
Ca150	europe	vine	Vineyard	scer	Brda	Carga	9.7637791667	4.1852791667	10.2160291667	3.7237791667	11.9705291667	9.0155291667	9.7020291667	7.7305291667	8.7162791667	6.9745291667	6.9699041667	Slovenia.scer
Ca150.2	europe	vine	Vineyard	scer	Brda	Carga	7.4300291667	6.2062791667	9.7647791667	2.8237791667	11.3105291667	8.1270291667	9.1097791667	8.4090291667	8.7594041667	6.8181541667	6.2942791667	Slovenia.scer
Ca151.2	europe	vine	Vineyard	scer	Brda	Carga	4.8947791667	0.3975291667	10.6585291667	2.0220291667	12.3190291667	8.6150291667	10.1342791667	6.5617791667	8.3480291667	2.6461541667	6.3402791667	Slovenia.scer
Ca152	europe	vine	Vineyard	scer	Brda	Carga	0.3925291667	0.3640291667	10.1217791667	2.1060291667	11.3095291667	8.3402791667	9.3355291667	9.3177791667	9.3266541667	0.3782791667	6.1139041667	Slovenia.scer
Ca153	europe	vine	Vineyard	scer	Brda	Carga	3.8822791667	0.4130291667	10.2200291667	1.3527791667	11.3725291667	7.6312791667	8.9737791667	9.5755291667	9.2746541667	2.1476541667	5.7864041667	Slovenia.scer
Ca153.2	europe	vine	Vineyard	scer	Brda	Carga	3.7387791667	0.3717791667	9.4075291667	1.5650291667	11.2860291667	7.5255291667	9.5985291667	6.4505291667	8.0245291667	2.0552791667	5.4862791667	Slovenia.scer
Ca156	europe	yeast	Vineyard	scer	Brda	Carga	0.3972791667	0.3980291667	10.0532791667	2.4017791667	11.6375291667	7.0167791667	9.8540291667	5.6252791667	7.7396541667	0.3976541667	6.2275291667	Slovenia.scer
Ca16	europe	oak	Vineyard	spar	Brda	Carga	0.3475291667	0.3452791667	10.1787791667	0.4637791667	12.0157791667	5.2100291667	6.2175291667	0.3582791667	3.2879041667	0.3464041667	5.3212791667	Slovenia.spar
Ca169	europe	oak	Vineyard	spar	Brda	Carga	0.3545291667	0.3682791667	10.1317791667	0.2752791667	10.7462791667	6.0932791667	3.2697791667	0.4172791667	1.8435291667	0.3614041667	5.2035291667	Slovenia.spar
Ca170	europe	oak	Vineyard	spar	Brda	Carga	0.3292791667	0.3527791667	10.2590291667	0.2615291667	10.8827791667	5.9977791667	2.8695291667	0.3330291667	1.6012791667	0.3410291667	5.2602791667	Slovenia.spar
Ca172	europe	oak	Vineyard	spar	Brda	Carga	0.3150291667	0.3347791667	10.0617791667	0.2537791667	10.5877791667	5.9937791667	2.8525291667	0.3132791667	1.5829041667	0.3249041667	5.1577791667	Slovenia.spar
Ca173	europe	oak	Vineyard	spar	Brda	Carga	0.3622791667	0.3712791667	10.1730291667	0.3070291667	10.6007791667	5.9537791667	3.2465291667	0.3670291667	1.8067791667	0.3667791667	5.2400291667	Slovenia.spar
Ca174	europe	oak	Vineyard	spar	Brda	Carga	0.3042791667	0.3312791667	10.2682791667	0.2915291667	10.8042791667	6.0567791667	3.8167791667	0.3257791667	2.0712791667	0.3177791667	5.2799041667	Slovenia.spar
Ca175	europe	oak	Vineyard	spar	Brda	Carga	0.3537791667	0.3670291667	9.6967791667	1.5502791667	11.4350291667	7.6322791667	9.1497791667	8.9685291667	9.0591541667	0.3604041667	5.6235291667	Slovenia.spar
Ca176	europe	oak	Vineyard	spar	Brda	Carga	0.4082791667	0.5882791667	10.3397791667	0.8717791667	11.0470291667	6.5897791667	5.7045291667	0.5622791667	3.1334041667	0.4982791667	5.6057791667	Slovenia.spar
Ca178	europe	oak	Vineyard	spar	Brda	Carga	0.3617791667	0.4860291667	9.1015291667	0.2817791667	11.0137791667	6.6700291667	3.7322791667	0.4812791667	2.1067791667	0.4239041667	4.6916541667	Slovenia.spar
Ca179	europe	oak	Vineyard	spar	Brda	Carga	0.3400291667	0.4077791667	8.6260291667	0.2477791667	10.9932791667	6.5010291667	3.4342791667	0.4637791667	1.9490291667	0.3739041667	4.4369041667	Slovenia.spar
Ca18	europe	oak	Vineyard	spar	Brda	Carga	0.4092791667	0.3722791667	9.6380291667	0.3460291667	10.9725291667	1.1767791667	6.1887791667	0.3720291667	3.2804041667	0.3907791667	4.9920291667	Slovenia.spar
Ca180	europe	oak	Vineyard	spar	Brda	Carga	0.3407791667	0.4027791667	10.1087791667	0.2572791667	10.6945291667	5.7520291667	3.9837791667	0.3830291667	2.1834041667	0.3717791667	5.1830291667	Slovenia.spar
Ca186	europe	cellar	Vineyard	scer	Brda	Carga	0.3682791667	0.4125291667	9.8795291667	0.7367791667	11.4862791667	8.3190291667	9.2392791667	7.4365291667	8.3379041667	0.3904041667	5.3081541667	Slovenia.scer
Ca19	europe	oak	Vineyard	spar	Brda	Carga	0.3387791667	0.3435291667	10.0105291667	0.2760291667	11.0280291667	4.5217791667	4.7940291667	0.3475291667	2.5707791667	0.3411541667	5.1432791667	Slovenia.spar
Ca190	europe	oak	Vineyard	spar	Brda	Carga	0.3682791667	0.4130291667	10.1802791667	0.3027791667	11.2255291667	5.8300291667	3.6165291667	0.4062791667	2.0114041667	0.3906541667	5.2415291667	Slovenia.spar
Ca198	europe	oak	Vineyard	scer	Brda	Carga	0.4910291667	0.3927791667	9.8080291667	0.7985291667	11.4370291667	6.7577791667	5.4850291667	0.4297791667	2.9574041667	0.4419041667	5.3032791667	Slovenia.scer
Ca199	europe	oak	Vineyard	spar	Brda	Carga	0.3467791667	0.3682791667	10.1640291667	0.2747791667	10.8542791667	5.9955291667	3.3247791667	0.3502791667	1.8375291667	0.3575291667	5.2194041667	Slovenia.spar
Ca20	europe	oak	Vineyard	spar	Brda	Carga	0.3400291667	0.3620291667	9.9195291667	0.2675291667	10.7340291667	2.5245291667	5.2865291667	0.3605291667	2.8235291667	0.3510291667	5.0935291667	Slovenia.spar
Ca200	europe	oak	Vineyard	spar	Brda	Carga	0.3007791667	0.3437791667	9.5515291667	0.2340291667	11.0372791667	6.0407791667	1.2402791667	0.3240291667	0.7821541667	0.3222791667	4.8927791667	Slovenia.spar
Ca201	europe	oak	Vineyard	spar	Brda	Carga	0.4002791667	0.3920291667	9.8550291667	0.2795291667	11.2600291667	6.5880291667	0.6395291667	0.3705291667	0.5050291667	0.3961541667	5.0672791667	Slovenia.spar
Ca202	europe	oak	Vineyard	scer	Brda	Carga	1.4477791667	0.3772791667	9.8155291667	1.1902791667	11.6032791667	8.2802791667	9.2825291667	9.0532791667	9.1679041667	0.9125291667	5.5029041667	Slovenia.scer
Ca21	europe	oak	Vineyard	spar	Brda	Carga	0.3617791667	0.3495291667	10.4117791667	0.4382791667	11.9747791667	5.0635291667	3.3640291667	0.3617791667	1.8629041667	0.3556541667	5.4250291667	Slovenia.spar
Ca27	europe	oak	Vineyard	spar	Brda	Carga	0.3245291667	0.3237791667	9.9635291667	0.2615291667	10.4390291667	3.2597791667	4.4015291667	0.3462791667	2.3739041667	0.3241541667	5.1125291667	Slovenia.spar
Ca29	europe	oak	Vineyard	spar	Brda	Carga	0.3435291667	0.3727791667	9.0747791667	0.2567791667	10.2950291667	0.4110291667	3.0202791667	0.3510291667	1.6856541667	0.3581541667	4.6657791667	Slovenia.spar
Ca30	europe	oak	Vineyard	spar	Brda	Carga	0.3495291667	0.4195291667	10.1140291667	0.2920291667	11.2150291667	4.5257791667	4.5610291667	0.3780291667	2.4695291667	0.3845291667	5.2030291667	Slovenia.spar
Ca32	europe	oak	Vineyard	spar	Brda	Carga	0.3387791667	0.4035291667	10.0475291667	0.2812791667	9.8042791667	4.6360291667	4.2870291667	0.3510291667	2.3190291667	0.3711541667	5.1644041667	Slovenia.spar
Ca33	europe	oak	Vineyard	spar	Brda	Carga	0.3065291667	0.3902791667	9.9675291667	0.2532791667	11.1945291667	4.7000291667	3.8442791667	0.3295291667	2.0869041667	0.3484041667	5.1104041667	Slovenia.spar
Ca34	europe	other	Vineyard	spar	Brda	Carga	0.3495291667	0.3757791667	10.0835291667	0.3225291667	12.1927791667	5.9927791667	4.9730291667	0.3892791667	2.6811541667	0.3626541667	5.2030291667	Slovenia.spar
Ca35	europe	other	Vineyard	spar	Brda	Carga	0.3487791667	0.3602791667	10.1105291667	0.3100291667	11.7845291667	5.8087791667	4.0450291667	0.3887791667	2.2169041667	0.3545291667	5.2102791667	Slovenia.spar
Ca38	europe	oak	Vineyard	spar	Brda	Carga	0.3432791667	0.3595291667	10.5282791667	0.6417791667	11.7742791667	2.5265291667	4.9267791667	0.3677791667	2.6472791667	0.3514041667	5.5850291667	Slovenia.spar
Ca39	europe	oak	Vineyard	scer	Brda	Carga	0.5860291667	0.3542791667	9.9042791667	2.1052791667	11.2457791667	8.4907791667	9.4352791667	9.6705291667	9.5529041667	0.4701541667	6.0047791667	Slovenia.scer
Ca40	europe	oak	Vineyard	scer	Brda	Carga	0.4302791667	0.3955291667	9.5315291667	0.9610291667	11.4322791667	8.3025291667	9.2690291667	9.5785291667	9.4237791667	0.4129041667	5.2462791667	Slovenia.scer
Ca44	europe	cellar	Vineyard	scer	Brda	Carga	0.4842791667	0.3597791667	9.8972791667	0.9335291667	10.5015291667	7.8965291667	9.6545291667	8.3775291667	9.0160291667	0.4220291667	5.4154041667	Slovenia.scer
Ca46	europe	cellar	Vineyard	scer	Brda	Carga	8.9562791667	4.1245291667	9.9587791667	1.3537791667	10.8460291667	8.7790291667	9.3130291667	5.6292791667	7.4711541667	6.5404041667	5.6562791667	Slovenia.scer
Ca47	europe	cellar	Vineyard	scer	Brda	Carga	0.4175291667	0.4382791667	9.8697791667	0.9172791667	10.7265291667	8.2170291667	9.3712791667	8.6252791667	8.9982791667	0.4279041667	5.3935291667	Slovenia.scer
Ca48	europe	cellar	Vineyard	scer	Brda	Carga	3.9945291667	0.4215291667	8.8300291667	0.4115291667	11.3835291667	7.5630291667	8.9867791667	3.9462791667	6.4665291667	2.2080291667	4.6207791667	Slovenia.scer
Ca49	europe	cellar	Vineyard	scer	Brda	Carga	0.3275291667	0.3560291667	6.8255291667	0.7015291667	9.6775291667	0.7877791667	8.6117791667	2.5187791667	5.5652791667	0.3417791667	3.7635291667	Slovenia.scer
Ca5	europe	oak	Vineyard	spar	Brda	Carga	0.4195291667	0.3752791667	10.2925291667	0.3340291667	12.3712791667	3.5830291667	7.4160291667	0.4135291667	3.9147791667	0.3974041667	5.3132791667	Slovenia.spar
Ca50	europe	cellar	Vineyard	scer	Brda	Carga	10.4232791667	4.9227791667	9.6990291667	1.0475291667	12.5817791667	7.8207791667	9.0827791667	9.1282791667	9.1055291667	7.6730291667	5.3732791667	Slovenia.scer
Ca51	europe	cellar	Vineyard	scer	Brda	Carga	3.9962791667	0.3740291667	9.6532791667	1.0097791667	12.1165291667	7.6945291667	9.7287791667	2.5077791667	6.1182791667	2.1851541667	5.3315291667	Slovenia.scer
Ca53.2	europe	oak	Vineyard	spar	Brda	Carga	0.3475291667	0.3677791667	10.6007791667	0.3957791667	11.1870291667	6.7360291667	5.4797791667	0.360175	2.9199770833	0.3576541667	5.4982791667	Slovenia.spar
Ca6	europe	oak	Vineyard	spar	Brda	Carga	0.3760291667	0.3687791667	10.0642791667	0.2842791667	11.7672791667	3.1522791667	7.6872791667	0.3990291667	4.0431541667	0.3724041667	5.1742791667	Slovenia.spar
Ca63	europe	oak	Vineyard	spar	Brda	Carga	0.4245291667	0.3305291667	10.3410291667	0.3952791667	11.4245291667	4.3647791667	6.1022791667	0.3462791667	3.2242791667	0.3775291667	5.3681541667	Slovenia.spar
Ca65	europe	oak	Vineyard	spar	Brda	Carga	0.3762791667	0.3782791667	10.1980291667	0.4017791667	10.9930291667	0.9130291667	4.7992791667	0.3690291667	2.5841541667	0.3772791667	5.2999041667	Slovenia.spar
Ca7	europe	oak	Vineyard	spar	Brda	Carga	0.3935291667	0.3662791667	10.3060291667	0.2872791667	11.4870291667	3.8457791667	5.2612791667	0.3840291667	2.8226541667	0.3799041667	5.2966541667	Slovenia.spar
Ca70	europe	vine	Vineyard	spar	Brda	Carga	0.3402791667	0.3495291667	10.4112791667	0.7780291667	11.9422791667	5.0587791667	7.5757791667	0.3450291667	3.9604041667	0.3449041667	5.5946541667	Slovenia.spar
Ca72	europe	vine	Vineyard	spar	Brda	Carga	0.3092791667	0.3772791667	9.7930291667	0.4457791667	10.5122791667	6.1322791667	5.0759666667	0.3086125	2.6922895833	0.3432791667	5.1194041667	Slovenia.spar
Ca8	europe	oak	Vineyard	spar	Brda	Carga	0.3765291667	0.3757791667	10.4305291667	0.3237791667	11.8592791667	4.4715291667	5.1472791667	0.3965291667	2.7719041667	0.3761541667	5.3771541667	Slovenia.spar
Ca80.2	europe	vine	Vineyard	spar	Brda	Carga	0.3845291667	0.4017791667	10.4082791667	0.5690291667	11.1765291667	6.7665291667	7.4574666667	0.378675	3.9180708333	0.3931541667	5.4886541667	Slovenia.spar
Ca91	europe	vine	Vineyard	scer	Brda	Carga	3.2425291667	0.3800291667	10.5245291667	5.6037791667	12.3160291667	8.2230291667	9.6262791667	9.7122791667	9.6692791667	1.8112791667	8.0641541667	Slovenia.scer
Ca95	europe	vine	Vineyard	scer	Brda	Carga	2.9570291667	0.3852791667	10.7427791667	7.6285291667	12.6985291667	8.1715291667	9.8830291667	9.7840291667	9.8335291667	1.6711541667	9.1856541667	Slovenia.scer
Ca97	europe	must	Vineyard	scer	Brda	Carga	0.4675291667	0.3650291667	9.7857791667	1.5340291667	11.8745291667	7.9500291667	9.4485291667	7.8207791667	8.6346541667	0.4162791667	5.6599041667	Slovenia.scer
DY8	america	oak	non-vineyard	scer	Wisconsin, USA	Door County	0.3727791667	0.3742791667	10.0552791667	0.3017791667	11.6440291667	5.2685291667	0.3845291667	0.3855291667	0.3850291667	0.3735291667	5.1785291667	Missouri.scer.na
DY9	america	oak	non-vineyard	scer	Wisconsin, USA	Door County	0.3752791667	0.4072791667	10.1355291667	0.2795291667	11.3072791667	4.6617791667	0.4882791667	0.3997791667	0.4440291667	0.3912791667	5.2075291667	Missouri.scer.na
DYW45	commercial	commercial	commercial	scer	commercial	commercial	0.3437791667	0.4142791667	9.8222791667	3.4457791667	11.8742791667	8.0925291667	9.3945291667	9.6532791667	9.5239041667	0.3790291667	6.6340291667	commercial
DYW47A	commercial	commercial	commercial	scer	commercial	commercial	6.8237791667	1.2770291667	9.7705291667	5.4912791667	11.9077791667	8.4940291667	10.2310291667	4.9505291667	7.5907791667	4.0504041667	7.6309041667	commercial
DYW48A	commercial	commercial	commercial	scer	commercial	commercial	5.2945291667	1.8417791667	10.0382791667	2.2390291667	12.1342791667	8.4425291667	9.7837791667	8.1327791667	8.9582791667	3.5681541667	6.1386541667	commercial
DYW49A	commercial	commercial	commercial	scer	commercial	commercial	7.0705291667	2.9217791667	9.5020291667	1.1397791667	11.0622791667	7.8940291667	9.4445291667	6.3295291667	7.8870291667	4.9961541667	5.3209041667	commercial
DYW52A	commercial	commercial	commercial	scer	commercial	commercial	9.2117791667	4.6442791667	9.9442791667	1.4752791667	12.0302791667	9.1040291667	9.7315291667	5.1925291667	7.4620291667	6.9280291667	5.7097791667	commercial
DYW58A	commercial	commercial	commercial	scer	commercial	commercial	1.8130291667	0.4572791667	9.9287791667	0.5572791667	11.7387791667	8.1042791667	9.3727791667	7.4967791667	8.4347791667	1.1351541667	5.2430291667	commercial
DYW60	commercial	commercial	commercial	scer	commercial	commercial	2.1962791667	0.4370291667	9.2152791667	1.1380291667	11.5870291667	7.5892791667	10.0337791667	1.0962791667	5.5650291667	1.3166541667	5.1766541667	commercial
DYW62	commercial	commercial	commercial	scer	commercial	commercial	9.8087791667	4.0050291667	9.5407791667	0.4297791667	11.2525291667	7.5895291667	3.6380291667	0.4377791667	2.0379041667	6.9069041667	4.9852791667	commercial
DYW64	commercial	commercial	commercial	scer	commercial	commercial	0.4495291667	0.4207791667	10.0340291667	1.2532791667	11.7852791667	8.2630291667	9.4870291667	3.6837791667	6.5854041667	0.4351541667	5.6436541667	commercial
DYW66	commercial	commercial	commercial	scer	commercial	commercial	6.2522791667	2.4470291667	9.8215291667	0.6027791667	11.6450291667	7.7407791667	3.2397791667	0.3802791667	1.8100291667	4.3496541667	5.2121541667	commercial
DYW68	commercial	commercial	commercial	scer	commercial	commercial	0.3815291667	0.4112791667	7.4435291667	0.5272791667	7.8092791667	0.3075291667	4.1590291667	0.3975291667	2.2782791667	0.3964041667	3.9854041667	commercial
DYW69	commercial	commercial	commercial	scer	commercial	commercial	10.0977791667	4.4432791667	4.2787791667	0.5925291667	11.9952791667	7.8082791667	9.9077791667	3.1682791667	6.5380291667	7.2705291667	2.4356541667	commercial
DYW71	commercial	commercial	commercial	scer	commercial	commercial	9.4697791667	4.7447791667	10.0907791667	3.8605291667	12.2622791667	9.1847791667	9.4492791667	8.0652791667	8.7572791667	7.1072791667	6.9756541667	commercial
DYW72	commercial	commercial	commercial	scer	commercial	commercial	3.7877791667	0.5622791667	10.4880291667	5.0740291667	11.8737791667	7.4570291667	9.5167791667	6.3102791667	7.9135291667	2.1750291667	7.7810291667	commercial
DYW73	commercial	commercial	commercial	scer	commercial	commercial	9.5007791667	5.2235291667	10.4267791667	4.6902791667	12.1260291667	9.2480291667	9.5430291667	6.2615291667	7.9022791667	7.3621541667	7.5585291667	commercial
DYW74	commercial	commercial	commercial	scer	commercial	commercial	3.0970291667	0.3810291667	9.4075291667	1.8922791667	11.3012791667	8.4602791667	10.0392791667	9.3137791667	9.6765291667	1.7390291667	5.6499041667	commercial
DYW75	commercial	commercial	commercial	scer	commercial	commercial	7.0972791667	3.9967791667	10.0902791667	2.6760291667	12.0297791667	9.1537791667	9.4675291667	5.1357791667	7.3016541667	5.5470291667	6.3831541667	commercial
DYW78	commercial	commercial	commercial	scer	commercial	commercial	0.3910291667	0.3970291667	9.6782791667	1.0157791667	11.5420291667	7.8590291667	9.5780291667	5.5210291667	7.5495291667	0.3940291667	5.3470291667	commercial
DYW79	commercial	commercial	commercial	scer	commercial	commercial	5.5797791667	2.3257791667	9.6895291667	1.0192791667	11.8460291667	7.8102791667	8.2247791667	0.3742791667	4.2995291667	3.9527791667	5.3544041667	commercial
DYW80	commercial	commercial	commercial	scer	commercial	commercial	0.3717791667	0.3910291667	0.8147791667	0.3310291667	7.1125291667	5.9417791667	5.0680291667	1.8922791667	3.4801541667	0.3814041667	0.5729041667	commercial
DYW81	commercial	commercial	commercial	scer	commercial	commercial	5.2180291667	0.3957791667	9.2957791667	1.2227791667	12.1927791667	8.2172791667	9.5807791667	5.8195291667	7.7001541667	2.8069041667	5.2592791667	commercial
DYW82	commercial	commercial	commercial	scer	commercial	commercial	5.0397791667	0.3992791667	10.0125291667	0.9275291667	12.0775291667	7.8995291667	9.7500291667	4.6217791667	7.1859041667	2.7195291667	5.4700291667	commercial
DYW84	commercial	commercial	commercial	scer	commercial	commercial	0.3395291667	0.3665291667	8.7430291667	0.4955291667	11.9385291667	8.4615291667	9.5375291667	9.6690291667	9.6032791667	0.3530291667	4.6192791667	commercial
DYW86	commercial	commercial	commercial	scer	commercial	commercial	4.6310291667	0.3785291667	8.0915291667	4.6152791667	11.2670291667	8.1305291667	9.9380291667	0.8957791667	5.4169041667	2.5047791667	6.3534041667	commercial
DYW87	commercial	commercial	commercial	scer	commercial	commercial	0.3987791667	0.3897791667	10.5867791667	4.7250291667	12.3917791667	8.8912791667	9.8435291667	9.5507791667	9.6971541667	0.3942791667	7.6559041667	commercial
F1	europe	oak	Non-vineyard	spar	Nanos	Nanos	0.3477791667	0.3380291667	9.6775291667	0.3115291667	11.1752791667	4.5650291667	4.1975291667	0.3402791667	2.2689041667	0.3429041667	4.9945291667	Slovenia.spar
F15	europe	oak	Non-vineyard	spar	Nanos	Nanos	0.3242791667	0.3440291667	10.1862791667	0.3635291667	10.7280291667	5.2070291667	4.4465291667	0.3312791667	2.3889041667	0.3341541667	5.2749041667	Slovenia.spar
F2	europe	oak	Non-vineyard	spar	Nanos	Nanos	0.3297791667	0.3547791667	10.4950291667	0.2807791667	11.8047791667	0.6605291667	3.3652791667	0.3312791667	1.8482791667	0.3422791667	5.3879041667	Slovenia.spar
F21	europe	oak	Non-vineyard	spar	Nanos	Nanos	0.3277791667	0.3315291667	10.4117791667	0.8015291667	10.8935291667	3.1182791667	4.1495291667	0.3437791667	2.2466541667	0.3296541667	5.6066541667	Slovenia.spar
F28	europe	oak	Non-vineyard	spar	Nanos	Nanos	0.3295291667	0.3372791667	10.1277791667	0.2962791667	10.7450291667	4.3772791667	1.7001541667	0.34605	1.0231020833	0.3334041667	5.2120291667	Slovenia.spar
F29	europe	oak	Non-vineyard	spar	Nanos	Nanos	0.3642791667	0.3610291667	10.0310291667	0.3257791667	10.7607791667	4.6515291667	1.7379041667	0.3423208333	1.0401125	0.3626541667	5.1784041667	Slovenia.spar
F3	europe	oak	Non-vineyard	spar	Nanos	Nanos	0.3135291667	0.3367791667	10.1727791667	0.2730291667	11.7167791667	3.2047791667	1.7387791667	0.3187791667	1.0287791667	0.3251541667	5.2229041667	Slovenia.spar
F30	europe	oak	Non-vineyard	spar	Nanos	Nanos	0.3510291667	0.3330291667	10.0600291667	0.3202791667	10.7035291667	4.6587791667	1.7173416667	0.3437791667	1.0305604167	0.3420291667	5.1901541667	Slovenia.spar
F32	europe	oak	Non-vineyard	spar	Nanos	Nanos	0.3690291667	0.3420291667	9.8612791667	0.2735291667	10.5742791667	3.8832791667	0.5398833333	0.3323	0.4360916667	0.3555291667	5.0674041667	Slovenia.spar
F39	europe	oak	Non-vineyard	spar	Nanos	Nanos	0.3325291667	0.3515291667	10.5890291667	0.9370291667	11.4065291667	4.7805291667	1.5883416667	0.33705	0.9626958333	0.3420291667	5.7630291667	Slovenia.spar
F46	europe	oak	Non-vineyard	spar	Nanos	Nanos	0.3685291667	0.3877791667	10.0955291667	0.3660291667	11.0992791667	5.7042791667	3.6434458333	0.4159666667	2.02970625	0.3781541667	5.2307791667	Slovenia.spar
F50	europe	oak	Non-vineyard	scer	Nanos	Nanos	10.0950291667	3.6287791667	8.3557791667	0.9082791667	11.5882791667	7.1827791667	3.9987791667	0.3733833333	2.18608125	6.8619041667	4.6320291667	Slovenia.scer
F51	europe	oak	Non-vineyard	spar	Nanos	Nanos	4.6000291667	2.0195291667	5.5072791667	0.2585291667	11.1750291667	5.0877791667	2.44955	0.3978208333	1.4236854167	3.3097791667	2.8829041667	Slovenia.spar
F53	europe	oak	Non-vineyard	spar	Nanos	Nanos	0.3492791667	0.3825291667	9.9902791667	0.2675291667	10.8085291667	5.4752791667	3.5547791667	0.4063833333	1.98058125	0.3659041667	5.1289041667	Slovenia.spar
F60	europe	oak	Non-vineyard	spar	Nanos	Nanos	0.4417791667	0.3842791667	10.0895291667	0.2957791667	10.8645291667	6.2060291667	2.8551958333	0.3875916667	1.62139375	0.4130291667	5.1926541667	Slovenia.spar
F63	europe	oak	Non-vineyard	spar	Nanos	Nanos	0.3462791667	0.3807791667	9.7355291667	0.2842791667	10.9030291667	6.1170291667	3.3035708333	0.3841541667	1.8438625	0.3635291667	5.0099041667	Slovenia.spar
F67	europe	oak	Non-vineyard	spar	Nanos	Nanos	0.3462791667	0.3717791667	10.0045291667	0.3112791667	11.1467791667	5.8522791667	0.667175	0.3863416667	0.5267583333	0.3590291667	5.1579041667	Slovenia.spar
F7	europe	oak	Vineyard	spar	Nanos	Nanos	0.3255291667	0.3475291667	10.1297791667	0.3022791667	11.6062791667	5.1087791667	3.2885291667	0.3397791667	1.8141541667	0.3365291667	5.2160291667	Slovenia.spar
F8	europe	oak	Vineyard	spar	Nanos	Nanos	0.3135291667	0.3290291667	10.1427791667	0.2842791667	12.2080291667	3.4942791667	1.1645291667	0.3205291667	0.7425291667	0.3212791667	5.2135291667	Slovenia.spar
F9	europe	oak	Vineyard	spar	Nanos	Nanos	0.3207791667	0.3397791667	10.1720291667	0.3267791667	11.2332791667	5.3592791667	3.8207791667	0.3420291667	2.0814041667	0.3302791667	5.2494041667	Slovenia.spar
Gu100	europe	must	Vineyard	scer	Planina	Guerila	9.3540291667	3.1410291667	9.9555291667	1.6397791667	11.6260291667	7.5772791667	9.0342791667	8.9645291667	8.9994041667	6.2475291667	5.7976541667	Slovenia.scer
Gu101	europe	must	Vineyard	scer	Planina	Guerila	0.3222791667	0.3450291667	9.6200291667	1.5040291667	9.6620291667	7.3810291667	9.0270291667	4.9027791667	6.9649041667	0.3336541667	5.5620291667	Slovenia.scer
Gu19	europe	vine	Vineyard	spar	Planina	Guerila	0.3295291667	0.3350291667	10.3870291667	0.3725291667	12.5750291667	0.4840291667	4.2082791667	0.6887791667	2.4485291667	0.3322791667	5.3797791667	Slovenia.spar
Gu21	europe	oak	Vineyard	spar	Planina	Guerila	0.3007791667	0.3087791667	10.1765291667	0.4830291667	11.2572791667	3.2690291667	2.2092791667	0.3055291667	1.2574041667	0.3047791667	5.3297791667	Slovenia.spar
Gu23	europe	vine	Vineyard	scer	Planina	Guerila	2.4710291667	0.3272791667	9.7270291667	2.6682791667	12.2687791667	7.7162791667	9.3335291667	3.8095291667	6.5715291667	1.3991541667	6.1976541667	Slovenia.scer
Gu25	europe	oak	Vineyard	scer	Planina	Guerila	6.0615291667	0.3942791667	9.0670291667	2.1742791667	11.3550291667	6.6197791667	9.5805291667	6.3780291667	7.9792791667	3.2279041667	5.6206541667	Slovenia.scer
Gu27	europe	vine	Vineyard	scer	Planina	Guerila	0.9395291667	0.4700291667	9.5755291667	0.7645291667	12.6055291667	7.1900291667	7.7037791667	2.8472791667	5.2755291667	0.7047791667	5.1700291667	Slovenia.scer
Gu35	europe	must	Vineyard	scer	Planina	Guerila	0.3617791667	0.3655291667	8.6115291667	1.5467791667	12.0192791667	6.7505291667	9.7735291667	3.2422791667	6.5079041667	0.3636541667	5.0791541667	Slovenia.scer
Gu36	europe	must	Vineyard	scer	Planina	Guerila	9.4637791667	4.0850291667	10.4177791667	3.6727791667	12.6350291667	8.1610291667	9.8000291667	5.1527791667	7.4764041667	6.7744041667	7.0452791667	Slovenia.scer
Gu37	europe	vine	Vineyard	scer	Planina	Guerila	4.1157791667	0.3592791667	10.1480291667	4.0800291667	12.1700291667	8.2488232843	10.0307791667	4.4002791667	7.2155291667	2.2375291667	7.1140291667	Slovenia.scer
Gu4	europe	oak	Vineyard	spar	Planina	Guerila	0.3330291667	0.3242791667	10.1725291667	0.4092791667	12.4112791667	5.4205291667	5.4657791667	0.3342791667	2.9000291667	0.3286541667	5.2909041667	Slovenia.spar
Gu50	europe	oak	Vineyard	spar	Planina	Guerila	0.3460291667	0.3575291667	9.5705291667	0.2880291667	11.0407791667	2.2975879902	2.5987791667	0.3510291667	1.4749041667	0.3517791667	4.9292791667	Slovenia.spar
Gu51	europe	oak	Vineyard	spar	Planina	Guerila	0.3925291667	0.3867791667	10.3655291667	0.3755291667	10.9515291667	3.0638085784	4.3145291667	0.3782791667	2.3464041667	0.3896541667	5.3705291667	Slovenia.spar
Gu54	europe	oak	Vineyard	spar	Planina	Guerila	0.3257791667	0.3377791667	10.1247791667	0.3875291667	11.1162791667	1.2820291667	3.4397791667	0.3707791667	1.9052791667	0.3317791667	5.2561541667	Slovenia.spar
Gu55	europe	oak	Vineyard	spar	Planina	Guerila	0.3180291667	0.3570291667	10.1365291667	0.4470291667	10.8985291667	4.9045291667	6.2457791667	0.3150291667	3.2804041667	0.3375291667	5.2917791667	Slovenia.spar
Gu56	europe	oak	Vineyard	spar	Planina	Guerila	0.3292791667	0.3377791667	10.1730291667	0.3815291667	11.3990291667	1.8957791667	7.6230291667	0.4010291667	4.0120291667	0.3335291667	5.2772791667	Slovenia.spar
Gu59	europe	vine	Vineyard	spar	Planina	Guerila	0.3422791667	0.3845291667	10.1222791667	0.3335291667	11.1662791667	2.2502791667	8.6107791667	0.3395291667	4.4751541667	0.3634041667	5.2279041667	Slovenia.spar
Gu60	europe	vine	Vineyard	scer	Planina	Guerila	3.6575291667	0.5632791667	9.6245291667	2.6530291667	11.8897791667	8.0185291667	9.3690291667	3.9850291667	6.6770291667	2.1104041667	6.1387791667	Slovenia.scer
Gu60.2	europe	vine	Vineyard	scer	Planina	Guerila	8.9510291667	3.5335291667	9.6937791667	3.0655291667	11.4800291667	7.2945291667	8.9107791667	6.0935291667	7.5021541667	6.2422791667	6.3796541667	Slovenia.scer
Gu63	europe	oak	Vineyard	scer	Planina	Guerila	5.5330291667	3.8725291667	10.2437791667	1.4652791667	12.3250291667	8.0017791667	9.8512791667	5.2397791667	7.5455291667	4.7027791667	5.8545291667	Slovenia.scer
Gu74	europe	vine	Vineyard	scer	Planina	Guerila	0.3850291667	0.3945291667	7.4152791667	0.3717791667	12.2030291667	7.8657791667	3.1767791667	0.3830291667	1.7799041667	0.3897791667	3.8935291667	Slovenia.scer
Gu75	europe	vine	Vineyard	scer	Planina	Guerila	0.3605291667	0.3807791667	5.8052791667	0.2910291667	12.1245291667	7.7660291667	1.5682791667	0.3400291667	0.9541541667	0.3706541667	3.0481541667	Slovenia.scer
Gu76	europe	vine	Vineyard	scer	Planina	Guerila	9.8547791667	8.7427791667	9.0955291667	2.4282791667	11.2700291667	9.3217791667	3.5667791667	0.3777791667	1.9722791667	9.2987791667	5.7619041667	Slovenia.scer
Gu8	europe	oak	Vineyard	spar	Planina	Guerila	0.3505291667	0.3350291667	10.3387791667	0.4012791667	12.6002791667	0.4655291667	4.2887791667	0.4040291667	2.3464041667	0.3427791667	5.3700291667	Slovenia.spar
Gu84	europe	oak	Vineyard	spar	Planina	Guerila	0.3222791667	0.3557791667	9.9122791667	0.3472791667	11.1085291667	4.2315291667	2.8710291667	0.3257791667	1.5984041667	0.3390291667	5.1297791667	Slovenia.spar
Gu90	europe	oak	Vineyard	scer	Planina	Guerila	3.1595291667	0.3450291667	9.9270291667	2.0095291667	12.0915291667	8.1862791667	10.0465291667	4.0847791667	7.0656541667	1.7522791667	5.9682791667	Slovenia.scer
Gu95	europe	oak	Vineyard	spar	Planina	Guerila	2.5890291667	0.3505291667	9.7350291667	0.2837791667	10.9742791667	5.4545291667	8.8705291667	0.5165291667	4.6935291667	1.4697791667	5.0094041667	Slovenia.spar
Gu98	europe	must	Vineyard	scer	Planina	Guerila	10.5280291667	4.3872791667	9.8530291667	1.1190291667	11.6080291667	7.6237791667	9.1457791667	8.2580291667	8.7019041667	7.4576541667	5.4860291667	Slovenia.scer
Gu99	europe	must	Vineyard	scer	Planina	Guerila	0.3492791667	0.3635291667	9.5075291667	1.0710291667	11.5732791667	7.4770291667	9.5610291667	3.4672791667	6.5141541667	0.3564041667	5.2892791667	Slovenia.scer
KEH00012	america	oak	vineyard	scer	Missouri, USA	Chaumette Vineyards	0.3115291667	0.3580291667	9.1915291667	1.7945291667	11.6585291667	6.9592791667	1.1490291667	0.3192791667	0.7341541667	0.3347791667	5.4930291667	Missouri.scer.na
KEH00088	america	oak	vineyard	scer	Missouri, USA	Chaumette Vineyards	0.3210291667	0.3670291667	9.5685291667	1.0895291667	11.5130291667	4.4127791667	1.0942791667	0.3317791667	0.7130291667	0.3440291667	5.3290291667	Missouri.scer.na
KEH00160	america	oak	vineyard	spar	Missouri, USA	Chaumette Vineyards	0.3372791667	0.3617791667	7.8262791667	0.2065291667	10.1802791667	2.4317791667	0.3652791667	0.3472791667	0.3562791667	0.3495291667	4.0164041667	Missouri.spar.na
KEH00197	america	oak	vineyard	spar	Missouri, USA	Chaumette Vineyards	0.2900291667	0.3187791667	4.2927791667	0.1925291667	9.9405291667	1.6187791667	0.3180291667	0.3102791667	0.3141541667	0.3044041667	2.2426541667	Missouri.spar.na
KEH00400	america	vine	vineyard	scer	Missouri, USA	Chaumette Vineyards	0.2942791667	0.3210291667	9.3467791667	2.0357791667	11.4590291667	4.2485291667	2.8332791667	0.2982791667	1.5657791667	0.3076541667	5.6912791667	Missouri.scer.na
KEH00411	america	vine	vineyard	scer	Missouri, USA	Chaumette Vineyards	0.3102791667	0.3312791667	9.3947791667	4.0110291667	11.6137791667	5.7860291667	3.5742791667	0.3115291667	1.9429041667	0.3207791667	6.7029041667	Missouri.scer.na
KEH00458	america	oak	vineyard	spar	Missouri, USA	Mount Pleasant Winery	0.3407791667	0.3617791667	8.2387791667	0.2190291667	10.2765291667	1.7680291667	0.3862791667	0.3532791667	0.3697791667	0.3512791667	4.2289041667	Missouri.spar.na
KEH00463	america	oak	vineyard	scer	Missouri, USA	Mount Pleasant Winery	0.3210291667	0.4185291667	9.5462791667	1.9260291667	11.5480291667	4.6287791667	1.7285291667	0.3485291667	1.0385291667	0.3697791667	5.7361541667	Missouri.scer.na
KEH00489	america	oak	vineyard	spar	Missouri, USA	Mount Pleasant Winery	0.3627791667	0.3527791667	9.2055291667	0.2310291667	10.3580291667	2.9932791667	0.3390291667	0.3442791667	0.3416541667	0.3577791667	4.7182791667	Missouri.spar.na
KEH00497	america	oak	vineyard	scer	Missouri, USA	Mount Pleasant Winery	0.3425291667	0.3850291667	8.5440291667	1.0372791667	11.3620291667	4.2600291667	1.8347791667	0.3450291667	1.0899041667	0.3637791667	4.7906541667	Missouri.scer.na
KEH00537	america	oak	vineyard	spar	Missouri, USA	Mount Pleasant Winery	0.3592791667	0.3682791667	9.4395291667	0.2537791667	10.3290291667	3.6155291667	0.3600291667	0.3557791667	0.3579041667	0.3637791667	4.8466541667	Missouri.spar.na
KEH00673	america	vine	vineyard	scer	Missouri, USA	Mount Pleasant Winery	0.3175291667	0.3617791667	9.2857791667	0.8532791667	11.2225291667	5.9960291667	1.2445291667	0.3300291667	0.7872791667	0.3396541667	5.0695291667	Missouri.scer.na
KEH00703	america	vine	vineyard	spar	Missouri, USA	Mount Pleasant Winery	0.7200291667	0.4690291667	10.0650291667	1.1430291667	11.3915291667	4.7807791667	0.5372791667	0.6687791667	0.6030291667	0.5945291667	5.6040291667	Missouri.spar.na
KEH00729	america	vine	vineyard	scer	Missouri, USA	Mount Pleasant Winery	0.3282791667	0.3730291667	9.4970291667	0.9587791667	11.3675291667	5.6942791667	2.1437791667	0.3282791667	1.2360291667	0.3506541667	5.2279041667	Missouri.scer.na
KEH00831	america	oak	non-vineyard	spar	Missouri, USA	Tyson Research Center	0.4457791667	0.4245291667	10.3032791667	0.4240291667	11.5200291667	5.9540291667	0.4700291667	0.4875291667	0.4787791667	0.4351541667	5.3636541667	Missouri.spar.na
KEH00973	america	oak	non-vineyard	spar	Missouri, USA	Tyson Research Center	0.4372791667	0.4090291667	9.9722791667	0.3682791667	11.6687791667	4.9615291667	0.4310291667	0.4197791667	0.4254041667	0.4231541667	5.1702791667	Missouri.spar.na
KEH01027	america	oak	non-vineyard	scer	Missouri, USA	Tyson Research Center	0.3317791667	0.3855291667	9.5792791667	0.8345291667	11.5072791667	5.7427791667	2.9357791667	0.3372791667	1.6365291667	0.3586541667	5.2069041667	Missouri.scer.na
KEH01091	america	oak	non-vineyard	scer	Missouri, USA	Tyson Research Center	0.4032791667	0.3815291667	10.3847791667	0.6172791667	11.5100291667	4.4735291667	0.8782791667	0.4280291667	0.6531541667	0.3924041667	5.5010291667	Missouri.scer.na
KEH01135	america	oak	non-vineyard	scer	Missouri, USA	Tyson Research Center	0.3282791667	0.3957791667	10.0502791667	1.1602791667	11.4560291667	6.8425291667	2.0410291667	0.3277791667	1.1844041667	0.3620291667	5.6052791667	Missouri.scer.na
KEH01146	america	oak	non-vineyard	scer	Missouri, USA	Tyson Research Center	0.3097791667	0.3617791667	9.8710291667	0.9137791667	11.5892791667	5.3612791667	2.7012791667	0.3192791667	1.5102791667	0.3357791667	5.3924041667	Missouri.scer.na
KEH01169	america	oak	non-vineyard	spar	Missouri, USA	Washington County	0.3985291667	0.3970291667	10.1715291667	0.3712791667	11.3602791667	5.1580291667	0.4900291667	0.4257791667	0.4579041667	0.3977791667	5.2714041667	Missouri.spar.na
KEH01172	america	oak	non-vineyard	scer	Missouri, USA	Washington County	0.3097791667	0.3432791667	9.4142791667	0.6695291667	11.4645291667	5.0525291667	2.4810291667	0.3235291667	1.4022791667	0.3265291667	5.0419041667	Missouri.scer.na
KEH01205	america	oak	non-vineyard	scer	Missouri, USA	Washington County	0.3132791667	0.3437791667	9.4515291667	0.9462791667	11.4732791667	5.3035291667	2.2650291667	0.3300291667	1.2975291667	0.3285291667	5.1989041667	Missouri.scer.na
KEH01258	america	oak	non-vineyard	spar	Missouri, USA	Washington County	12.9727791667	12.4440291667	9.9132791667	0.3850291667	13.2735291667	11.2660291667	7.7152791667	0.4132791667	4.0642791667	12.7084041667	5.1491541667	Missouri.spar.na
KEH01267	america	oak	non-vineyard	scer	Missouri, USA	Washington County	0.371899537	0.3783625	10.2043162037	5.1862050926	11.8712699074	5.6756054194	7.0125322531	0.3894358025	3.7009840278	0.3751310185	7.6952606481	Missouri.scer.na
KEH01348	america	oak	non-vineyard	spar	Missouri, USA	Washington County	0.3932791667	0.3892791667	9.9632791667	0.3117791667	11.2537791667	4.6602791667	0.9340291667	0.3965291667	0.6652791667	0.3912791667	5.1375291667	Missouri.spar.na
KEH01422	america	oak	non-vineyard	scer	Missouri, USA	Washington County	0.3175291667	0.3402791667	9.7630291667	1.3050291667	11.5310291667	4.5557791667	2.0550291667	0.3300291667	1.1925291667	0.3289041667	5.5340291667	Missouri.scer.na
KEH01447	america	oak	non-vineyard	spar	Missouri, USA	Washington County	0.3765291667	0.4132791667	9.5537791667	0.2645291667	11.0495291667	4.3752791667	0.3785291667	0.3850291667	0.3817791667	0.3949041667	4.9091541667	Missouri.spar.na
KEH01508	america	oak	non-vineyard	spar	Missouri, USA	Washington County	0.3915291667	0.3832791667	9.6830291667	0.2447791667	10.9037791667	4.1677791667	0.3725291667	0.3915291667	0.3820291667	0.3874041667	4.9639041667	Missouri.spar.na
KEH01547	america	oak	vineyard	spar	Oregon, USA	Whistling Dog Cellars	0.3597791667	0.3850291667	9.5817791667	0.2387791667	11.0500291667	5.6887791667	0.3892791667	0.3777791667	0.3835291667	0.3724041667	4.9102791667	Missouri.spar.na
KEH01619	america	oak	vineyard	spar	Oregon, USA	Whistling Dog Cellars	0.3622791667	0.3617791667	6.8487791667	0.2220291667	10.3190291667	3.0070291667	0.3880291667	0.3665291667	0.3772791667	0.3620291667	3.5354041667	Missouri.spar.na
KEH01684	america	oak	vineyard	spar	Oregon, USA	Whistling Dog Cellars	0.3837791667	0.3790291667	9.0085291667	0.2422791667	10.7297791667	4.0752791667	0.3892791667	0.3755291667	0.3824041667	0.3814041667	4.6254041667	Missouri.spar.na
KEH01764	america	oak	vineyard	spar	Oregon, USA	Whistling Dog Cellars	0.3317791667	0.3527791667	9.1767791667	0.2340291667	10.6802791667	3.7645291667	0.5112791667	0.3450291667	0.4281541667	0.3422791667	4.7054041667	Missouri.spar.na
KEH01830	america	oak	vineyard	spar	Oregon, USA	Whistling Dog Cellars	0.5757791667	0.4195291667	5.6002791667	0.5830291667	11.5205291667	5.5900291667	0.5265291667	0.4677791667	0.4971541667	0.4976541667	3.0916541667	Missouri.spar.na
KEH01860	america	oak	vineyard	spar	Oregon, USA	Tyee Wine Cellars	0.3610291667	0.3557791667	10.4095291667	0.4097791667	10.9907791667	5.4402791667	0.3797791667	0.3837791667	0.3817791667	0.3584041667	5.4096541667	Missouri.spar.na
KEH01903	america	oak	vineyard	spar	Oregon, USA	Tyee Wine Cellars	0.4100291667	0.3600291667	10.1680291667	0.3390291667	11.5325291667	4.5262791667	0.4017791667	0.3492791667	0.3755291667	0.3850291667	5.2535291667	Missouri.spar.na
KEH01967	america	oak	vineyard	spar	Oregon, USA	Tyee Wine Cellars	0.3305291667	0.3562791667	10.0235291667	0.2382791667	10.8682791667	4.6155291667	0.3557791667	0.3485291667	0.3521541667	0.3434041667	5.1309041667	Missouri.spar.na
KEH02054	america	oak	vineyard	spar	Oregon, USA	Tyee Wine Cellars	0.3485291667	0.3635291667	9.6847791667	0.2315291667	10.8877791667	3.7392791667	0.3755291667	0.3575291667	0.3665291667	0.3560291667	4.9581541667	Missouri.spar.na
KEH02126	america	vine	vineyard	spar	Oregon, USA	Tyee Wine Cellars	0.3880291667	0.3885291667	9.6990291667	0.2447791667	10.8047791667	4.4707791667	0.3755291667	0.3700291667	0.3727791667	0.3882791667	4.9719041667	Missouri.spar.na
KEH02128	america	oak	non-vineyard	spar	Oregon, USA	Chip Ross Park	0.3592791667	0.3730291667	9.0032791667	0.2405291667	10.3865291667	0.7010291667	0.3610291667	0.3730291667	0.3670291667	0.3661541667	4.6219041667	Missouri.spar.na
KEH02166	america	oak	non-vineyard	spar	Oregon, USA	Chip Ross Park	0.3265291667	0.3627791667	7.6590291667	0.2177791667	10.4930291667	3.4842791667	0.3707791667	0.3347791667	0.3527791667	0.3446541667	3.9384041667	Missouri.spar.na
KEH02367	america	oak	non-vineyard	spar	Oregon, USA	Chip Ross Park	0.3467791667	0.3545291667	8.8290291667	0.2410291667	10.3117791667	2.3975291667	0.3330291667	0.3330291667	0.3330291667	0.3506541667	4.5350291667	Missouri.spar.na
KEH02391	america	oak	non-vineyard	spar	Oregon, USA	Benton County	0.3437791667	0.3747791667	10.1902791667	0.2885291667	10.9597791667	5.0032791667	0.4037791667	0.3545291667	0.3791541667	0.3592791667	5.2394041667	Missouri.spar.na
KEH02439	america	oak	non-vineyard	scer	Oregon, USA	Benton County	0.3615291667	0.3625291667	9.7477791667	0.4457791667	11.5187791667	4.3252791667	1.4927791667	0.3965291667	0.9446541667	0.3620291667	5.0967791667	Missouri.scer.na
KEH02441	america	oak	non-vineyard	scer	Oregon, USA	Benton County	0.3640291667	0.3552791667	9.6735291667	0.3547791667	11.4952791667	4.5007791667	2.2187791667	0.3892791667	1.3040291667	0.3596541667	5.0141541667	Missouri.scer.na
KEH02446	america	oak	non-vineyard	spar	Oregon, USA	Benton County	0.4325291667	0.4665291667	4.8737791667	0.2155291667	9.7247791667	0.4845291667	0.4080291667	0.4047791667	0.4064041667	0.4495291667	2.5446541667	Missouri.spar.na
KEH02492	america	oak	non-vineyard	spar	Oregon, USA	Benton County	0.3635291667	0.3652791667	9.7842791667	0.2640291667	11.1670291667	3.6857791667	1.0872791667	0.3455291667	0.7164041667	0.3644041667	5.0241541667	Missouri.spar.na
KEH02499	america	oak	non-vineyard	spar	Oregon, USA	Benton County	0.3687791667	0.3527791667	9.3722791667	0.3090291667	11.1237791667	5.4690291667	0.3947791667	0.3540291667	0.3744041667	0.3607791667	4.8406541667	Missouri.spar.na
KEH02503	america	oak	non-vineyard	scer	Oregon, USA	Benton County	0.3615291667	0.3660291667	10.1885291667	0.7560291667	11.6160291667	6.4657791667	2.1287791667	0.3892791667	1.2590291667	0.3637791667	5.4722791667	Missouri.scer.na
KEH02509	america	oak	non-vineyard	scer	Oregon, USA	Benton County	0.3812791667	0.3785291667	9.5357791667	0.5165291667	11.5822791667	5.7857791667	2.3645291667	0.3952791667	1.3799041667	0.3799041667	5.0261541667	Missouri.scer.na
KEH02518	america	oak	non-vineyard	scer	Oregon, USA	Benton County	0.3705291667	0.3612791667	9.4872791667	0.4130291667	11.6015291667	5.2407791667	2.0602791667	0.3742791667	1.2172791667	0.3659041667	4.9501541667	Missouri.scer.na
KEH02595	america	vine	vineyard	scer	Missouri, USA	Chaumette Vineyards	0.3997791667	0.3980291667	9.6465291667	3.1982791667	11.8455291667	5.6030291667	3.5775291667	0.4027791667	1.9901541667	0.3989041667	6.4224041667	Missouri.scer.na
KEH02647	america	oak	vineyard	spar	Missouri, USA	Chaumette Vineyards	0.4797791667	0.3955291667	9.9257791667	0.3160291667	10.7827791667	4.0067791667	0.3862791667	0.3975291667	0.3919041667	0.4376541667	5.1209041667	Missouri.spar.na
KEH02707	america	vine	vineyard	scer	Missouri, USA	Chaumette Vineyards	0.3695291667	0.3880291667	10.2180291667	1.2652791667	11.4545291667	6.5040291667	3.7132791667	0.3640291667	2.0386541667	0.3787791667	5.7416541667	Missouri.scer.na
KEH02773	america	vine	vineyard	scer	Missouri, USA	Chaumette Vineyards	0.3515291667	0.3647791667	9.0900291667	0.4612791667	11.4925291667	5.8145291667	3.7475291667	0.3682791667	2.0579041667	0.3581541667	4.7756541667	Missouri.scer.na
KEH02801	america	vine	vineyard	spar	Missouri, USA	Chaumette Vineyards	0.3987791667	0.3485291667	0.8812791667	0.2297791667	9.5845291667	2.5455291667	0.3145291667	0.3347791667	0.3246541667	0.3736541667	0.5555291667	Missouri.spar.na
KEH02926	america	vine	vineyard	scer	Missouri, USA	Chaumette Vineyards	0.3347791667	0.3510291667	9.7692791667	0.3600291667	11.2580291667	3.1200291667	1.5772791667	0.3575291667	0.9674041667	0.3429041667	5.0646541667	Missouri.scer.na
KEH03015	america	oak	non-vineyard	spar	Missouri, USA	Tyson Research Center	0.4740291667	0.3980291667	10.1882791667	0.4677791667	11.2842791667	5.1107791667	0.4197791667	0.3855291667	0.4026541667	0.4360291667	5.3280291667	Missouri.spar.na
KEH03027	america	oak	non-vineyard	scer	Missouri, USA	Tyson Research Center	0.3390291667	0.3605291667	10.2490291667	0.4535291667	10.7907791667	2.8347791667	0.6250291667	0.3472791667	0.4861541667	0.3497791667	5.3512791667	Missouri.scer.na
KEH03066	america	oak	non-vineyard	scer	Missouri, USA	Tyson Research Center	0.4825291667	0.3745291667	10.3727791667	0.7757791667	11.0680291667	2.1717791667	0.7212791667	0.4852791667	0.6032791667	0.4285291667	5.5742791667	Missouri.scer.na
KEH03086	america	oak	non-vineyard	spar	Missouri, USA	Tyson Research Center	0.4022791667	0.3640291667	10.1550291667	0.4762791667	11.2832791667	4.3647791667	0.3467791667	0.3532791667	0.3500291667	0.3831541667	5.3156541667	Missouri.spar.na
LI1	europe	oak	Non-vineyard	spar	Lijak	Lijak	0.3507791667	0.3830291667	8.5320291667	0.2257791667	10.2455291667	1.7665291667	0.8090291667	0.3565291667	0.5827791667	0.3669041667	4.3789041667	Slovenia.spar
LI10	europe	oak	Non-vineyard	spar	Lijak	Lijak	0.3380291667	0.3672791667	8.7205291667	0.2770291667	10.4080291667	2.3765291667	0.6340291667	0.3510291667	0.4925291667	0.3526541667	4.4987791667	Slovenia.spar
LI21	europe	oak	Non-vineyard	spar	Lijak	Lijak	1.0532791667	0.3530291667	2.2550291667	0.2422791667	10.4095291667	6.1505291667	0.6910291667	0.3402791667	0.5156541667	0.7031541667	1.2486541667	Slovenia.spar
LI24	europe	oak	Non-vineyard	spar	Lijak	Lijak	0.3512791667	0.3685291667	7.0580291667	0.2465291667	10.6287791667	2.3507791667	0.5680291667	0.3475291667	0.4577791667	0.3599041667	3.6522791667	Slovenia.spar
LI44	europe	oak	Non-vineyard	spar	Lijak	Lijak	0.3585291667	0.3575291667	10.3655291667	0.5812791667	10.9115291667	4.6760291667	3.8317791667	2.2107791667	3.0212791667	0.3580291667	5.4734041667	Slovenia.spar
LI47	europe	vine	Non-vineyard	scer	Lijak	Lijak	3.2440291667	0.3437791667	7.8752791667	2.4275291667	10.9087791667	4.9455291667	2.215425	0.343425	1.279425	1.7939041667	5.1514041667	Slovenia.scer
LI47.2	europe	vine	Non-vineyard	scer	Lijak	Lijak	0.8460291667	0.3330291667	9.8520291667	3.5070291667	11.4510291667	7.7990291667	3.3066333333	0.3193625	1.8129979167	0.5895291667	6.6795291667	Slovenia.scer
LI57	europe	oak	Non-vineyard	spar	Lijak	Lijak	0.3175291667	0.3812791667	10.0497791667	0.3532791667	11.1225291667	6.2885291667	4.0581541667	0.3428416667	2.2004979167	0.3494041667	5.2015291667	Slovenia.spar
LI59	europe	vine	Non-vineyard	scer	Lijak	Lijak	0.3485291667	0.4100291667	9.9097791667	2.7005291667	11.8570291667	7.5087791667	10.784675	2.506925	6.6458	0.3792791667	6.3051541667	Slovenia.scer
LI59.2	europe	vine	Non-vineyard	scer	Lijak	Lijak	4.7850291667	4.0395291667	10.3642791667	2.7670291667	12.5152791667	8.5240291667	11.0568833333	4.1869875	7.6219354167	4.4122791667	6.5656541667	Slovenia.scer
LI6	europe	oak	Non-vineyard	spar	Lijak	Lijak	0.4310291667	0.4152791667	9.9187791667	0.2340291667	10.2227791667	0.4955291667	1.7870291667	0.4005291667	1.0937791667	0.4231541667	5.0764041667	Slovenia.spar
LI61	europe	oak	Non-vineyard	spar	Lijak	Lijak	0.3552791667	0.3412791667	10.3335291667	0.4505291667	10.9227791667	4.1377791667	3.2134041667	0.3208208333	1.7671125	0.3482791667	5.3920291667	Slovenia.spar
LI63	europe	oak	Non-vineyard	spar	Lijak	Lijak	0.3007791667	0.3230291667	9.3807791667	0.4007791667	10.3080291667	4.6050291667	2.5975083333	0.3040708333	1.4507895833	0.3119041667	4.8907791667	Slovenia.spar
LI80	europe	oak	Non-vineyard	spar	Lijak	Lijak	0.4162791667	0.3752791667	10.3910291667	0.4167791667	11.4075291667	6.0630291667	4.0627375	0.3793208333	2.2210291667	0.3957791667	5.4039041667	Slovenia.spar
LI81	europe	oak	Non-vineyard	spar	Lijak	Lijak	0.3265291667	0.3527791667	10.0715291667	0.3245291667	11.2007791667	5.7202791667	3.7781958333	0.3530708333	2.0656333333	0.3396541667	5.1980291667	Slovenia.spar
M1	europe	oak	Vineyard	scer	Dobravlje	Tilia	0.3855291667	0.4087791667	9.6110291667	0.6617791667	10.6040291667	7.5625291667	9.3902791667	3.5417791667	6.4660291667	0.3971541667	5.1364041667	Slovenia.scer
M100	europe	vine	Vineyard	scer	Dobravlje	Tilia	0.3967791667	0.3757791667	9.7347791667	1.5522791667	11.6285291667	8.1117791667	10.2791125	2.0453416667	6.1622270833	0.3862791667	5.6435291667	Slovenia.scer
M101	europe	vine	Vineyard	spar	Dobravlje	Tilia	0.3230291667	0.3797791667	9.4795291667	0.2512791667	11.2890291667	4.9742791667	3.1841125	0.3616333333	1.7728729167	0.3514041667	4.8654041667	Slovenia.spar
M102	europe	vine	Vineyard	scer	Dobravlje	Tilia	11.2122791667	5.1537791667	10.1802791667	1.4435291667	11.8877791667	8.2755291667	10.8923208333	2.9504666667	6.92139375	8.1830291667	5.8119041667	Slovenia.scer
M106	europe	oak	Vineyard	scer	Dobravlje	Tilia	2.6085291667	0.8615291667	9.8180291667	0.9562791667	11.1245291667	7.9477791667	9.446675	2.7430708333	6.0948729167	1.7350291667	5.3871541667	Slovenia.scer
M112	europe	oak	Vineyard	spar	Dobravlje	Tilia	0.3247791667	0.3737791667	9.9035291667	0.2735291667	10.6152791667	4.6882791667	4.4933625	0.34305	2.41820625	0.3492791667	5.0885291667	Slovenia.spar
M12	europe	oak	Vineyard	spar	Dobravlje	Tilia	0.3332791667	0.3780291667	9.1980291667	0.2422791667	11.3820291667	0.5722791667	1.8575291667	0.3522791667	1.1049041667	0.3556541667	4.7201541667	Slovenia.spar
M120	europe	must	Vineyard	scer	Dobravlje	Tilia	2.0830291667	0.3660291667	9.3995291667	0.8615291667	11.6677791667	6.9025291667	10.1277583333	3.7922166667	6.9599875	1.2245291667	5.1305291667	Slovenia.scer
M13	europe	oak	Vineyard	spar	Dobravlje	Tilia	0.4617791667	0.3932791667	9.1265291667	0.3010291667	11.2732791667	1.2000291667	3.8180291667	0.4417791667	2.1299041667	0.4275291667	4.7137791667	Slovenia.spar
M16	europe	oak	Vineyard	spar	Dobravlje	Tilia	0.3057791667	0.3290291667	8.8692791667	0.2310291667	11.6447791667	0.7980291667	1.6752791667	0.3205291667	0.9979041667	0.3174041667	4.5501541667	Slovenia.spar
M17	europe	oak	Vineyard	spar	Dobravlje	Tilia	0.3045291667	0.5795291667	8.9947791667	0.2392791667	10.8852791667	1.6305291667	3.2142791667	0.3435291667	1.7789041667	0.4420291667	4.6170291667	Slovenia.spar
M18	europe	oak	Vineyard	spar	Dobravlje	Tilia	0.3600291667	0.3612791667	9.8965291667	0.2642791667	11.5850291667	3.5167791667	4.2370291667	0.3617791667	2.2994041667	0.3606541667	5.0804041667	Slovenia.spar
M19	europe	oak	Vineyard	spar	Dobravlje	Tilia	0.4287791667	0.4085291667	9.7442791667	0.2975291667	11.8102791667	2.6697791667	5.4672791667	0.4105291667	2.9389041667	0.4186541667	5.0209041667	Slovenia.spar
M22	europe	oak	Vineyard	spar	Dobravlje	Tilia	0.3362791667	0.3797791667	8.0480291667	0.2357791667	11.5387791667	0.4812791667	1.2065291667	0.3672791667	0.7869041667	0.3580291667	4.1419041667	Slovenia.spar
M24	europe	oak	Vineyard	spar	Dobravlje	Tilia	0.3130291667	0.3480291667	8.6405291667	0.2232791667	9.6295291667	0.4065291667	1.9410291667	0.3420291667	1.1415291667	0.3305291667	4.4319041667	Slovenia.spar
M25	europe	oak	Vineyard	spar	Dobravlje	Tilia	0.3607791667	0.3792791667	10.0745291667	0.2370291667	11.5305291667	2.6507791667	2.2755291667	0.4035291667	1.3395291667	0.3700291667	5.1557791667	Slovenia.spar
M26	europe	oak	Vineyard	scer	Dobravlje	Tilia	6.2567791667	0.7695291667	9.4072791667	0.5552791667	12.4955291667	7.3125291667	10.4770291667	3.7662791667	7.1216541667	3.5131541667	4.9812791667	Slovenia.scer
M27	europe	vine	Vineyard	scer	Dobravlje	Tilia	0.4032791667	0.3890291667	9.6567791667	1.5892791667	12.2025291667	7.5645291667	9.0660291667	4.2795291667	6.6727791667	0.3961541667	5.6230291667	Slovenia.scer
M29	europe	oak	Vineyard	scer	Dobravlje	Tilia	5.6732791667	0.3667791667	9.4817791667	1.2432791667	12.3355291667	7.5055291667	9.3512791667	4.9012791667	7.1262791667	3.0200291667	5.3625291667	Slovenia.scer
M35	europe	oak	Vineyard	scer	Dobravlje	Tilia	2.7772791667	0.3617791667	8.9587791667	2.1797791667	11.5300291667	7.8382791667	9.7010291667	4.5235291667	7.1122791667	1.5695291667	5.5692791667	Slovenia.scer
M36	europe	oak	Vineyard	scer	Dobravlje	Tilia	0.4657791667	0.3610291667	9.4337791667	0.4732791667	11.6910291667	7.7902791667	9.7330291667	3.9070291667	6.8200291667	0.4134041667	4.9535291667	Slovenia.scer
M4	europe	oak	Vineyard	scer	Dobravlje	Tilia	10.2400291667	6.7107791667	8.6362791667	0.2980291667	10.9250291667	7.4412791667	9.0932791667	3.4352791667	6.2642791667	8.4754041667	4.4671541667	Slovenia.scer
M45	europe	vine	Vineyard	spar	Dobravlje	Tilia	6.2577791667	0.3155291667	1.5020291667	0.2275291667	9.9795291667	0.7655291667	3.6650291667	0.6507791667	2.1579041667	3.2866541667	0.8647791667	Slovenia.spar
M52	europe	vine	Vineyard	scer	Dobravlje	Tilia	2.8685291667	0.3742791667	9.8295291667	1.4645291667	12.2142791667	7.0980291667	9.3192791667	4.6560291667	6.9876541667	1.6214041667	5.6470291667	Slovenia.scer
M57	europe	vine	Vineyard	scer	Dobravlje	Tilia	2.2330291667	0.4272791667	10.0500291667	1.3785291667	12.4237791667	7.1407791667	9.4415291667	3.9722791667	6.7069041667	1.3301541667	5.7142791667	Slovenia.scer
M6	europe	oak	Vineyard	spar	Dobravlje	Tilia	0.3385291667	0.3732791667	9.9840291667	0.3027791667	11.5792791667	3.6905291667	2.4765291667	0.3587791667	1.4176541667	0.3559041667	5.1434041667	Slovenia.spar
M68	europe	vine	Vineyard	scer	Dobravlje	Tilia	0.3265291667	0.3527791667	9.4210291667	2.1815291667	11.8052791667	8.5227791667	10.7068416667	7.1790916667	8.9429666667	0.3396541667	5.8012791667	Slovenia.scer
M69	europe	must	Vineyard	scer	Dobravlje	Tilia	3.8367791667	0.3652791667	8.7225291667	0.9857791667	11.6402791667	6.9042791667	10.1680291667	3.8132791667	6.9906541667	2.1010291667	4.8541541667	Slovenia.scer
M70	europe	vine	Vineyard	scer	Dobravlje	Tilia	0.3067791667	0.3187791667	8.3507791667	0.8022791667	11.6230291667	8.2800291667	4.5864666667	0.3119041667	2.4491854167	0.3127791667	4.5765291667	Slovenia.scer
M70.2	europe	vine	Vineyard	scer	Dobravlje	Tilia	0.3295291667	0.3725291667	9.4755291667	1.0882791667	12.1525291667	6.9932791667	10.6489458333	6.0154666667	8.33220625	0.3510291667	5.2819041667	Slovenia.scer
M71	europe	oak	Vineyard	spar	Dobravlje	Tilia	0.3450291667	0.3437791667	9.8290291667	0.3112791667	11.1327791667	2.9752791667	2.1964666667	0.3611958333	1.27883125	0.3444041667	5.0701541667	Slovenia.spar
M71.2	europe	oak	Vineyard	scer	Dobravlje	Tilia	7.3685291667	3.1705291667	9.6100291667	3.5957791667	11.3637791667	7.9622791667	10.827425	6.8196333333	8.8235291667	5.2695291667	6.6029041667	Slovenia.scer
M72	europe	oak	Vineyard	spar	Dobravlje	Tilia	0.3235291667	0.3867791667	10.1967791667	0.2915291667	10.8312791667	5.8400291667	2.992425	0.3348625	1.66364375	0.3551541667	5.2441541667	Slovenia.spar
M77	europe	oak	Vineyard	spar	Dobravlje	Tilia	0.3427791667	0.3717791667	10.3970291667	0.4960291667	11.0517791667	6.0415291667	3.7951541667	0.3626541667	2.0789041667	0.3572791667	5.4465291667	Slovenia.spar
M78	europe	oak	Vineyard	spar	Dobravlje	Tilia	0.5462791667	0.5370291667	10.5750291667	0.7690291667	11.4605291667	6.1432791667	4.5715291667	0.6936958333	2.6326125	0.5416541667	5.6720291667	Slovenia.spar
M8	europe	oak	Vineyard	spar	Dobravlje	Tilia	0.2955291667	0.3260291667	8.1595291667	0.2100291667	10.0467791667	3.8312791667	1.6285291667	0.3152791667	0.9719041667	0.3107791667	4.1847791667	Slovenia.spar
M82	europe	oak	Vineyard	spar	Dobravlje	Tilia	0.4200291667	0.4167791667	10.3625291667	0.3610291667	11.2072791667	6.7077791667	4.1925708333	0.5029458333	2.3477583333	0.4184041667	5.3617791667	Slovenia.spar
M83	europe	oak	Vineyard	scer	Dobravlje	Tilia	4.0370291667	0.4905291667	9.4155291667	0.7685291667	11.5852791667	6.9265291667	10.401925	3.9336125	7.16776875	2.2637791667	5.0920291667	Slovenia.scer
M84	europe	oak	Vineyard	scer	Dobravlje	Tilia	4.6855291667	0.4447791667	9.2527791667	0.8775291667	11.0092791667	7.1995291667	6.5751541667	2.1761541667	4.3756541667	2.5651541667	5.0651541667	Slovenia.scer
M85	europe	oak	Vineyard	scer	Dobravlje	Tilia	10.5567791667	4.6280291667	10.0105291667	0.6087791667	11.4455291667	7.8397791667	10.77755	8.7542791667	9.7659145833	7.5924041667	5.3096541667	Slovenia.scer
M87	europe	vine	Vineyard	scer	Dobravlje	Tilia	2.1412791667	0.4375291667	9.7150291667	1.8550291667	7.3455291667	8.1920291667	8.39055	3.2228416667	5.8066958333	1.2894041667	5.7850291667	Slovenia.scer
M87.2	europe	vine	Vineyard	scer	Dobravlje	Tilia	4.0505291667	0.4035291667	9.9837791667	3.8207791667	11.6407791667	7.9077791667	10.8239041667	9.6752791667	10.2495916667	2.2270291667	6.9022791667	Slovenia.scer
M88	europe	vine	Vineyard	scer	Dobravlje	Tilia	2.8065291667	0.4932791667	9.9050291667	1.1492791667	11.1037791667	8.1685291667	9.4864666667	3.0456125	6.2660395833	1.6499041667	5.5271541667	Slovenia.scer
M88.2	europe	vine	Vineyard	scer	Dobravlje	Tilia	10.7315291667	4.7962791667	10.3335291667	3.1122791667	11.5282791667	7.9777791667	10.8054875	6.2523	8.52889375	7.7639041667	6.7229041667	Slovenia.scer
M90	europe	oak	Vineyard	scer	Dobravlje	Tilia	0.5897791667	0.3885291667	9.7072791667	1.3180291667	10.9045291667	7.8890291667	9.8883416667	3.667675	6.7780083333	0.4891541667	5.5126541667	Slovenia.scer
M92	europe	oak	Vineyard	spar	Dobravlje	Tilia	0.3480291667	0.3557791667	9.7900291667	0.2815291667	11.0720291667	3.4085291667	0.9538	0.3716541667	0.6627270833	0.3519041667	5.0357791667	Slovenia.spar
M93	europe	oak	Vineyard	scer	Dobravlje	Tilia	7.3180291667	3.1042791667	9.6122791667	1.9372791667	11.3475291667	7.9275291667	10.9088833333	5.7273208333	8.3181020833	5.2111541667	5.7747791667	Slovenia.scer
M96	europe	oak	Vineyard	spar	Dobravlje	Tilia	0.3337791667	0.3580291667	10.3332791667	0.5547791667	10.8840291667	5.1227791667	5.1959458333	0.3411541667	2.76855	0.3459041667	5.4440291667	Slovenia.spar
M97	europe	oak	Vineyard	spar	Dobravlje	Tilia	0.4322791667	0.4600291667	10.6045291667	0.6787791667	11.5427791667	6.5190291667	4.3970083333	0.4642375	2.4306229167	0.4461541667	5.6416541667	Slovenia.spar
M98	europe	vine	Vineyard	scer	Dobravlje	Tilia	1.4705291667	0.3987791667	10.1322791667	2.7162791667	12.4047791667	8.7092791667	3.9109875	0.378675	2.14483125	0.9346541667	6.4242791667	Slovenia.scer
MA10	europe	vine	Vineyard	spar	Manče	UNG	0.3600291667	0.3607791667	8.7420291667	0.2452791667	10.9565291667	0.3112791667	0.8385291667	0.3402791667	0.5894041667	0.3604041667	4.4936541667	Slovenia.spar
MA103	europe	oak	Vineyard	spar	Manče	UNG	0.3210291667	0.3802791667	10.0585291667	0.2460291667	10.9412791667	3.2117203431	5.2790291667	0.3705291667	2.8247791667	0.3506541667	5.1522791667	Slovenia.spar
MA104	europe	oak	Vineyard	spar	Manče	UNG	0.3037791667	0.3587791667	9.5742791667	0.2477791667	11.0757791667	2.4119409314	2.1105291667	0.3295291667	1.2200291667	0.3312791667	4.9110291667	Slovenia.spar
MA105	europe	oak	Vineyard	spar	Manče	UNG	0.3485291667	0.3682791667	9.9720291667	0.2590291667	10.9610291667	6.1247644608	4.0615291667	0.3755291667	2.2185291667	0.3584041667	5.1155291667	Slovenia.spar
MA106	europe	oak	Vineyard	spar	Manče	UNG	0.3037791667	0.3360291667	9.9427791667	0.2640291667	11.2100291667	2.8300438725	1.9477791667	0.3115291667	1.1296541667	0.3199041667	5.1034041667	Slovenia.spar
MA108	europe	oak	Vineyard	spar	Manče	UNG	0.3502791667	0.3665291667	10.2965291667	0.5117791667	11.0727791667	3.5463232843	5.1695291667	0.3562791667	2.7629041667	0.3584041667	5.4041541667	Slovenia.spar
MA109	europe	oak	Vineyard	spar	Manče	UNG	0.5155291667	0.5525291667	10.4785291667	0.6502791667	11.3735291667	1.9266026961	9.2862791667	0.4795291667	4.8829041667	0.5340291667	5.5644041667	Slovenia.spar
MA112	europe	vine	Vineyard	spar	Manče	UNG	0.4232791667	0.4507791667	10.2747791667	0.3717791667	11.5667791667	1.9676321078	8.2435291667	0.4500291667	4.3467791667	0.4370291667	5.3232791667	Slovenia.spar
MA113	europe	oak	Vineyard	spar	Manče	UNG	0.3712791667	0.4095291667	10.2807791667	0.2897791667	10.8440291667	2.565485049	6.9502791667	0.4002791667	3.6752791667	0.3904041667	5.2852791667	Slovenia.spar
MA114	europe	oak	Vineyard	scer	Manče	UNG	7.1615291667	3.4405291667	9.9230291667	1.5317791667	11.9615291667	9.1610585784	9.3720291667	4.9787791667	7.1754041667	5.3010291667	5.7274041667	Slovenia.scer
MA116	europe	insect	Vineyard	spar	Manče	UNG	0.3742791667	0.4190291667	10.0190291667	0.2645291667	10.5835291667	2.3500144608	5.5392791667	0.3907791667	2.9650291667	0.3966541667	5.1417791667	Slovenia.spar
MA12	europe	oak	Vineyard	spar	Manče	UNG	0.3530291667	0.3565291667	9.9470291667	0.3172791667	10.6762791667	3.0750291667	1.5867791667	0.3547791667	0.9707791667	0.3547791667	5.1321541667	Slovenia.spar
MA126	europe	oak	Vineyard	spar	Manče	UNG	0.3717791667	0.4167791667	9.8817791667	0.3027791667	10.7612791667	4.7775144608	4.6615291667	0.3937791667	2.5276541667	0.3942791667	5.0922791667	Slovenia.spar
Ma128	europe	oak	Vineyard	spar	Manče	UNG	0.3042791667	0.3252791667	10.4875291667	0.3442791667	11.6942791667	2.2710291667	3.4230291667	0.3055291667	1.8642791667	0.3147791667	5.4159041667	Slovenia.spar
Ma129	europe	oak	Vineyard	spar	Manče	UNG	0.3150291667	0.3330291667	10.3632791667	0.9365291667	11.6455291667	5.6817791667	2.4372791667	0.3150291667	1.3761541667	0.3240291667	5.6499041667	Slovenia.spar
Ma131	europe	oak	Vineyard	spar	Manče	UNG	0.3597791667	0.3937791667	10.4550291667	1.7127791667	11.4950291667	4.8255291667	4.5010291667	0.3867791667	2.4439041667	0.3767791667	6.0839041667	Slovenia.spar
Ma132	europe	oak	Vineyard	spar	Manče	UNG	0.3257791667	0.3622791667	10.6680291667	0.4955291667	11.5970291667	6.4862791667	4.0162791667	0.3580291667	2.1871541667	0.3440291667	5.5817791667	Slovenia.spar
Ma134	europe	oak	Vineyard	spar	Manče	UNG	0.3365291667	0.3747791667	10.4802791667	0.3377791667	11.3577791667	5.1682791667	1.9462791667	0.3580291667	1.1521541667	0.3556541667	5.4090291667	Slovenia.spar
Ma135	europe	oak	Vineyard	spar	Manče	UNG	0.3312791667	0.3450291667	10.3890291667	0.3035291667	11.2977791667	4.4942791667	3.5142791667	0.3395291667	1.9269041667	0.3381541667	5.3462791667	Slovenia.spar
Ma137	europe	oak	Vineyard	spar	Manče	UNG	0.3180291667	0.3562791667	9.9645291667	0.2495291667	11.2020291667	1.7922791667	3.4997791667	0.3360291667	1.9179041667	0.3371541667	5.1070291667	Slovenia.spar
Ma138	europe	oak	Vineyard	spar	Manče	UNG	0.3222791667	0.3695291667	10.0012791667	0.3022791667	11.0215291667	2.8205291667	2.8397791667	0.3562791667	1.5980291667	0.3459041667	5.1517791667	Slovenia.spar
Ma146	europe	vine	Vineyard	spar	Manče	UNG	0.3257791667	0.3497791667	9.8590291667	0.2735291667	11.2465291667	1.0980291667	3.0077791667	0.3635291667	1.6856541667	0.3377791667	5.0662791667	Slovenia.spar
Ma148	europe	oak	Vineyard	spar	Manče	UNG	0.3222791667	0.3527791667	10.3105291667	0.3167791667	11.0060291667	6.2172791667	2.6040291667	0.3360291667	1.4700291667	0.3375291667	5.3136541667	Slovenia.spar
Ma152	europe	oak	Vineyard	spar	Manče	UNG	0.3150291667	0.3497791667	10.0917791667	0.2942791667	11.2120291667	5.0797791667	1.6440291667	0.3635291667	1.0037791667	0.3324041667	5.1930291667	Slovenia.spar
Ma153	europe	oak	Vineyard	spar	Manče	UNG	0.3330291667	0.3480291667	10.3107791667	0.3545291667	11.0717791667	5.9030291667	0.5460291667	0.3492791667	0.4476541667	0.3405291667	5.3326541667	Slovenia.spar
Ma154	europe	oak	Vineyard	spar	Manče	UNG	0.3132791667	0.3402791667	10.1027791667	0.3125291667	11.5597791667	5.5402791667	0.6875291667	0.3312791667	0.5094041667	0.3267791667	5.2076541667	Slovenia.spar
Ma155	europe	oak	Vineyard	spar	Manče	UNG	0.3365291667	0.3712791667	10.6025291667	0.5122791667	11.7465291667	2.6280291667	4.2557791667	0.3437791667	2.2997791667	0.3539041667	5.5574041667	Slovenia.spar
Ma156	europe	oak	Vineyard	spar	Manče	UNG	0.4247791667	0.5827791667	10.8255291667	0.9187791667	11.4172791667	6.0972791667	4.6447791667	0.5672791667	2.6060291667	0.5037791667	5.8721541667	Slovenia.spar
MA19	europe	oak	Vineyard	spar	Manče	UNG	0.3370291667	0.3570291667	10.2607791667	0.2532791667	11.3910291667	3.7345291667	3.1557791667	0.3492791667	1.7525291667	0.3470291667	5.2570291667	Slovenia.spar
MA25	europe	oak	Vineyard	scer	Manče	UNG	1.6332791667	0.3600291667	2.6557791667	0.2340291667	11.6590291667	0.2662791667	11.0692791667	2.0740291667	6.5716541667	0.9966541667	1.4449041667	Slovenia.scer
MA26	europe	oak	Vineyard	spar	Manče	UNG	5.5192791667	2.8200291667	9.8642791667	1.2107791667	12.3312791667	6.6157791667	4.0457791667	0.3797791667	2.2127791667	4.1696541667	5.5375291667	Slovenia.spar
MA27	europe	oak	Vineyard	spar	Manče	UNG	0.3387791667	0.3772791667	9.6877791667	0.2512791667	10.7147791667	2.9525291667	3.7307791667	0.3802791667	2.0555291667	0.3580291667	4.9695291667	Slovenia.spar
MA6	europe	oak	Vineyard	scer	Manče	UNG	0.3350291667	0.3925291667	7.6342791667	0.3515291667	9.5957791667	5.1000291667	0.3850291667	0.3475291667	0.3662791667	0.3637791667	3.9929041667	Slovenia.scer
MA7	europe	oak	Vineyard	spar	Manče	UNG	0.3745291667	0.4122791667	9.3037791667	0.2787791667	10.6490291667	0.4687791667	1.0807791667	0.3755291667	0.7281541667	0.3934041667	4.7912791667	Slovenia.spar
MA8	europe	oak	Vineyard	spar	Manče	UNG	0.3140291667	0.3307791667	7.7770291667	0.2495291667	9.6040291667	0.6120291667	0.8392791667	0.3260291667	0.5826541667	0.3224041667	4.0132791667	Slovenia.spar
MA81	europe	oak	Vineyard	spar	Manče	UNG	0.3485291667	0.3765291667	10.2167791667	0.9725291667	11.2385291667	5.6835291667	5.0360291667	0.3682791667	2.7021541667	0.3625291667	5.5946541667	Slovenia.spar
MA84	europe	oak	Vineyard	spar	Manče	UNG	0.4037791667	0.4522791667	10.5125291667	0.4597791667	11.2655291667	1.1231762255	7.2782791667	0.4175291667	3.8479041667	0.4280291667	5.4861541667	Slovenia.spar
MA87	europe	oak	Vineyard	spar	Manče	UNG	0.3640291667	0.3570291667	10.2485291667	0.3047791667	10.8847791667	3.5457791667	6.4490291667	0.4222791667	3.4356541667	0.3605291667	5.2766541667	Slovenia.spar
MA88	europe	oak	Vineyard	spar	Manče	UNG	0.3265291667	0.3730291667	10.1525291667	0.2652791667	10.8255291667	6.3555585784	6.0585291667	0.3707791667	3.2146541667	0.3497791667	5.2089041667	Slovenia.spar
MA88.2	europe	oak	Vineyard	scer	Manče	UNG	4.1170291667	0.4370291667	9.6107791667	1.1002791667	11.4017791667	8.0746615196	4.0097791667	0.3652791667	2.1875291667	2.2770291667	5.3555291667	Slovenia.scer
MA9	europe	oak	Vineyard	spar	Manče	UNG	0.3872791667	0.3925291667	8.6757791667	0.2872791667	10.5765291667	0.5020291667	0.8832791667	0.3827791667	0.6330291667	0.3899041667	4.4815291667	Slovenia.spar
MA90	europe	oak	Vineyard	spar	Manče	UNG	0.3532791667	0.3820291667	9.4497791667	0.2795291667	11.1557791667	1.7298526961	2.8297791667	0.3670291667	1.5984041667	0.3676541667	4.8646541667	Slovenia.spar
Re15	europe	oak	Vineyard	spar	Dutovlje	Rencelj	0.3187791667	0.3385291667	10.3557791667	0.4612791667	12.0232791667	2.8370291667	3.6932791667	0.3097791667	2.0015291667	0.3286541667	5.4085291667	Slovenia.spar
Re23	europe	oak	Vineyard	scer	Dutovlje	Rencelj	1.3907791667	0.3272791667	9.8920291667	1.6085291667	12.3362791667	7.3077791667	9.3940291667	4.1532791667	6.7736541667	0.8590291667	5.7502791667	Slovenia.scer
Re5	europe	vine	Vineyard	scer	Dutovlje	Rencelj	9.8665291667	3.7760291667	9.0442791667	0.4877791667	12.0600291667	7.5927791667	4.7100291667	0.3207791667	2.5154041667	6.8212791667	4.7660291667	Slovenia.scer
Re6	europe	vine	Vineyard	scer	Dutovlje	Rencelj	2.5242791667	0.3640291667	8.2622791667	1.1920291667	12.2772791667	8.7075291667	9.4707791667	6.4897791667	7.9802791667	1.4441541667	4.7271541667	Slovenia.scer
Re7	europe	fruit	Vineyard	scer	Dutovlje	Rencelj	9.2252791667	4.2232791667	9.8482791667	2.3627791667	12.2970291667	7.2345291667	8.9627791667	9.5180291667	9.2404041667	6.7242791667	6.1055291667	Slovenia.scer
SM10	europe	oak	Vineyard	spar	Brje	Sveti Martin	0.3627791667	0.3905291667	9.9497791667	0.2495291667	11.4285291667	4.1955291667	4.0037791667	0.3917791667	2.1977791667	0.3766541667	5.0996541667	Slovenia.spar
SM100	europe	vine	Vineyard	scer	Brje	Sveti Martin	10.8682791667	4.1187791667	9.3410291667	0.3347791667	11.8720291667	8.1867791667	11.3425291667	9.9235291667	10.6330291667	7.4935291667	4.8379041667	Slovenia.scer
SM100.2	europe	vine	Vineyard	scer	Brje	Sveti Martin	7.9200291667	3.4850291667	10.0697791667	0.7140291667	11.6305291667	7.7595291667	9.2022791667	9.3540291667	9.2781541667	5.7025291667	5.3919041667	Slovenia.scer
SM102	europe	vine	Vineyard	spar	Brje	Sveti Martin	0.3515291667	0.3880291667	2.2265291667	0.2417791667	10.2690291667	0.4095291667	0.3832791667	0.3602791667	0.3717791667	0.3697791667	1.2341541667	Slovenia.spar
SM107	europe	fruit	Vineyard	scer	Brje	Sveti Martin	8.2017791667	3.3987791667	10.0190291667	0.6267791667	11.6227791667	7.7787791667	9.2275291667	8.2305291667	8.7290291667	5.8002791667	5.3229041667	Slovenia.scer
SM107.2	europe	fruit	Vineyard	scer	Brje	Sveti Martin	7.2430291667	3.6092791667	10.0302791667	0.6580291667	11.5622791667	7.5770291667	9.2307791667	8.9190291667	9.0749041667	5.4261541667	5.3441541667	Slovenia.scer
SM109	europe	oak	Vineyard	scer	Brje	Sveti Martin	7.4667791667	3.2232791667	9.9560291667	0.5130291667	11.5085291667	7.5100291667	9.0717791667	7.5260291667	8.2989041667	5.3450291667	5.2345291667	Slovenia.scer
SM11	europe	oak	Vineyard	spar	Brje	Sveti Martin	0.3947791667	0.3880291667	10.3190291667	0.2747791667	11.9010291667	1.2405291667	2.6285291667	0.4240291667	1.5262791667	0.3914041667	5.2969041667	Slovenia.spar
SM110	europe	oak	Vineyard	spar	Brje	Sveti Martin	3.1625291667	0.3432791667	9.5182791667	0.2825291667	10.9120291667	5.6690291667	10.2802791667	3.7707791667	7.0255291667	1.7529041667	4.9004041667	Slovenia.spar
SM111	europe	oak	Vineyard	spar	Brje	Sveti Martin	0.3240291667	0.3982791667	9.8592791667	0.2855291667	11.0762791667	4.3937791667	5.9670291667	0.3640291667	3.1655291667	0.3611541667	5.0724041667	Slovenia.spar
SM112	europe	oak	Vineyard	spar	Brje	Sveti Martin	0.3550291667	0.3772791667	10.4735291667	0.4432791667	11.0470291667	4.0572791667	5.0890291667	0.3615291667	2.7252791667	0.3661541667	5.4584041667	Slovenia.spar
SM113	europe	oak	Vineyard	spar	Brje	Sveti Martin	0.5802791667	0.6220291667	10.5785291667	1.1555291667	11.3897791667	1.4467791667	9.1332791667	0.5672791667	4.8502791667	0.6011541667	5.8670291667	Slovenia.spar
SM12	europe	oak	Vineyard	spar	Brje	Sveti Martin	0.4602791667	0.4940291667	10.5317791667	0.5907791667	11.2217791667	0.8052791667	4.2515291667	0.4897791667	2.3706541667	0.4771541667	5.5612791667	Slovenia.spar
SM15	europe	oak	Vineyard	spar	Brje	Sveti Martin	0.3635291667	0.3575291667	10.6132791667	0.5805291667	12.6275291667	0.8470291667	4.4427791667	0.3402791667	2.3915291667	0.3605291667	5.5969041667	Slovenia.spar
SM17	europe	oak	Vineyard	spar	Brje	Sveti Martin	0.3247791667	0.3672791667	10.2380291667	0.3455291667	12.1162791667	0.4360291667	4.2697791667	0.3420291667	2.3059041667	0.3460291667	5.2917791667	Slovenia.spar
SM18	europe	oak	Vineyard	spar	Brje	Sveti Martin	0.3350291667	0.3505291667	10.4617791667	0.3880291667	12.0667791667	0.4695291667	4.5227791667	0.3510291667	2.4369041667	0.3427791667	5.4249041667	Slovenia.spar
SM2	europe	oak	Vineyard	scer	Brje	Sveti Martin	10.1295291667	4.3385291667	9.7537791667	0.2855291667	12.7495291667	7.5497791667	10.4060291667	10.1330291667	10.2695291667	7.2340291667	5.0196541667	Slovenia.scer
SM20	europe	oak	Vineyard	spar	Brje	Sveti Martin	0.3242791667	0.3432791667	9.6317791667	0.2662791667	11.0610291667	4.5950291667	5.0175291667	0.3402791667	2.6789041667	0.3337791667	4.9490291667	Slovenia.spar
SM21	europe	oak	Vineyard	spar	Brje	Sveti Martin	0.3075291667	0.3372791667	10.3807791667	0.3287791667	11.8322791667	4.6137791667	6.3612791667	0.3415291667	3.3514041667	0.3224041667	5.3547791667	Slovenia.spar
SM24	europe	oak	Vineyard	scer	Brje	Sveti Martin	10.1590291667	3.8610291667	9.8112791667	0.2970291667	11.4187791667	7.7102791667	11.7097791667	9.7762791667	10.7430291667	7.0100291667	5.0541541667	Slovenia.scer
SM25	europe	oak	Vineyard	scer	Brje	Sveti Martin	6.6127791667	3.0415291667	9.9562791667	1.0037791667	12.2020291667	7.3517791667	9.0632791667	9.2150291667	9.1391541667	4.8271541667	5.4800291667	Slovenia.scer
SM26	europe	oak	Vineyard	scer	Brje	Sveti Martin	10.3132791667	3.6942791667	8.9127791667	0.5790291667	9.9675291667	7.7897791667	9.1465291667	8.8060291667	8.9762791667	7.0037791667	4.7459041667	Slovenia.scer
SM28	europe	vine	Vineyard	scer	Brje	Sveti Martin	9.6252791667	3.6395291667	10.1070291667	0.6422791667	12.2325291667	7.6350291667	9.0180291667	9.5337791667	9.2759041667	6.6324041667	5.3746541667	Slovenia.scer
SM3	europe	oak	Vineyard	scer	Brje	Sveti Martin	6.9765291667	3.5847791667	10.1952791667	1.0672791667	11.9822791667	7.5882791667	9.0262791667	9.0547791667	9.0405291667	5.2806541667	5.6312791667	Slovenia.scer
SM33	europe	vine	Vineyard	scer	Brje	Sveti Martin	6.3857791667	3.0245291667	9.9127791667	0.4585291667	12.1847791667	7.6427791667	9.1360291667	9.1535291667	9.1447791667	4.7051541667	5.1856541667	Slovenia.scer
SM34	europe	vine	Vineyard	scer	Brje	Sveti Martin	6.1920291667	1.5392791667	10.1062791667	0.7497791667	12.4265291667	7.6882791667	8.9455291667	9.0070291667	8.9762791667	3.8656541667	5.4280291667	Slovenia.scer
SM45	europe	cellar	Vineyard	scer	Brje	Sveti Martin	6.0817791667	3.0910291667	10.0302791667	2.5547791667	12.7092791667	7.8132791667	9.1947791667	9.5105291667	9.3526541667	4.5864041667	6.2925291667	Slovenia.scer
SM47	europe	cellar	Vineyard	scer	Brje	Sveti Martin	2.2555291667	0.3897791667	10.8477791667	5.8812791667	12.0352791667	8.4075291667	9.7115291667	5.4057791667	7.5586541667	1.3226541667	8.3645291667	Slovenia.scer
SM48	europe	cellar	Vineyard	scer	Brje	Sveti Martin	7.0810291667	2.6875291667	9.9185291667	2.9147791667	12.2027791667	7.4652791667	9.2670291667	8.3660291667	8.8165291667	4.8842791667	6.4166541667	Slovenia.scer
SM49	europe	cellar	Vineyard	scer	Brje	Sveti Martin	10.0652791667	3.1942791667	9.7912791667	1.7207791667	12.3150291667	7.4385291667	9.5467791667	4.2740291667	6.9104041667	6.6297791667	5.7560291667	Slovenia.scer
SM50	europe	cellar	Vineyard	scer	Brje	Sveti Martin	5.1925291667	1.4292791667	9.0517791667	0.4475291667	11.3315291667	7.6697791667	9.6710291667	6.1322791667	7.9016541667	3.3109041667	4.7496541667	Slovenia.scer
SM57	europe	oak	Vineyard	spar	Brje	Sveti Martin	0.3347791667	0.3485291667	10.3315291667	0.8057791667	11.2372791667	1.5910291667	7.7907791667	0.3652791667	4.0780291667	0.3416541667	5.5686541667	Slovenia.spar
SM58	europe	oak	Vineyard	spar	Brje	Sveti Martin	0.4482791667	0.4682791667	10.5000291667	0.6267791667	11.3122791667	0.5842791667	7.3855291667	0.4565291667	3.9210291667	0.4582791667	5.5634041667	Slovenia.spar
SM58.2	europe	oak	Vineyard	scer	Brje	Sveti Martin	4.6190291667	5.1145291667	10.0070291667	2.5572791667	11.7570291667	7.8340291667	9.3380291667	9.5410291667	9.4395291667	4.8667791667	6.2821541667	Slovenia.scer
SM60	europe	oak	Vineyard	spar	Brje	Sveti Martin	7.2370291667	0.6760291667	10.0030291667	0.3390291667	11.2597791667	5.8665291667	9.9650291667	3.7897791667	6.8774041667	3.9565291667	5.1710291667	Slovenia.spar
SM63	europe	oak	Vineyard	scer	Brje	Sveti Martin	2.3560291667	0.4060291667	10.2545291667	1.9337791667	11.8345291667	8.3110291667	9.6285291667	4.0602791667	6.8444041667	1.3810291667	6.0941541667	Slovenia.scer
SM64	europe	oak	Vineyard	spar	Brje	Sveti Martin	0.3380291667	0.4042791667	9.8375291667	0.2860291667	11.0067791667	0.5125291667	5.2815291667	0.3747791667	2.8281541667	0.3711541667	5.0617791667	Slovenia.spar
SM65	europe	oak	Vineyard	spar	Brje	Sveti Martin	0.3630291667	0.4050291667	9.6995291667	0.2980291667	10.9410291667	1.7887791667	4.4757791667	0.3765291667	2.4261541667	0.3840291667	4.9987791667	Slovenia.spar
SM66	europe	oak	Vineyard	spar	Brje	Sveti Martin	2.4415291667	0.4007791667	9.7897791667	0.2962791667	11.1535291667	4.0972791667	7.9815291667	0.4900291667	4.2357791667	1.4211541667	5.0430291667	Slovenia.spar
SM67	europe	vine	Vineyard	scer	Brje	Sveti Martin	9.3967791667	3.7680291667	9.4147791667	1.1307791667	11.5975291667	7.6272791667	9.3272791667	8.4490291667	8.8881541667	6.5824041667	5.2727791667	Slovenia.scer
SM67.2	europe	vine	Vineyard	scer	Brje	Sveti Martin	0.3522791667	0.3990291667	8.2137791667	0.7972791667	11.5277791667	6.6000291667	3.8595291667	0.3830291667	2.1212791667	0.3756541667	4.5055291667	Slovenia.scer
SM75	europe	fruit	Vineyard	scer	Brje	Sveti Martin	10.6385291667	4.6362791667	10.1252791667	1.5932791667	11.7177791667	7.8022791667	9.7685291667	9.6032791667	9.6859041667	7.6374041667	5.8592791667	Slovenia.scer
SM75.2	europe	fruit	Vineyard	scer	Brje	Sveti Martin	9.8925291667	3.8030291667	10.3437791667	2.3885291667	12.2830291667	8.1310291667	9.3955291667	7.1222791667	8.2589041667	6.8477791667	6.3661541667	Slovenia.scer
SM76	europe	vine	Vineyard	scer	Brje	Sveti Martin	0.5582791667	0.4137791667	6.5622791667	6.5420291667	11.6122791667	8.9595291667	11.1792791667	9.4137791667	10.2965291667	0.4860291667	6.5521541667	Slovenia.scer
SM76.2	europe	vine	Vineyard	scer	Brje	Sveti Martin	7.8232791667	3.6215291667	10.4035291667	4.1970291667	11.9080291667	7.8560291667	9.6585291667	9.7355291667	9.6970291667	5.7224041667	7.3002791667	Slovenia.scer
SM77	europe	vine	Vineyard	scer	Brje	Sveti Martin	7.5562791667	2.7405291667	9.9320291667	1.5102791667	11.6187791667	7.7150291667	9.2085291667	9.2675291667	9.2380291667	5.1484041667	5.7211541667	Slovenia.scer
SM77.2	europe	vine	Vineyard	scer	Brje	Sveti Martin	9.4795291667	3.4742791667	10.0357791667	0.8777791667	11.6217791667	7.6867791667	9.1957791667	9.1595291667	9.1776541667	6.4769041667	5.4567791667	Slovenia.scer
SM78	europe	vine	Vineyard	scer	Brje	Sveti Martin	10.2622791667	3.7615291667	10.1170291667	0.7607791667	11.5287791667	7.6432791667	9.0045291667	9.2377791667	9.1211541667	7.0119041667	5.4389041667	Slovenia.scer
SM78.2	europe	vine	Vineyard	scer	Brje	Sveti Martin	9.8317791667	3.3600291667	9.9882791667	0.5782791667	11.3837791667	7.9535291667	9.0367791667	8.3532791667	8.6950291667	6.5959041667	5.2832791667	Slovenia.scer
SM8	europe	oak	Vineyard	spar	Brje	Sveti Martin	0.3610291667	0.3802791667	9.6982791667	0.2567791667	12.4810291667	0.3880291667	3.9970291667	0.3975291667	2.1972791667	0.3706541667	4.9775291667	Slovenia.spar
SM81	europe	oak	Vineyard	scer	Brje	Sveti Martin	5.3795291667	2.7855291667	9.0465291667	0.3755291667	11.3290291667	7.5420291667	9.2292791667	8.0015291667	8.6154041667	4.0825291667	4.7110291667	Slovenia.scer
SM84	europe	oak	Vineyard	scer	Brje	Sveti Martin	10.3665291667	4.5302791667	10.0267791667	0.5105291667	11.4087791667	7.8077791667	9.0337791667	8.4857791667	8.7597791667	7.4484041667	5.2686541667	Slovenia.scer
SM86	europe	oak	Vineyard	scer	Brje	Sveti Martin	4.9740291667	1.7330291667	9.3432791667	0.4505291667	11.6552791667	7.7565291667	9.0552791667	4.0052791667	6.5302791667	3.3535291667	4.8969041667	Slovenia.scer
SM87	europe	oak	Vineyard	spar	Brje	Sveti Martin	0.3115291667	0.3540291667	9.2365291667	0.2460291667	10.9005291667	4.2375291667	4.5990291667	0.3197791667	2.4594041667	0.3327791667	4.7412791667	Slovenia.spar
SM89	europe	oak	Vineyard	spar	Brje	Sveti Martin	0.3510291667	0.3540291667	9.3725291667	0.2902791667	11.0082791667	4.1580291667	4.2430291667	0.3540291667	2.2985291667	0.3525291667	4.8314041667	Slovenia.spar
SM90	europe	oak	Vineyard	scer	Brje	Sveti Martin	9.6542791667	4.0207791667	9.9337791667	1.0662791667	11.5897791667	7.6200291667	8.9995291667	9.3017791667	9.1506541667	6.8375291667	5.5000291667	Slovenia.scer
SM92	europe	oak	Vineyard	spar	Brje	Sveti Martin	0.3507791667	0.3700291667	9.9770291667	0.5637791667	11.1427791667	5.1387791667	6.2070291667	0.3670291667	3.2870291667	0.3604041667	5.2704041667	Slovenia.spar
SM93	europe	oak	Vineyard	spar	Brje	Sveti Martin	3.4952791667	0.4742791667	10.1900291667	0.7967791667	11.3030291667	5.8745291667	10.1795291667	4.4282791667	7.3039041667	1.9847791667	5.4934041667	Slovenia.spar
SM95	europe	oak	Vineyard	spar	Brje	Sveti Martin	7.1730291667	1.1982791667	9.8047791667	0.3892791667	11.2692791667	6.7400291667	9.9892791667	5.5907791667	7.7900291667	4.1856541667	5.0970291667	Slovenia.spar
Sut1	europe	oak	Vineyard	scer	Podraga	Sutor	0.3647791667	0.3607791667	10.1442791667	0.3677791667	11.7882791667	3.8457791667	0.3635291667	0.3402791667	0.3519041667	0.3627791667	5.2560291667	Slovenia.scer
Sut100	europe	oak	Vineyard	spar	Podraga	Sutor	0.3807791667	0.3940291667	9.4990291667	0.2855291667	10.9532791667	1.7868232843	2.7527791667	0.3755291667	1.5641541667	0.3874041667	4.8922791667	Slovenia.spar
Sut101	europe	oak	Vineyard	spar	Podraga	Sutor	0.3592791667	0.3802791667	9.8055291667	0.2722791667	11.1572791667	2.3252644608	4.0307791667	0.3905291667	2.2106541667	0.3697791667	5.0389041667	Slovenia.spar
Sut102	europe	oak	Vineyard	spar	Podraga	Sutor	0.3575291667	0.3927791667	9.9582791667	0.3027791667	11.2325291667	1.847485049	0.9840291667	0.3790291667	0.6815291667	0.3751541667	5.1305291667	Slovenia.spar
Sut103	europe	oak	Vineyard	spar	Podraga	Sutor	0.3795291667	0.4077791667	10.4732791667	0.3405291667	11.3637791667	2.8806468137	4.1452791667	0.3790291667	2.2621541667	0.3936541667	5.4069041667	Slovenia.spar
Sut105	europe	oak	Vineyard	spar	Podraga	Sutor	0.3502791667	0.3735291667	10.4332791667	0.3557791667	9.1087791667	1.4844409314	4.4245291667	0.3472791667	2.3859041667	0.3619041667	5.3945291667	Slovenia.spar
Sut107	europe	oak	Vineyard	spar	Podraga	Sutor	0.3692791667	0.3655291667	10.3025291667	0.3605291667	11.1797791667	0.9521468137	5.2790291667	0.3817791667	2.8304041667	0.3674041667	5.3315291667	Slovenia.spar
Sut112	europe	vine	Vineyard	spar	Podraga	Sutor	0.3222791667	0.4185291667	10.0532791667	0.2850291667	10.8172791667	0.3861615196	5.8862791667	0.3802791667	3.1332791667	0.3704041667	5.1691541667	Slovenia.spar
Sut114	europe	vine	Vineyard	spar	Podraga	Sutor	0.3807791667	0.3950291667	9.9952791667	0.2675291667	10.9247791667	0.467867402	4.1255291667	0.3550291667	2.2402791667	0.3879041667	5.1314041667	Slovenia.spar
Sut115	europe	oak	Vineyard	scer	Podraga	Sutor	9.7015291667	4.5425291667	9.9550291667	1.5587791667	12.0732791667	9.1419262255	9.3855291667	5.5107791667	7.4481541667	7.1220291667	5.7569041667	Slovenia.scer
Sut116	europe	cellar	Vineyard	scer	Podraga	Sutor	2.1800291667	0.3927791667	9.7135291667	1.4350291667	11.8397791667	8.070367402	9.1265291667	5.7387791667	7.4326541667	1.2864041667	5.5742791667	Slovenia.scer
Sut119	europe	cellar	Vineyard	scer	Podraga	Sutor	10.7397791667	5.2152791667	9.8660291667	0.9065291667	11.2590291667	8.0153232843	3.6142791667	0.4290291667	2.0216541667	7.9775291667	5.3862791667	Slovenia.scer
Sut119.2	europe	cellar	Vineyard	scer	Podraga	Sutor	8.5522791667	4.6357791667	9.8762791667	1.0020291667	11.7180291667	8.0060732843	5.1647791667	0.3412791667	2.7530291667	6.5940291667	5.4391541667	Slovenia.scer
Sut120	europe	vine	Vineyard	spar	Podraga	Sutor	0.3377791667	0.3660291667	10.1387791667	0.3035291667	11.1737791667	3.8065291667	3.5790291667	0.3592791667	1.9691541667	0.3519041667	5.2211541667	Slovenia.spar
Sut123	europe	vine	Vineyard	spar	Podraga	Sutor	0.3442791667	0.3802791667	10.2637791667	0.3467791667	10.9392791667	4.7068085784	4.0655291667	0.3842791667	2.2249041667	0.3622791667	5.3052791667	Slovenia.spar
Sut124	europe	oak	Vineyard	spar	Podraga	Sutor	0.3532791667	0.3695291667	10.2722791667	0.2957791667	11.3522791667	3.252867402	2.1792791667	0.3317791667	1.2555291667	0.3614041667	5.2840291667	Slovenia.spar
Sut125	europe	wine	Vineyard	scer	Podraga	Sutor	0.4220291667	0.4082791667	9.9267791667	0.8662791667	11.9902791667	8.2329703431	9.4560291667	1.4505291667	5.4532791667	0.4151541667	5.3965291667	Slovenia.scer
Sut125.2	europe	wine	Vineyard	scer	Podraga	Sutor	3.8480291667	0.3682791667	9.9157791667	1.2035291667	11.8312791667	9.116117402	9.6562791667	4.9980291667	7.3271541667	2.1081541667	5.5596541667	Slovenia.scer
Sut127	europe	wine	Vineyard	scer	Podraga	Sutor	9.5857791667	3.5387791667	10.1440291667	1.8797791667	11.4357791667	7.8937203431	9.7342791667	9.3675291667	9.5509041667	6.5622791667	6.0119041667	Slovenia.scer
Sut128	europe	yeast	Vineyard	scer	Podraga	Sutor	7.4622791667	0.5077791667	9.4845291667	1.6127791667	11.6777791667	8.5980291667	9.8435291667	9.6320291667	9.7377791667	3.9850291667	5.5486541667	Slovenia.scer
Sut132	europe	vine	Vineyard	spar	Podraga	Sutor	0.3582791667	0.4292791667	10.2815291667	0.3665291667	11.1720291667	2.4737791667	3.9092791667	0.4277791667	2.1685291667	0.3937791667	5.3240291667	Slovenia.spar
Sut137	europe	vine	Vineyard	scer	Podraga	Sutor	0.4090291667	0.4310291667	9.8080291667	1.2737791667	11.9207791667	8.2057791667	9.8652791667	2.6990291667	6.2821541667	0.4200291667	5.5409041667	Slovenia.scer
Sut140	europe	oak	Vineyard	spar	Podraga	Sutor	0.3415291667	0.4312791667	9.8517791667	0.2735291667	11.0420291667	2.8595291667	1.0227791667	0.4137791667	0.7182791667	0.3864041667	5.0626541667	Slovenia.spar
Sut141	europe	oak	Vineyard	scer	Podraga	Sutor	0.3832791667	0.4177791667	9.2837791667	0.8597791667	11.7095291667	8.1910291667	9.6187791667	3.4510291667	6.5349041667	0.4005291667	5.0717791667	Slovenia.scer
Sut143	europe	oak	Vineyard	spar	Podraga	Sutor	0.3750291667	0.4100291667	9.8772791667	0.2782791667	10.9702791667	5.3707791667	2.2750291667	0.4130291667	1.3440291667	0.3925291667	5.0777791667	Slovenia.spar
Sut144	europe	oak	Vineyard	scer	Podraga	Sutor	0.3517791667	0.3957791667	9.8067791667	1.7610291667	11.7895291667	7.0887791667	4.7060291667	0.4070291667	2.5565291667	0.3737791667	5.7839041667	Slovenia.scer
Sut145	europe	oak	Vineyard	spar	Podraga	Sutor	0.3600291667	0.3992791667	9.2280291667	0.2602791667	11.3522791667	4.2650291667	1.7080291667	0.3945291667	1.0512791667	0.3796541667	4.7441541667	Slovenia.spar
Sut146	europe	oak	Vineyard	spar	Podraga	Sutor	0.3535291667	0.3927791667	10.0310291667	0.3032791667	11.2297791667	3.2412791667	2.8737791667	0.3885291667	1.6311541667	0.3731541667	5.1671541667	Slovenia.spar
Sut148	europe	oak	Vineyard	spar	Podraga	Sutor	0.3472791667	0.4095291667	9.5127791667	0.2795291667	11.0987791667	4.9847791667	2.7485291667	0.3867791667	1.5676541667	0.3784041667	4.8961541667	Slovenia.spar
Sut150	europe	oak	Vineyard	spar	Podraga	Sutor	0.3437791667	0.3820291667	10.2550291667	0.4150291667	11.3730291667	5.6595291667	4.0282791667	0.3777791667	2.2030291667	0.3629041667	5.3350291667	Slovenia.spar
Sut151	europe	oak	Vineyard	spar	Podraga	Sutor	0.3870291667	0.3795291667	10.2127791667	0.5765291667	11.5792791667	4.7547791667	4.0432791667	0.3580291667	2.2006541667	0.3832791667	5.3946541667	Slovenia.spar
Sut153	europe	oak	Vineyard	spar	Podraga	Sutor	0.4060291667	0.4802791667	10.6212791667	0.7507791667	11.3747791667	3.4295291667	1.5447791667	0.4307791667	0.9877791667	0.4431541667	5.6860291667	Slovenia.spar
Sut155	europe	oak	Vineyard	spar	Podraga	Sutor	0.3240291667	0.3670291667	10.3550291667	0.3455291667	10.9582791667	5.6272791667	4.0637791667	0.3712791667	2.2175291667	0.3455291667	5.3502791667	Slovenia.spar
Sut156	europe	oak	Vineyard	spar	Podraga	Sutor	0.3597791667	0.3910291667	10.2065291667	0.3070291667	10.9152791667	5.2577791667	3.9700291667	0.3700291667	2.1700291667	0.3754041667	5.2567791667	Slovenia.spar
Sut157	europe	oak	Vineyard	spar	Podraga	Sutor	0.3180291667	0.3485291667	9.9122791667	0.2777791667	10.8242791667	5.3047791667	3.6737791667	0.3425291667	2.0081541667	0.3332791667	5.0950291667	Slovenia.spar
Sut158	europe	oak	Vineyard	spar	Podraga	Sutor	0.3532791667	0.3915291667	9.8657791667	0.2907791667	10.9632791667	5.3267791667	3.7150291667	0.7522791667	2.2336541667	0.3724041667	5.0782791667	Slovenia.spar
Sut159	europe	oak	Vineyard	spar	Podraga	Sutor	0.3425291667	0.3837791667	9.6977791667	0.2632791667	11.2767791667	3.1242791667	2.9332791667	0.3695291667	1.6514041667	0.3631541667	4.9805291667	Slovenia.spar
Sut2	europe	oak	Vineyard	scer	Podraga	Sutor	6.1280291667	0.4002791667	9.1770291667	0.4115291667	8.7807791667	7.8295291667	7.1680291667	1.5887791667	4.3784041667	3.2641541667	4.7942791667	Slovenia.scer
Sut3	europe	oak	Vineyard	spar	Podraga	Sutor	0.4695291667	0.3887791667	7.4320291667	0.2572791667	9.0107791667	1.1652791667	0.5685291667	0.3720291667	0.4702791667	0.4291541667	3.8446541667	Slovenia.spar
Sut30	europe	oak	Vineyard	spar	Podraga	Sutor	1.1517791667	0.3677791667	1.8555291667	0.2572791667	11.6012791667	0.2890291667	10.5195291667	1.6515291667	6.0855291667	0.7597791667	1.0564041667	Slovenia.spar
Sut43	europe	vine	Vineyard	spar	Podraga	Sutor	0.3327791667	0.3705291667	10.1727791667	0.2795291667	12.0125291667	1.1377791667	7.4467791667	0.3702791667	3.9085291667	0.3516541667	5.2261541667	Slovenia.spar
Sut56	europe	vine	Vineyard	spar	Podraga	Sutor	0.3417791667	0.3992791667	8.1957791667	0.2555291667	9.9965291667	3.1630291667	5.5407791667	0.3577791667	2.9492791667	0.3705291667	4.2256541667	Slovenia.spar
Sut6	europe	oak	Vineyard	spar	Podraga	Sutor	0.3350291667	0.3607791667	9.7702791667	0.2585291667	11.0532791667	1.0652791667	0.7377791667	0.3547791667	0.5462791667	0.3479041667	5.0144041667	Slovenia.spar
Sut66	europe	oak	Vineyard	spar	Podraga	Sutor	0.3465291667	0.3945291667	9.6207791667	0.2675291667	11.0225291667	2.1607791667	5.2562791667	0.4037791667	2.8300291667	0.3705291667	4.9441541667	Slovenia.spar
Sut7	europe	oak	Vineyard	spar	Podraga	Sutor	0.3285291667	0.6360291667	10.1242791667	0.2460291667	11.4140291667	0.5005291667	1.1785291667	0.3325291667	0.7555291667	0.4822791667	5.1851541667	Slovenia.spar
Sut73.2	europe	fruit	Vineyard	spar	Podraga	Sutor	0.3602791667	0.3752791667	8.9187791667	0.2817791667	11.2130291667	3.7190291667	5.0985291667	0.3600291667	2.7292791667	0.3677791667	4.6002791667	Slovenia.spar
Sut75	europe	oak	Vineyard	spar	Podraga	Sutor	0.3262791667	0.3530291667	9.4865291667	0.2537791667	12.1775291667	0.7290291667	3.7620291667	0.3600291667	2.0610291667	0.3396541667	4.8701541667	Slovenia.spar
Sut8	europe	fruit	Vineyard	spar	Podraga	Sutor	0.3447791667	0.3792791667	9.9435291667	0.2990291667	11.2760291667	0.4265291667	0.7087791667	0.3835291667	0.5461541667	0.3620291667	5.1212791667	Slovenia.spar
Sut82	europe	oak	Vineyard	spar	Podraga	Sutor	0.4110291667	0.4035291667	9.7002791667	0.3010291667	10.9572791667	0.4971321078	4.7130291667	0.3717791667	2.5424041667	0.4072791667	5.0006541667	Slovenia.spar
Sut83	europe	oak	Vineyard	spar	Podraga	Sutor	0.3360291667	0.3677791667	10.0917791667	0.2807791667	10.9375291667	1.6953085784	4.8252791667	0.3545291667	2.5899041667	0.3519041667	5.1862791667	Slovenia.spar
Sut84	europe	oak	Vineyard	spar	Podraga	Sutor	0.3037791667	0.3342791667	8.9157791667	0.2322791667	10.9540291667	2.624235049	2.9420291667	0.3270291667	1.6345291667	0.3190291667	4.5740291667	Slovenia.spar
Sut85	europe	oak	Vineyard	spar	Podraga	Sutor	0.3592791667	0.3497791667	10.1075291667	0.3365291667	11.1285291667	2.0401026961	4.2095291667	0.3802791667	2.2949041667	0.3545291667	5.2220291667	Slovenia.spar
Sut86	europe	oak	Vineyard	spar	Podraga	Sutor	0.3485291667	0.3975291667	10.0607791667	0.3442791667	11.1090291667	0.6885438725	3.9827791667	0.3467791667	2.1647791667	0.3730291667	5.2025291667	Slovenia.spar
Sut87	europe	oak	Vineyard	spar	Podraga	Sutor	0.3532791667	0.3765291667	10.3847791667	0.6035291667	11.2087791667	1.0301321078	4.4502791667	0.3772791667	2.4137791667	0.3649041667	5.4941541667	Slovenia.spar
Sut88	europe	oak	Vineyard	spar	Podraga	Sutor	0.6410291667	0.6922791667	10.4807791667	0.6055291667	11.2652791667	2.3956468137	6.8060291667	0.6300291667	3.7180291667	0.6666541667	5.5431541667	Slovenia.spar
Sut9	europe	oak	Vineyard	spar	Podraga	Sutor	0.4785291667	0.4642791667	10.8637791667	0.7292791667	12.1920291667	4.5665291667	1.4795291667	0.4610291667	0.9702791667	0.4714041667	5.7965291667	Slovenia.spar
Sut90	europe	oak	Vineyard	scer	Podraga	Sutor	5.0772791667	0.5587791667	9.6390291667	1.6215291667	11.4430291667	8.0511468137	9.1322791667	9.5055291667	9.3189041667	2.8180291667	5.6302791667	Slovenia.scer
Sut90.2	europe	oak	Vineyard	scer	Podraga	Sutor	5.3112791667	0.5490291667	9.2355291667	0.8770291667	10.6040291667	7.124617402	10.7647791667	9.0547791667	9.9097791667	2.9301541667	5.0562791667	Slovenia.scer
Sut91	europe	oak	Vineyard	scer	Podraga	Sutor	0.4112791667	0.4562791667	10.0322791667	1.0670291667	11.4720291667	9.1653526961	11.2912791667	10.0112791667	10.6512791667	0.4337791667	5.5496541667	Slovenia.scer
Sut92	europe	vine	Vineyard	scer	Podraga	Sutor	0.3915291667	0.4435291667	9.6557791667	0.2782791667	10.8992791667	2.7773821078	4.4862791667	0.3897791667	2.4380291667	0.4175291667	4.9670291667	Slovenia.scer
Sut98	europe	oak	Vineyard	spar	Podraga	Sutor	0.3837791667	0.4155291667	10.0562791667	0.3040291667	10.9107791667	1.4867644608	4.3727791667	0.4292791667	2.4010291667	0.3996541667	5.1801541667	Slovenia.spar
Sut99	europe	oak	Vineyard	spar	Podraga	Sutor	0.4457791667	0.4160291667	9.3175291667	0.2980291667	10.9662791667	0.6708232843	3.9797791667	0.4292791667	2.2045291667	0.4309041667	4.8077791667	Slovenia.spar
SV13	europe	oak	Non-vineyard	spar	Sinji vrh	Sinji vrh	0.3370291667	0.3620291667	9.3965291667	0.2525291667	11.6390291667	3.7445291667	2.6212791667	0.3600291667	1.4906541667	0.3495291667	4.8245291667	Slovenia.spar
SV14	europe	oak	Non-vineyard	spar	Sinji vrh	Sinji vrh	0.3805291667	0.3847791667	1.6722791667	0.3157791667	9.0472791667	1.9447791667	3.9362791667	0.3930291667	2.1646541667	0.3826541667	0.9940291667	Slovenia.spar
SV18	europe	oak	Non-vineyard	spar	Sinji vrh	Sinji vrh	0.3627791667	0.3822791667	9.8185291667	0.2985291667	11.4100291667	2.5717791667	4.3030291667	0.3870291667	2.3450291667	0.3725291667	5.0585291667	Slovenia.spar
SV21	europe	oak	Non-vineyard	scer	Sinji vrh	Sinji vrh	10.1060291667	4.0515291667	8.3247791667	0.4560291667	12.4932791667	7.0450291667	1.2900291667	0.3565291667	0.8232791667	7.0787791667	4.3904041667	Slovenia.scer
SV23	europe	oak	Non-vineyard	spar	Sinji vrh	Sinji vrh	0.2955291667	0.3500291667	7.6097791667	0.1962791667	10.5802791667	2.8232791667	1.5512791667	0.3122791667	0.9317791667	0.3227791667	3.9030291667	Slovenia.spar
SV24	europe	oak	Non-vineyard	spar	Sinji vrh	Sinji vrh	0.3315291667	0.3702791667	7.3067791667	0.2142791667	9.4657791667	1.0417791667	0.4427791667	0.3350291667	0.3889041667	0.3509041667	3.7605291667	Slovenia.spar
SV25	europe	oak	Non-vineyard	spar	Sinji vrh	Sinji vrh	0.3477791667	0.3757791667	8.5335291667	0.2770291667	10.7587791667	0.3870291667	3.4707791667	0.3857791667	1.9282791667	0.3617791667	4.4052791667	Slovenia.spar
SV44	europe	oak	Non-vineyard	scer	Sinji vrh	Sinji vrh	0.3740291667	0.4115291667	3.2935291667	0.2462791667	8.8240291667	0.3832791667	0.3777791667	0.4007791667	0.3892791667	0.3927791667	1.7699041667	Slovenia.scer
SV46	europe	oak	Non-vineyard	spar	Sinji vrh	Sinji vrh	0.3400291667	0.3937791667	8.0500291667	0.2387791667	9.7147791667	0.6122791667	1.7422791667	0.3667791667	1.0545291667	0.3669041667	4.1444041667	Slovenia.spar
SV47	europe	oak	Non-vineyard	spar	Sinji vrh	Sinji vrh	0.3537791667	0.3887791667	8.9840291667	0.2285291667	10.9455291667	1.7667791667	1.5875291667	0.3720291667	0.9797791667	0.3712791667	4.6062791667	Slovenia.spar
SV56	europe	oak	Non-vineyard	spar	Sinji vrh	Sinji vrh	0.3527791667	0.3747791667	9.9205291667	0.3107791667	10.8032791667	5.3220291667	1.6684458333	0.3856125	1.0270291667	0.3637791667	5.1156541667	Slovenia.spar
SV57	europe	oak	Non-vineyard	spar	Sinji vrh	Sinji vrh	0.3372791667	0.3657791667	10.1992791667	0.2987791667	11.2477791667	5.5420291667	1.894175	0.394175	1.144175	0.3515291667	5.2490291667	Slovenia.spar
SV62	europe	oak	Non-vineyard	spar	Sinji vrh	Sinji vrh	0.3822791667	0.4277791667	10.4655291667	0.3530291667	11.3542791667	2.7992791667	1.2994458333	0.4021541667	0.8508	0.4050291667	5.4092791667	Slovenia.spar
SV63	europe	oak	Non-vineyard	scer	Sinji vrh	Sinji vrh	3.0215291667	0.4042791667	10.1900291667	1.1652791667	11.1620291667	7.0210291667	3.5807166667	0.3626541667	1.9716854167	1.7129041667	5.6776541667	Slovenia.scer
SV64	europe	oak	Non-vineyard	spar	Sinji vrh	Sinji vrh	0.3427791667	0.3510291667	9.6355291667	0.2405291667	10.8730291667	2.5865291667	0.5177166667	0.3660916667	0.4419041667	0.3469041667	4.9380291667	Slovenia.spar
SV65	europe	oak	Non-vineyard	spar	Sinji vrh	Sinji vrh	0.2960291667	0.3557791667	8.8757791667	0.2035291667	10.5725291667	2.3442791667	0.4486541667	0.3308416667	0.3897479167	0.3259041667	4.5396541667	Slovenia.spar
SV70	europe	oak	Non-vineyard	spar	Sinji vrh	Sinji vrh	0.3480291667	0.3892791667	9.7702791667	0.2615291667	10.5812791667	6.0467791667	3.114675	0.3644666667	1.7395708333	0.3686541667	5.0159041667	Slovenia.spar
SV72	europe	oak	Non-vineyard	spar	Sinji vrh	Sinji vrh	0.3647791667	0.3742791667	10.0292791667	0.2825291667	10.7957791667	5.2115291667	3.0059458333	0.3641125	1.6850291667	0.3695291667	5.1559041667	Slovenia.spar
SV73	europe	oak	Non-vineyard	scer	Sinji vrh	Sinji vrh	0.3587791667	0.3867791667	9.3282791667	1.7297791667	11.3922791667	7.5295291667	7.1967166667	0.3530708333	3.77489375	0.3727791667	5.5290291667	Slovenia.scer
SV76	europe	oak	Non-vineyard	spar	Sinji vrh	Sinji vrh	0.3170291667	0.3742791667	9.6847791667	0.2550291667	10.5295291667	4.9037791667	2.9993833333	0.3315708333	1.6654770833	0.3456541667	4.9699041667	Slovenia.spar
SV78	europe	oak	Non-vineyard	scer	Sinji vrh	Sinji vrh	0.3987791667	0.3622791667	9.9535291667	1.7142791667	11.9532791667	8.2462791667	10.9196333333	6.8375708333	8.8786020833	0.3805291667	5.8339041667	Slovenia.scer
SV79	europe	oak	Non-vineyard	scer	Sinji vrh	Sinji vrh	0.3415291667	0.3557791667	9.7352791667	0.8117791667	11.3287791667	8.0895291667	10.8820916667	9.2376333333	10.0598625	0.3486541667	5.2735291667	Slovenia.scer
SV81	europe	oak	Non-vineyard	spar	Sinji vrh	Sinji vrh	0.3402791667	0.3635291667	10.0577791667	0.4702791667	10.9225291667	4.9745291667	3.3161125	0.35205	1.83408125	0.3519041667	5.2640291667	Slovenia.spar
SV86	europe	oak	Non-vineyard	spar	Sinji vrh	Sinji vrh	0.3990291667	0.4212791667	0.4672791667	0.2805291667	8.7152791667	0.3032791667	0.41105	0.5026541667	0.4568520833	0.4101541667	0.3739041667	Slovenia.spar
SV91	europe	oak	Non-vineyard	spar	Sinji vrh	Sinji vrh	0.3685291667	0.3742791667	9.4127791667	0.2590291667	10.8732791667	6.0940291667	1.3055291667	0.3704875	0.8380083333	0.3714041667	4.8359041667	Slovenia.spar
SV92	europe	oak	Non-vineyard	spar	Sinji vrh	Sinji vrh	0.3660291667	0.3950291667	10.0337791667	0.2812791667	10.9222791667	4.5642791667	3.9025708333	0.3849666667	2.14376875	0.3805291667	5.1575291667	Slovenia.spar
SV96	europe	oak	Non-vineyard	spar	Sinji vrh	Sinji vrh	0.3522791667	0.3932791667	9.3432791667	0.2697791667	10.9507791667	5.7297791667	1.819925	0.3549041667	1.0874145833	0.3727791667	4.8065291667	Slovenia.spar
SV97	europe	oak	Non-vineyard	spar	Sinji vrh	Sinji vrh	0.3402791667	0.3510291667	9.8267791667	0.2597791667	10.6752791667	3.1795291667	3.1511958333	0.338675	1.7449354167	0.3456541667	5.0432791667	Slovenia.spar
V100	europe	oak	Non-vineyard	scer	Vipava	Castle	2.7177791667	0.3742791667	7.1552791667	3.1022791667	11.7130291667	7.7487791667	9.5382791667	2.1947791667	5.8665291667	1.5460291667	5.1287791667	Slovenia.scer
V24.2	europe	oak	Non-vineyard	scer	Vipava	Castle	7.8192791667	4.0145291667	9.9712791667	2.1390291667	11.5385291667	7.7505585784	8.9587791667	7.2842791667	8.1215291667	5.9169041667	6.0551541667	Slovenia.scer
V26	europe	oak	Non-vineyard	spar	Vipava	Castle	0.3180291667	0.3552791667	10.4202791667	0.4160291667	11.3432791667	3.4655879902	7.7300291667	0.3782791667	4.0541541667	0.3366541667	5.4181541667	Slovenia.spar
V27	europe	oak	Non-vineyard	spar	Vipava	Castle	0.3317791667	0.3550291667	10.4997791667	0.4042791667	11.3367791667	3.8737056373	7.8350291667	0.3812791667	4.1081541667	0.3434041667	5.4520291667	Slovenia.spar
V29	europe	oak	Non-vineyard	scer	Vipava	Castle	8.1632791667	3.3835291667	10.0500291667	2.3702791667	11.7362791667	7.0014115196	9.2745291667	4.0565291667	6.6655291667	5.7734041667	6.2101541667	Slovenia.scer
V30	europe	oak	Non-vineyard	scer	Vipava	Castle	0.3640291667	0.3575291667	9.7832791667	1.3787791667	12.1457791667	8.4183968137	9.5002791667	7.2265291667	8.3634041667	0.3607791667	5.5810291667	Slovenia.scer
V31.2	europe	oak	Non-vineyard	scer	Vipava	Castle	2.5705291667	1.7032791667	10.4152791667	0.4557791667	11.2085291667	4.9334262255	6.6920291667	0.3180291667	3.5050291667	2.1369041667	5.4355291667	Slovenia.scer
V33	europe	oak	Non-vineyard	scer	Vipava	Castle	7.1825291667	3.0652791667	9.9982791667	3.2700291667	11.7002791667	7.6428232843	9.0175291667	6.6697791667	7.8436541667	5.1239041667	6.6341541667	Slovenia.scer
V34	europe	oak	Non-vineyard	scer	Vipava	Castle	0.3997791667	0.3975291667	9.9067791667	4.9535291667	11.6215291667	8.3984262255	10.3985291667	9.8220291667	10.1102791667	0.3986541667	7.4301541667	Slovenia.scer
V35	europe	oak	Non-vineyard	scer	Vipava	Castle	8.4710291667	3.7820291667	9.8970291667	2.5050291667	11.5387791667	7.8646321078	9.0357791667	9.5547791667	9.2952791667	6.1265291667	6.2010291667	Slovenia.scer
V35.2	europe	oak	Non-vineyard	scer	Vipava	Castle	10.9185291667	4.7190291667	9.3230291667	2.9387791667	11.6547791667	8.2461026961	9.1720291667	9.3602791667	9.2661541667	7.8187791667	6.1309041667	Slovenia.scer
V36	europe	oak	Non-vineyard	scer	Vipava	Castle	10.6050291667	5.3332791667	9.8987791667	2.1035291667	11.6275291667	7.8592497549	10.2150291667	9.7942791667	10.0046541667	7.9691541667	6.0011541667	Slovenia.scer
V37	europe	oak	Non-vineyard	scer	Vipava	Castle	0.3322791667	0.3480291667	9.6870291667	1.4087791667	11.3860291667	8.1688232843	9.6875291667	6.3182791667	8.0029041667	0.3401541667	5.5479041667	Slovenia.scer
V38	europe	oak	Non-vineyard	scer	Vipava	Castle	7.2562791667	3.2697791667	7.2472791667	0.3317791667	9.0692791667	2.0446321078	8.8942791667	3.8337791667	6.3640291667	5.2630291667	3.7895291667	Slovenia.scer
V39	europe	oak	Non-vineyard	scer	Vipava	Castle	3.6280291667	0.3497791667	9.2825291667	0.8200291667	11.9835291667	8.261867402	9.1210291667	6.5052791667	7.8131541667	1.9889041667	5.0512791667	Slovenia.scer
V4	europe	oak	Non-vineyard	scer	Vipava	Castle	0.3592791667	0.3785291667	10.3487791667	0.2932791667	11.7135291667	2.9890291667	4.4890291667	0.4085291667	2.4487791667	0.3689041667	5.3210291667	Slovenia.scer
V41	europe	oak	Non-vineyard	spar	Vipava	Castle	2.9132791667	1.8440291667	10.2367791667	0.2945291667	10.9660291667	2.5754115196	6.0740291667	0.3395291667	3.2067791667	2.3786541667	5.2656541667	Slovenia.spar
V43	europe	oak	Non-vineyard	scer	Vipava	Castle	2.9102791667	0.3605291667	9.8142791667	0.9137791667	11.6557791667	8.0385879902	9.4852791667	3.4815291667	6.4834041667	1.6354041667	5.3640291667	Slovenia.scer
V45	europe	oak	Non-vineyard	spar	Vipava	Castle	0.3317791667	0.3467791667	9.9340291667	0.3485291667	10.9955291667	2.491117402	8.8560291667	0.3472791667	4.6016541667	0.3392791667	5.1412791667	Slovenia.spar
V46	europe	oak	Non-vineyard	spar	Vipava	Castle	0.3240291667	0.3545291667	10.5377791667	0.4642791667	11.1687791667	4.8005732843	5.2435291667	0.3235291667	2.7835291667	0.3392791667	5.5010291667	Slovenia.spar
V48	europe	oak	Non-vineyard	spar	Vipava	Castle	0.3365291667	0.3485291667	10.4702791667	1.3115291667	11.4515291667	4.7221321078	6.4152791667	0.3580291667	3.3866541667	0.3425291667	5.8909041667	Slovenia.spar
V5	europe	oak	Non-vineyard	spar	Vipava	Castle	2.0997791667	1.3217791667	8.4082791667	0.2722791667	10.1110291667	5.8575291667	9.6655291667	4.2240291667	6.9447791667	1.7107791667	4.3402791667	Slovenia.spar
V50	europe	oak	Non-vineyard	scer	Vipava	Castle	0.5227791667	0.6122791667	9.9980291667	4.2317791667	11.7062791667	8.4957056373	9.6390291667	7.4650291667	8.5520291667	0.5675291667	7.1149041667	Slovenia.scer
V62	europe	oak	Non-vineyard	scer	Vipava	Castle	0.4145291667	0.4410291667	9.3315291667	0.3780291667	11.8975291667	8.3028379902	10.6220291667	10.1827791667	10.4024041667	0.4277791667	4.8547791667	Slovenia.scer
V62.2	europe	oak	Non-vineyard	scer	Vipava	Castle	3.3065291667	0.4345291667	10.1407791667	1.9560291667	11.8610291667	8.1860732843	9.7917791667	4.1912791667	6.9915291667	1.8705291667	6.0484041667	Slovenia.scer
V67	europe	oak	Non-vineyard	spar	Vipava	Castle	0.3747791667	0.4082791667	9.9027791667	0.2992791667	10.9892791667	2.9141468137	5.5700291667	0.4760291667	3.0230291667	0.3915291667	5.1010291667	Slovenia.spar
V67.2	europe	oak	Non-vineyard	scer	Vipava	Castle	8.1530291667	3.2982791667	9.9495291667	0.5812791667	11.5167791667	7.844367402	8.9687791667	7.1342791667	8.0515291667	5.7256541667	5.2654041667	Slovenia.scer
V69	europe	oak	Non-vineyard	scer	Vipava	Castle	0.4270291667	0.4207791667	9.7815291667	1.0295291667	11.2890291667	8.2660438725	9.4900291667	5.5537791667	7.5219041667	0.4239041667	5.4055291667	Slovenia.scer
V71	europe	oak	Non-vineyard	spar	Vipava	Castle	7.8470291667	1.3610291667	10.0370291667	0.3335291667	11.1220291667	6.1181321078	9.7100291667	3.6952791667	6.7026541667	4.6040291667	5.1852791667	Slovenia.spar
V76	europe	oak	Non-vineyard	scer	Vipava	Castle	11.0815291667	5.3792791667	10.0647791667	1.5837791667	12.0412791667	8.1802203431	9.8957791667	3.3550291667	6.6254041667	8.2304041667	5.8242791667	Slovenia.scer
V79	europe	oak	Non-vineyard	scer	Vipava	Castle	1.8062791667	0.3390291667	9.7480291667	3.3835291667	11.1405291667	8.2242791667	11.0528416667	9.5528	10.3028208333	1.0726541667	6.5657791667	Slovenia.scer
V82	europe	oak	Non-vineyard	spar	Vipava	Castle	0.3250291667	0.3455291667	10.2347791667	0.6400291667	11.2912791667	6.2492791667	3.8117791667	0.3305291667	2.0711541667	0.3352791667	5.4374041667	Slovenia.spar
V93	europe	oak	Non-vineyard	spar	Vipava	Castle	0.3125291667	0.3347791667	10.1967791667	0.5392791667	11.1167791667	6.6067791667	3.3052791667	0.3150291667	1.8101541667	0.3236541667	5.3680291667	Slovenia.spar
V96	europe	oak	Non-vineyard	spar	Vipava	Castle	0.3197791667	0.3515291667	10.3812791667	0.5102791667	11.7770291667	6.1165291667	2.8902791667	0.4510291667	1.6706541667	0.3356541667	5.4457791667	Slovenia.spar
V97	europe	oak	Non-vineyard	spar	Vipava	Castle	0.3347791667	0.3605291667	10.1615291667	0.6645291667	11.2000291667	6.8932791667	3.8355291667	0.4260291667	2.1307791667	0.3476541667	5.4130291667	Slovenia.spar
Y100	commercial	commercial	commercial	scer	commercial	commercial	9.2392791667	4.8935291667	10.5235291667	5.5212791667	12.0337791667	9.4467791667	9.5397791667	7.8045291667	8.6721541667	7.0664041667	8.0224041667	commercial
Y101	commercial	commercial	commercial	scer	commercial	commercial	0.4705291667	0.4005291667	9.1720291667	2.7412791667	11.0152791667	5.9355291667	4.3260291667	0.3635291667	2.3447791667	0.4355291667	5.9566541667	commercial
Y102	commercial	commercial	commercial	scer	commercial	commercial	6.7622791667	0.4310291667	9.7040291667	2.4927791667	11.7125291667	8.3755291667	10.3010291667	9.4545291667	9.8777791667	3.5966541667	6.0984041667	commercial
Y104	commercial	commercial	commercial	scer	commercial	commercial	3.8342791667	0.3807791667	8.9932791667	4.1310291667	11.2405291667	7.9357791667	9.2335291667	1.7950291667	5.5142791667	2.1075291667	6.5621541667	commercial
Y105	commercial	commercial	commercial	scer	commercial	commercial	3.8992791667	0.4482791667	10.2672791667	2.0677791667	11.5297791667	8.3187791667	9.9550291667	9.5417791667	9.7484041667	2.1737791667	6.1675291667	commercial
Y150	commercial	commercial	commercial	scer	commercial	commercial	10.0092791667	3.3465291667	9.7680291667	3.0132791667	10.9852791667	8.2580291667	8.7862791667	4.2617791667	6.5240291667	6.6779041667	6.3906541667	commercial
Y151	commercial	commercial	commercial	scer	commercial	commercial	0.3937791667	0.4297791667	9.1065291667	5.1282791667	10.6067791667	4.9807791667	9.9280291667	4.4072791667	7.1676541667	0.4117791667	7.1174041667	commercial
Y152	commercial	commercial	commercial	scer	commercial	commercial	0.3597791667	0.4035291667	9.2717791667	3.5735291667	11.0887791667	6.5790291667	0.2375291667	0.4960291667	0.3667791667	0.3816541667	6.4226541667	commercial
Y154	commercial	commercial	commercial	scer	commercial	commercial	3.9780291667	0.3940291667	9.3390291667	3.2482791667	11.3390291667	7.9662791667	4.1700291667	0.3395291667	2.2547791667	2.1860291667	6.2936541667	commercial
Y155	commercial	commercial	commercial	scer	commercial	commercial	0.3127791667	0.3532791667	8.9822791667	0.3845291667	11.8262791667	8.1315291667	0.4285291667	0.3222791667	0.3754041667	0.3330291667	4.6834041667	commercial
