# Supplementary material for: Changes in the Relative Abundance of Two Saccharomyces Species from Oak Forests to Wine Fermentations
Source: Front Microbiol. 2016 Feb 24;7:215. doi: 10.3389/fmicb.2016.00215 (PMC4764737; doi:10.3389/fmicb.2016.00215)
Supplement: Data Sheet S4 — Samples analyzed from North America. [file DataSheet4.CSV]

KEH_ID	S.cerevisiae	S.paradoxus	S.uvarum	unknown	isolate_ID	sample_ID	enrichment_ID	sampling_date	location	site	state	source	type	species	first enrichment medium	second enrichment medium
KEH.1.A.1	0	0	0	1	1	1	1	10-Sep-08	chaumette	vineyard	MO	oak	bark	post	mortimer selmed	mortimer selmed
KEH.1.A.2	0	0	0	1	2	1	1	10-Sep-08	chaumette	vineyard	MO	oak	bark	post	mortimer selmed	mortimer selmed
KEH.1.A.3	0	0	0	1	3	1	2	10-Sep-08	chaumette	vineyard	MO	oak	bark	post	mortimer selmed	sampaiao
KEH.1.A.4	0	0	0	1	4	1	2	10-Sep-08	chaumette	vineyard	MO	oak	bark	post	mortimer selmed	sampaiao
KEH.1.A.5	0	0	0	1	5	1	3	10-Sep-08	chaumette	vineyard	MO	oak	bark	post	sampaiao	mortimer selmed
KEH.27.A.1	0	0	0	1	6	1	3	10-Sep-08	chaumette	vineyard	MO	oak	bark	post	sampaiao	mortimer selmed
KEH.1.A.6	0	0	0	1	7	1	4	10-Sep-08	chaumette	vineyard	MO	oak	bark	post	sampaiao	sampaiao
KEH.27.A.2	0	0	0	1	8	1	4	10-Sep-08	chaumette	vineyard	MO	oak	bark	post	sampaiao	sampaiao
KEH.1.A.7	0	0	0	1	9	2	5	10-Sep-08	chaumette	vineyard	MO	oak	twig	post	mortimer selmed	mortimer selmed
KEH.1.A.8	0	0	0	1	10	2	6	10-Sep-08	chaumette	vineyard	MO	oak	twig	post	mortimer selmed	sampaiao
KEH.1.A.9	0	0	0	1	11	2	6	10-Sep-08	chaumette	vineyard	MO	oak	twig	post	mortimer selmed	sampaiao
KEH.1.A.10	1	0	0	0	12	2	7	10-Sep-08	chaumette	vineyard	MO	oak	twig	post	sampaiao	mortimer selmed
KEH.1.A.11	1	0	0	0	13	2	8	10-Sep-08	chaumette	vineyard	MO	oak	twig	post	sampaiao	sampaiao
KEH.1.A.12	1	0	0	0	14	3	9	10-Sep-08	chaumette	vineyard	MO	oak	soil	post	mortimer selmed	mortimer selmed
KEH.1.B.1	1	0	0	0	15	3	10	10-Sep-08	chaumette	vineyard	MO	oak	soil	post	mortimer selmed	sampaiao
KEH.1.B.2	0	0	0	1	16	3	11	10-Sep-08	chaumette	vineyard	MO	oak	soil	post	sampaiao	mortimer selmed
KEH.1.B.3	0	0	0	1	17	3	12	10-Sep-08	chaumette	vineyard	MO	oak	soil	post	sampaiao	sampaiao
KEH.1.B.6	0	0	0	1	18	4	14	10-Sep-08	chaumette	vineyard	MO	oak	bark	post	mortimer selmed	sampaiao
KEH.1.B.7	0	0	0	1	19	4	15	10-Sep-08	chaumette	vineyard	MO	oak	bark	post	sampaiao	mortimer selmed
KEH.1.B.9	0	0	0	1	20	5	17	10-Sep-08	chaumette	vineyard	MO	oak	twig	post	mortimer selmed	mortimer selmed
KEH.3.E.4	0	0	0	1	21	5	17	10-Sep-08	chaumette	vineyard	MO	oak	twig	post	mortimer selmed	mortimer selmed
KEH.32.G.7	0	0	0	1	22	5	18	10-Sep-08	chaumette	vineyard	MO	oak	twig	post	mortimer selmed	sampaiao
KEH.1.B.11	0	0	0	1	23	5	19	10-Sep-08	chaumette	vineyard	MO	oak	twig	post	sampaiao	mortimer selmed
KEH.1.B.12	0	0	0	1	24	5	20	10-Sep-08	chaumette	vineyard	MO	oak	twig	post	sampaiao	sampaiao
KEH.1.C.1	1	0	0	0	25	6	21	10-Sep-08	chaumette	vineyard	MO	oak	bark	post	mortimer selmed	mortimer selmed
KEH.1.C.2	1	0	0	0	26	6	22	10-Sep-08	chaumette	vineyard	MO	oak	bark	post	mortimer selmed	sampaiao
KEH.1.C.3	1	0	0	0	27	6	23	10-Sep-08	chaumette	vineyard	MO	oak	bark	post	sampaiao	mortimer selmed
KEH.1.C.6	0	0	0	1	28	7	26	10-Sep-08	chaumette	vineyard	MO	oak	soil	post	mortimer selmed	sampaiao
KEH.1.C.7	0	0	0	1	29	8	29	10-Sep-08	chaumette	vineyard	MO	oak	twig	post	mortimer selmed	mortimer selmed
KEH.1.C.8	0	0	0	1	30	8	30	10-Sep-08	chaumette	vineyard	MO	oak	twig	post	mortimer selmed	sampaiao
KEH.1.C.9	0	0	0	1	31	8	31	10-Sep-08	chaumette	vineyard	MO	oak	twig	post	sampaiao	mortimer selmed
KEH.1.C.10	0	0	0	1	32	8	32	10-Sep-08	chaumette	vineyard	MO	oak	twig	post	sampaiao	sampaiao
KEH.1.C.11	1	0	0	0	33	9	33	10-Sep-08	chaumette	vineyard	MO	oak	bark	post	mortimer selmed	mortimer selmed
KEH.1.C.12	1	0	0	0	34	9	34	10-Sep-08	chaumette	vineyard	MO	oak	bark	post	mortimer selmed	sampaiao
KEH.1.D.2	0	0	0	1	35	11	41	10-Sep-08	chaumette	vineyard	MO	oak	twig	post	mortimer selmed	mortimer selmed
KEH.1.D.3	0	0	0	1	36	11	42	10-Sep-08	chaumette	vineyard	MO	oak	twig	post	mortimer selmed	sampaiao
KEH.1.D.4	0	0	0	1	37	11	43	10-Sep-08	chaumette	vineyard	MO	oak	twig	post	sampaiao	mortimer selmed
KEH.1.D.5	1	0	0	0	38	11	44	10-Sep-08	chaumette	vineyard	MO	oak	twig	post	sampaiao	sampaiao
KEH.1.D.6	1	0	0	0	39	11	44	10-Sep-08	chaumette	vineyard	MO	oak	twig	post	sampaiao	sampaiao
KEH.1.D.7	1	0	0	0	40	12	45	10-Sep-08	chaumette	vineyard	MO	oak	bark	post	mortimer selmed	mortimer selmed
KEH.1.D.8	1	0	0	0	41	12	46	10-Sep-08	chaumette	vineyard	MO	oak	bark	post	mortimer selmed	sampaiao
KEH.1.D.9	0	0	0	1	42	12	47	10-Sep-08	chaumette	vineyard	MO	oak	bark	post	sampaiao	mortimer selmed
KEH.1.D.10	0	0	0	1	43	12	48	10-Sep-08	chaumette	vineyard	MO	oak	bark	post	sampaiao	sampaiao
KEH.1.D.11	0	0	0	1	44	12	48	10-Sep-08	chaumette	vineyard	MO	oak	bark	post	sampaiao	sampaiao
KEH.1.D.12	0	0	0	1	45	13	49	10-Sep-08	chaumette	vineyard	MO	oak	twig	post	mortimer selmed	mortimer selmed
KEH.1.E.1	0	0	0	1	46	13	49	10-Sep-08	chaumette	vineyard	MO	oak	twig	post	mortimer selmed	mortimer selmed
KEH.1.E.2	0	0	0	1	47	13	50	10-Sep-08	chaumette	vineyard	MO	oak	twig	post	mortimer selmed	sampaiao
KEH.1.E.3	0	0	0	1	48	13	51	10-Sep-08	chaumette	vineyard	MO	oak	twig	post	sampaiao	mortimer selmed
KEH.1.E.4	0	0	0	1	49	13	51	10-Sep-08	chaumette	vineyard	MO	oak	twig	post	sampaiao	mortimer selmed
KEH.1.E.5	0	0	0	1	50	13	52	10-Sep-08	chaumette	vineyard	MO	oak	twig	post	sampaiao	sampaiao
KEH.1.E.6	0	0	0	1	51	13	52	10-Sep-08	chaumette	vineyard	MO	oak	twig	post	sampaiao	sampaiao
KEH.1.E.7	0	0	0	1	52	14	53	10-Sep-08	chaumette	vineyard	MO	oak	bark	post	mortimer selmed	mortimer selmed
KEH.27.A.4	0	0	0	1	53	14	55	10-Sep-08	chaumette	vineyard	MO	oak	bark	post	sampaiao	mortimer selmed
KEH.1.E.10	0	0	0	1	54	15	59	10-Sep-08	chaumette	vineyard	MO	oak	bark	post	sampaiao	mortimer selmed
KEH.1.E.11	0	0	0	1	55	15	60	10-Sep-08	chaumette	vineyard	MO	oak	bark	post	sampaiao	sampaiao
KEH.1.E.12	0	0	0	1	56	16	61	10-Sep-08	chaumette	vineyard	MO	oak	bark	post	mortimer selmed	mortimer selmed
KEH.1.F.1	0	0	0	1	57	16	62	10-Sep-08	chaumette	vineyard	MO	oak	bark	post	mortimer selmed	sampaiao
KEH.1.F.2	0	0	0	1	58	16	63	10-Sep-08	chaumette	vineyard	MO	oak	bark	post	sampaiao	mortimer selmed
KEH.1.F.3	0	0	0	1	59	16	64	10-Sep-08	chaumette	vineyard	MO	oak	bark	post	sampaiao	sampaiao
KEH.1.F.4	0	0	0	1	60	16	64	10-Sep-08	chaumette	vineyard	MO	oak	bark	post	sampaiao	sampaiao
KEH.1.F.5	0	0	0	1	61	18	71	10-Sep-08	chaumette	vineyard	MO	oak	twig	post	sampaiao	mortimer selmed
KEH.1.F.6	0	0	0	1	62	19	75	11-Sep-08	chaumette	vineyard	MO	oak	bark	post	sampaiao	mortimer selmed
KEH.1.F.7	0	0	0	1	63	19	76	11-Sep-08	chaumette	vineyard	MO	oak	bark	post	sampaiao	sampaiao
KEH.1.F.8	0	0	0	1	64	23	89	11-Sep-08	chaumette	vineyard	MO	oak	bark	sawtooth	mortimer selmed	mortimer selmed
KEH.1.F.9	0	0	0	1	65	23	90	11-Sep-08	chaumette	vineyard	MO	oak	bark	sawtooth	mortimer selmed	sampaiao
KEH.1.F.10	0	0	0	1	66	26	103	11-Sep-08	chaumette	vineyard	MO	oak	bark	post	sampaiao	mortimer selmed
KEH.1.F.11	0	0	0	1	67	27	105	11-Sep-08	chaumette	vineyard	MO	oak	soil	post	mortimer selmed	mortimer selmed
KEH.1.F.12	0	0	0	1	68	27	106	11-Sep-08	chaumette	vineyard	MO	oak	soil	post	mortimer selmed	sampaiao
KEH.1.G.1	0	0	0	1	69	27	107	11-Sep-08	chaumette	vineyard	MO	oak	soil	post	sampaiao	mortimer selmed
KEH.27.A.5	0	0	0	1	70	27	108	11-Sep-08	chaumette	vineyard	MO	oak	soil	post	sampaiao	sampaiao
KEH.1.G.2	0	0	0	1	71	28	109	11-Sep-08	chaumette	vineyard	MO	oak	twig	post	mortimer selmed	mortimer selmed
KEH.1.G.3	0	0	0	1	72	28	110	11-Sep-08	chaumette	vineyard	MO	oak	twig	post	mortimer selmed	sampaiao
KEH.1.G.4	0	0	0	1	73	28	111	11-Sep-08	chaumette	vineyard	MO	oak	twig	post	sampaiao	mortimer selmed
KEH.1.G.5	0	0	0	1	74	28	112	11-Sep-08	chaumette	vineyard	MO	oak	twig	post	sampaiao	sampaiao
KEH.1.G.6	0	0	0	1	75	28	112	11-Sep-08	chaumette	vineyard	MO	oak	twig	post	sampaiao	sampaiao
KEH.32.B.11	0	0	0	1	76	29	113	11-Sep-08	chaumette	vineyard	MO	oak	bark	white	mortimer selmed	mortimer selmed
KEH.32.B.12	0	0	0	1	77	29	114	11-Sep-08	chaumette	vineyard	MO	oak	bark	white	mortimer selmed	sampaiao
KEH.1.G.8	0	0	0	1	78	29	115	11-Sep-08	chaumette	vineyard	MO	oak	bark	white	sampaiao	mortimer selmed
KEH.1.G.7	1	0	0	0	79	30	117	11-Sep-08	chaumette	vineyard	MO	oak	bark	white	mortimer selmed	mortimer selmed
KEH.1.G.9	1	0	0	0	80	30	118	11-Sep-08	chaumette	vineyard	MO	oak	bark	white	mortimer selmed	sampaiao
KEH.1.G.10	1	0	0	0	81	30	119	11-Sep-08	chaumette	vineyard	MO	oak	bark	white	sampaiao	mortimer selmed
KEH.1.G.11	0	0	0	1	82	30	119	11-Sep-08	chaumette	vineyard	MO	oak	bark	white	sampaiao	mortimer selmed
KEH.1.G.12	1	0	0	0	83	30	120	11-Sep-08	chaumette	vineyard	MO	oak	bark	white	sampaiao	sampaiao
KEH.2.A.1	0	0	0	1	84	31	121	11-Sep-08	chaumette	vineyard	MO	oak	bark	post	mortimer selmed	mortimer selmed
KEH.2.A.2	0	0	0	1	85	31	122	11-Sep-08	chaumette	vineyard	MO	oak	bark	post	mortimer selmed	sampaiao
KEH.32.C.1	0	0	0	1	86	31	122	11-Sep-08	chaumette	vineyard	MO	oak	bark	post	mortimer selmed	sampaiao
KEH.2.A.3	0	0	0	1	87	31	123	11-Sep-08	chaumette	vineyard	MO	oak	bark	post	sampaiao	mortimer selmed
KEH.2.A.4	1	0	0	0	88	32	125	11-Sep-08	chaumette	vineyard	MO	oak	soil	post	mortimer selmed	mortimer selmed
KEH.2.A.6	1	0	0	0	89	32	126	11-Sep-08	chaumette	vineyard	MO	oak	soil	post	mortimer selmed	sampaiao
KEH.2.A.5	0	0	0	1	90	33	129	11-Sep-08	chaumette	vineyard	MO	oak	twig	post	mortimer selmed	mortimer selmed
KEH.2.A.7	0	0	0	1	91	33	129	11-Sep-08	chaumette	vineyard	MO	oak	twig	post	mortimer selmed	mortimer selmed
KEH.2.A.8	0	0	0	1	92	33	131	11-Sep-08	chaumette	vineyard	MO	oak	twig	post	sampaiao	mortimer selmed
KEH.2.A.9	0	0	0	1	93	33	132	11-Sep-08	chaumette	vineyard	MO	oak	twig	post	sampaiao	sampaiao
KEH.2.A.10	0	0	0	1	94	34	133	11-Sep-08	chaumette	vineyard	MO	oak	bark	post	mortimer selmed	mortimer selmed
KEH.27.A.9	0	0	0	1	95	34	133	11-Sep-08	chaumette	vineyard	MO	oak	bark	post	mortimer selmed	mortimer selmed
KEH.27.A.10	0	0	0	1	96	34	134	11-Sep-08	chaumette	vineyard	MO	oak	bark	post	mortimer selmed	sampaiao
KEH.2.A.11	0	0	0	1	97	34	135	11-Sep-08	chaumette	vineyard	MO	oak	bark	post	sampaiao	mortimer selmed
KEH.2.A.12	0	0	0	1	98	34	135	11-Sep-08	chaumette	vineyard	MO	oak	bark	post	sampaiao	mortimer selmed
KEH.2.B.1	0	0	0	1	99	34	136	11-Sep-08	chaumette	vineyard	MO	oak	bark	post	sampaiao	sampaiao
KEH.2.B.2	1	0	0	0	100	35	137	11-Sep-08	chaumette	vineyard	MO	oak	soil	post	mortimer selmed	mortimer selmed
KEH.2.B.3	1	0	0	0	101	35	138	11-Sep-08	chaumette	vineyard	MO	oak	soil	post	mortimer selmed	sampaiao
KEH.2.B.4	0	0	0	1	102	35	139	11-Sep-08	chaumette	vineyard	MO	oak	soil	post	sampaiao	mortimer selmed
KEH.2.B.5	0	0	0	1	103	35	140	11-Sep-08	chaumette	vineyard	MO	oak	soil	post	sampaiao	sampaiao
KEH.2.B.6	0	0	0	1	104	36	141	11-Sep-08	chaumette	vineyard	MO	oak	twig	post	mortimer selmed	mortimer selmed
KEH.2.B.7	0	0	0	1	105	36	142	11-Sep-08	chaumette	vineyard	MO	oak	twig	post	mortimer selmed	sampaiao
KEH.2.B.8	0	0	0	1	106	36	143	11-Sep-08	chaumette	vineyard	MO	oak	twig	post	sampaiao	mortimer selmed
KEH.2.B.9	0	0	0	1	107	36	144	11-Sep-08	chaumette	vineyard	MO	oak	twig	post	sampaiao	sampaiao
KEH.27.A.11	0	0	0	1	108	37	145	11-Sep-08	chaumette	vineyard	MO	oak	bark	white	mortimer selmed	mortimer selmed
KEH.27.A.12	0	0	0	1	109	37	146	11-Sep-08	chaumette	vineyard	MO	oak	bark	white	mortimer selmed	sampaiao
KEH.2.B.10	0	0	0	1	110	38	149	11-Sep-08	chaumette	vineyard	MO	oak	soil	white	mortimer selmed	mortimer selmed
KEH.32.C.2	0	0	0	1	111	38	149	11-Sep-08	chaumette	vineyard	MO	oak	soil	white	mortimer selmed	mortimer selmed
KEH.2.B.11	0	0	0	1	112	38	150	11-Sep-08	chaumette	vineyard	MO	oak	soil	white	mortimer selmed	sampaiao
KEH.2.B.12	0	0	0	1	113	38	151	11-Sep-08	chaumette	vineyard	MO	oak	soil	white	sampaiao	mortimer selmed
KEH.2.C.1	0	0	0	1	114	39	153	11-Sep-08	chaumette	vineyard	MO	oak	twig	white	mortimer selmed	mortimer selmed
KEH.2.C.2	0	0	0	1	115	39	155	11-Sep-08	chaumette	vineyard	MO	oak	twig	white	sampaiao	mortimer selmed
KEH.2.C.3	0	0	0	1	116	39	156	11-Sep-08	chaumette	vineyard	MO	oak	twig	white	sampaiao	sampaiao
KEH.2.C.4	1	0	0	0	117	40	157	11-Sep-08	chaumette	vineyard	MO	oak	bark	post	mortimer selmed	mortimer selmed
KEH.2.C.5	1	0	0	0	118	40	158	11-Sep-08	chaumette	vineyard	MO	oak	bark	post	mortimer selmed	sampaiao
KEH.2.C.6	0	0	0	1	119	40	159	11-Sep-08	chaumette	vineyard	MO	oak	bark	post	sampaiao	mortimer selmed
KEH.2.C.7	0	0	0	1	120	40	160	11-Sep-08	chaumette	vineyard	MO	oak	bark	post	sampaiao	sampaiao
KEH.2.C.8	1	0	0	0	121	41	161	11-Sep-08	chaumette	vineyard	MO	oak	soil	post	mortimer selmed	mortimer selmed
KEH.2.C.9	1	0	0	0	122	41	162	11-Sep-08	chaumette	vineyard	MO	oak	soil	post	mortimer selmed	sampaiao
KEH.2.C.10	0	0	0	1	123	41	163	11-Sep-08	chaumette	vineyard	MO	oak	soil	post	sampaiao	mortimer selmed
KEH.2.C.11	0	0	0	1	124	41	164	11-Sep-08	chaumette	vineyard	MO	oak	soil	post	sampaiao	sampaiao
KEH.2.C.12	0	0	0	1	125	42	165	11-Sep-08	chaumette	vineyard	MO	oak	twig	post	mortimer selmed	mortimer selmed
KEH.2.D.1	0	0	0	1	126	42	166	11-Sep-08	chaumette	vineyard	MO	oak	twig	post	mortimer selmed	sampaiao
KEH.2.D.2	0	0	0	1	127	42	167	11-Sep-08	chaumette	vineyard	MO	oak	twig	post	sampaiao	mortimer selmed
KEH.2.D.3	0	0	0	1	128	42	168	11-Sep-08	chaumette	vineyard	MO	oak	twig	post	sampaiao	sampaiao
KEH.2.D.4	0	0	0	1	129	43	169	11-Sep-08	chaumette	vineyard	MO	oak	bark	post	mortimer selmed	mortimer selmed
KEH.2.D.5	0	0	0	1	130	43	170	11-Sep-08	chaumette	vineyard	MO	oak	bark	post	mortimer selmed	sampaiao
KEH.2.D.6	0	0	0	1	131	44	173	11-Sep-08	chaumette	vineyard	MO	oak	twig	post	mortimer selmed	mortimer selmed
KEH.27.B.2	0	0	0	1	132	44	173	11-Sep-08	chaumette	vineyard	MO	oak	twig	post	mortimer selmed	mortimer selmed
KEH.27.B.3	0	0	0	1	133	44	174	11-Sep-08	chaumette	vineyard	MO	oak	twig	post	mortimer selmed	sampaiao
KEH.2.D.7	0	0	0	1	134	44	175	11-Sep-08	chaumette	vineyard	MO	oak	twig	post	sampaiao	mortimer selmed
KEH.2.D.8	0	0	0	1	135	44	176	11-Sep-08	chaumette	vineyard	MO	oak	twig	post	sampaiao	sampaiao
KEH.2.D.9	0	1	0	0	136	45	177	11-Sep-08	chaumette	vineyard	MO	oak	bark	post	mortimer selmed	mortimer selmed
KEH.2.D.10	0	1	0	0	137	45	178	11-Sep-08	chaumette	vineyard	MO	oak	bark	post	mortimer selmed	sampaiao
KEH.2.D.11	0	1	0	0	138	45	179	11-Sep-08	chaumette	vineyard	MO	oak	bark	post	sampaiao	mortimer selmed
KEH.27.B.4	0	0	0	1	139	46	181	11-Sep-08	chaumette	vineyard	MO	oak	soil	post	mortimer selmed	mortimer selmed
KEH.2.D.12	0	1	0	0	140	46	182	11-Sep-08	chaumette	vineyard	MO	oak	soil	post	mortimer selmed	sampaiao
KEH.2.E.1	0	0	0	1	141	47	185	11-Sep-08	chaumette	vineyard	MO	oak	twig	post	mortimer selmed	mortimer selmed
KEH.32.A.9	0	0	0	1	142	47	186	11-Sep-08	chaumette	vineyard	MO	oak	twig	post	mortimer selmed	sampaiao
KEH.27.B.5	0	0	0	1	143	47	187	11-Sep-08	chaumette	vineyard	MO	oak	twig	post	sampaiao	mortimer selmed
KEH.32.C.3	0	0	0	1	144	47	188	11-Sep-08	chaumette	vineyard	MO	oak	twig	post	sampaiao	sampaiao
KEH.2.E.3	0	0	0	1	145	48	189	11-Sep-08	chaumette	vineyard	MO	oak	twig	black	mortimer selmed	mortimer selmed
KEH.2.E.4	0	0	0	1	146	48	190	11-Sep-08	chaumette	vineyard	MO	oak	twig	black	mortimer selmed	sampaiao
KEH.27.B.7	0	0	0	1	147	49	193	11-Sep-08	chaumette	vineyard	MO	oak	twig	black	mortimer selmed	mortimer selmed
KEH.2.E.5	0	0	0	1	148	50	197	11-Sep-08	chaumette	vineyard	MO	oak	bark	white	mortimer selmed	mortimer selmed
KEH.27.B.8	0	0	0	1	149	50	198	11-Sep-08	chaumette	vineyard	MO	oak	bark	white	mortimer selmed	sampaiao
KEH.2.E.6	0	1	0	0	150	50	199	11-Sep-08	chaumette	vineyard	MO	oak	bark	white	sampaiao	mortimer selmed
KEH.2.E.7	0	0	0	1	151	51	201	11-Sep-08	chaumette	vineyard	MO	oak	soil	white	mortimer selmed	mortimer selmed
KEH.2.E.8	0	0	0	1	152	51	202	11-Sep-08	chaumette	vineyard	MO	oak	soil	white	mortimer selmed	sampaiao
KEH.2.E.9	0	0	0	1	153	51	203	11-Sep-08	chaumette	vineyard	MO	oak	soil	white	sampaiao	mortimer selmed
KEH.2.E.10	0	0	0	1	154	52	205	11-Sep-08	chaumette	vineyard	MO	oak	twig	white	mortimer selmed	mortimer selmed
KEH.27.B.9	0	0	0	1	155	52	205	11-Sep-08	chaumette	vineyard	MO	oak	twig	white	mortimer selmed	mortimer selmed
KEH.2.E.11	0	0	0	1	156	52	206	11-Sep-08	chaumette	vineyard	MO	oak	twig	white	mortimer selmed	sampaiao
KEH.2.E.12	0	1	0	0	157	53	209	11-Sep-08	chaumette	vineyard	MO	oak	bark	white	mortimer selmed	mortimer selmed
KEH.2.F.1	0	1	0	0	158	53	210	11-Sep-08	chaumette	vineyard	MO	oak	bark	white	mortimer selmed	sampaiao
KEH.2.F.2	0	0	0	1	159	53	211	11-Sep-08	chaumette	vineyard	MO	oak	bark	white	sampaiao	mortimer selmed
KEH.2.F.3	0	1	0	0	160	54	213	11-Sep-08	chaumette	vineyard	MO	oak	soil	white	mortimer selmed	mortimer selmed
KEH.3.E.5	0	0	0	1	161	54	213	11-Sep-08	chaumette	vineyard	MO	oak	soil	white	mortimer selmed	mortimer selmed
KEH.2.F.4	0	1	0	0	162	54	214	11-Sep-08	chaumette	vineyard	MO	oak	soil	white	mortimer selmed	sampaiao
KEH.2.F.5	1	0	0	0	163	54	215	11-Sep-08	chaumette	vineyard	MO	oak	soil	white	sampaiao	mortimer selmed
KEH.2.F.6	1	0	0	0	164	54	216	11-Sep-08	chaumette	vineyard	MO	oak	soil	white	sampaiao	sampaiao
KEH.2.F.7	1	0	0	0	165	55	217	11-Sep-08	chaumette	vineyard	MO	oak	twig	white	mortimer selmed	mortimer selmed
KEH.2.F.8	1	0	0	0	166	55	218	11-Sep-08	chaumette	vineyard	MO	oak	twig	white	mortimer selmed	sampaiao
KEH.2.F.9	0	0	0	1	167	55	219	11-Sep-08	chaumette	vineyard	MO	oak	twig	white	sampaiao	mortimer selmed
KEH.2.F.10	0	0	0	1	168	55	220	11-Sep-08	chaumette	vineyard	MO	oak	twig	white	sampaiao	sampaiao
KEH.27.B.10	0	0	0	1	169	56	221	11-Sep-08	chaumette	vineyard	MO	oak	bark	white	mortimer selmed	mortimer selmed
KEH.27.B.11	0	0	0	1	170	56	222	11-Sep-08	chaumette	vineyard	MO	oak	bark	white	mortimer selmed	sampaiao
KEH.32.C.4	0	0	0	1	171	57	225	11-Sep-08	chaumette	vineyard	MO	oak	bark	white	mortimer selmed	mortimer selmed
KEH.32.C.5	0	0	0	1	172	57	226	11-Sep-08	chaumette	vineyard	MO	oak	bark	white	mortimer selmed	sampaiao
KEH.2.F.11	0	1	0	0	173	58	229	11-Sep-08	chaumette	vineyard	MO	oak	soil	white	mortimer selmed	mortimer selmed
KEH.2.F.12	0	1	0	0	174	58	230	11-Sep-08	chaumette	vineyard	MO	oak	soil	white	mortimer selmed	sampaiao
KEH.2.G.1	0	0	0	1	175	59	233	11-Sep-08	chaumette	vineyard	MO	oak	bark	post	mortimer selmed	mortimer selmed
KEH.2.G.2	1	0	0	0	176	59	234	11-Sep-08	chaumette	vineyard	MO	oak	bark	post	mortimer selmed	sampaiao
KEH.2.G.3	1	0	0	0	177	60	237	11-Sep-08	chaumette	vineyard	MO	oak	soil	post	mortimer selmed	mortimer selmed
KEH.2.G.4	1	0	0	0	178	60	238	11-Sep-08	chaumette	vineyard	MO	oak	soil	post	mortimer selmed	sampaiao
KEH.2.G.5	0	0	0	1	179	61	241	11-Sep-08	chaumette	vineyard	MO	oak	twig	post	mortimer selmed	mortimer selmed
KEH.2.G.6	0	0	0	1	180	61	243	11-Sep-08	chaumette	vineyard	MO	oak	twig	post	sampaiao	mortimer selmed
KEH.2.G.7	0	0	0	1	181	62	245	11-Sep-08	chaumette	vineyard	MO	oak	bark	white	mortimer selmed	mortimer selmed
KEH.27.C.2	0	0	0	1	182	62	245	11-Sep-08	chaumette	vineyard	MO	oak	bark	white	mortimer selmed	mortimer selmed
KEH.27.C.3	0	0	0	1	183	62	246	11-Sep-08	chaumette	vineyard	MO	oak	bark	white	mortimer selmed	sampaiao
KEH.2.G.8	0	0	0	1	184	62	247	11-Sep-08	chaumette	vineyard	MO	oak	bark	white	sampaiao	mortimer selmed
KEH.2.G.9	0	0	0	1	185	62	248	11-Sep-08	chaumette	vineyard	MO	oak	bark	white	sampaiao	sampaiao
KEH.2.G.10	0	0	0	1	186	63	249	11-Sep-08	chaumette	vineyard	MO	oak	bark	white	mortimer selmed	mortimer selmed
KEH.32.C.6	0	0	0	1	187	63	249	11-Sep-08	chaumette	vineyard	MO	oak	bark	white	mortimer selmed	mortimer selmed
KEH.27.C.5	0	0	0	1	188	63	250	11-Sep-08	chaumette	vineyard	MO	oak	bark	white	mortimer selmed	sampaiao
KEH.2.G.11	0	0	0	1	189	63	251	11-Sep-08	chaumette	vineyard	MO	oak	bark	white	sampaiao	mortimer selmed
KEH.27.C.6	0	0	0	1	190	63	251	11-Sep-08	chaumette	vineyard	MO	oak	bark	white	sampaiao	mortimer selmed
KEH.2.G.12	0	1	0	0	191	64	253	11-Sep-08	chaumette	vineyard	MO	oak	soil	white	mortimer selmed	mortimer selmed
KEH.3.A.1	1	0	0	0	192	64	254	11-Sep-08	chaumette	vineyard	MO	oak	soil	white	mortimer selmed	sampaiao
KEH.3.A.2	1	0	0	0	193	64	255	11-Sep-08	chaumette	vineyard	MO	oak	soil	white	sampaiao	mortimer selmed
KEH.3.A.3	1	0	0	0	194	64	256	11-Sep-08	chaumette	vineyard	MO	oak	soil	white	sampaiao	sampaiao
KEH.3.A.4	0	0	0	1	195	67	265	11-Sep-08	chaumette	vineyard	MO	oak	soil	white	mortimer selmed	mortimer selmed
KEH.3.A.5	0	0	0	1	196	67	266	11-Sep-08	chaumette	vineyard	MO	oak	soil	white	mortimer selmed	sampaiao
KEH.3.A.6	0	1	0	0	197	68	269	11-Sep-08	chaumette	vineyard	MO	oak	bark	sawtooth	mortimer selmed	mortimer selmed
KEH.3.A.7	0	1	0	0	198	68	270	11-Sep-08	chaumette	vineyard	MO	oak	bark	sawtooth	mortimer selmed	sampaiao
KEH.3.A.8	0	1	0	0	199	68	271	11-Sep-08	chaumette	vineyard	MO	oak	bark	sawtooth	sampaiao	mortimer selmed
KEH.3.A.9	0	1	0	0	200	68	272	11-Sep-08	chaumette	vineyard	MO	oak	bark	sawtooth	sampaiao	sampaiao
KEH.3.A.10	0	1	0	0	201	69	273	11-Sep-08	chaumette	vineyard	MO	oak	bark	sawtooth	mortimer selmed	mortimer selmed
KEH.3.A.11	1	0	0	0	202	69	274	11-Sep-08	chaumette	vineyard	MO	oak	bark	sawtooth	mortimer selmed	sampaiao
KEH.27.C.7	0	0	0	1	203	70	277	11-Sep-08	chaumette	vineyard	MO	oak	bark	sawtooth	mortimer selmed	mortimer selmed
KEH.27.C.9	0	0	0	1	204	70	279	11-Sep-08	chaumette	vineyard	MO	oak	bark	sawtooth	sampaiao	mortimer selmed
KEH.27.C.10	0	0	0	1	205	70	280	11-Sep-08	chaumette	vineyard	MO	oak	bark	sawtooth	sampaiao	sampaiao
KEH.3.A.12	0	0	0	1	206	71	281	11-Sep-08	chaumette	vineyard	MO	oak	bark	sawtooth	mortimer selmed	mortimer selmed
KEH.3.B.1	0	0	0	1	207	71	282	11-Sep-08	chaumette	vineyard	MO	oak	bark	sawtooth	mortimer selmed	sampaiao
KEH.3.B.2	0	0	0	1	208	71	282	11-Sep-08	chaumette	vineyard	MO	oak	bark	sawtooth	mortimer selmed	sampaiao
KEH.3.B.3	0	0	0	1	209	72	285	11-Sep-08	chaumette	vineyard	MO	oak	bark	sawtooth	mortimer selmed	mortimer selmed
KEH.3.B.4	0	0	0	1	210	72	285	11-Sep-08	chaumette	vineyard	MO	oak	bark	sawtooth	mortimer selmed	mortimer selmed
KEH.3.B.5	0	0	0	1	211	72	286	11-Sep-08	chaumette	vineyard	MO	oak	bark	sawtooth	mortimer selmed	sampaiao
KEH.27.C.12	0	0	0	1	212	72	288	11-Sep-08	chaumette	vineyard	MO	oak	bark	sawtooth	sampaiao	sampaiao
KEH.3.B.6	0	0	0	1	213	73	289	11-Sep-08	chaumette	vineyard	MO	oak	bark	sawtooth	mortimer selmed	mortimer selmed
KEH.3.B.7	0	0	0	1	214	73	290	11-Sep-08	chaumette	vineyard	MO	oak	bark	sawtooth	mortimer selmed	sampaiao
KEH.3.B.8	0	0	0	1	215	73	290	11-Sep-08	chaumette	vineyard	MO	oak	bark	sawtooth	mortimer selmed	sampaiao
KEH.3.B.9	0	0	0	1	216	74	293	11-Sep-08	chaumette	vineyard	MO	oak	bark	post	mortimer selmed	mortimer selmed
KEH.3.B.10	0	0	0	1	217	74	293	11-Sep-08	chaumette	vineyard	MO	oak	bark	post	mortimer selmed	mortimer selmed
KEH.3.B.11	0	0	0	1	218	74	294	11-Sep-08	chaumette	vineyard	MO	oak	bark	post	mortimer selmed	sampaiao
KEH.3.B.12	0	0	0	1	219	75	297	11-Sep-08	chaumette	vineyard	MO	oak	bark	post	mortimer selmed	mortimer selmed
KEH.3.C.1	1	0	0	0	220	75	298	11-Sep-08	chaumette	vineyard	MO	oak	bark	post	mortimer selmed	sampaiao
KEH.3.C.2	1	0	0	0	221	76	301	11-Sep-08	chaumette	vineyard	MO	oak	bark	post	mortimer selmed	mortimer selmed
KEH.3.C.3	1	0	0	0	222	76	302	11-Sep-08	chaumette	vineyard	MO	oak	bark	post	mortimer selmed	sampaiao
KEH.3.C.4	1	0	0	0	223	77	305	11-Sep-08	chaumette	vineyard	MO	oak	bark	post	mortimer selmed	mortimer selmed
KEH.3.C.5	1	0	0	0	224	77	306	11-Sep-08	chaumette	vineyard	MO	oak	bark	post	mortimer selmed	sampaiao
KEH.3.C.6	1	0	0	0	225	77	307	11-Sep-08	chaumette	vineyard	MO	oak	bark	post	sampaiao	mortimer selmed
KEH.3.C.7	0	0	0	1	226	78	309	11-Sep-08	chaumette	vineyard	MO	oak	bark	post	mortimer selmed	mortimer selmed
KEH.3.C.8	0	0	0	1	227	78	309	11-Sep-08	chaumette	vineyard	MO	oak	bark	post	mortimer selmed	mortimer selmed
KEH.27.D.1	0	0	0	1	228	78	310	11-Sep-08	chaumette	vineyard	MO	oak	bark	post	mortimer selmed	sampaiao
KEH.27.D.2	0	0	0	1	229	78	311	11-Sep-08	chaumette	vineyard	MO	oak	bark	post	sampaiao	mortimer selmed
KEH.3.C.9	1	0	0	0	230	79	313	11-Sep-08	chaumette	vineyard	MO	oak	bark	post	mortimer selmed	mortimer selmed
KEH.27.D.3	0	0	0	1	231	79	313	11-Sep-08	chaumette	vineyard	MO	oak	bark	post	mortimer selmed	mortimer selmed
KEH.3.C.10	1	0	0	0	232	79	314	11-Sep-08	chaumette	vineyard	MO	oak	bark	post	mortimer selmed	sampaiao
KEH.27.D.4	0	0	0	1	233	79	314	11-Sep-08	chaumette	vineyard	MO	oak	bark	post	mortimer selmed	sampaiao
KEH.3.C.11	1	0	0	0	234	79	315	11-Sep-08	chaumette	vineyard	MO	oak	bark	post	sampaiao	mortimer selmed
KEH.3.C.12	1	0	0	0	235	79	316	11-Sep-08	chaumette	vineyard	MO	oak	bark	post	sampaiao	sampaiao
KEH.27.D.6	0	0	0	1	236	80	317	11-Sep-08	chaumette	vineyard	MO	oak	bark	post	mortimer selmed	mortimer selmed
KEH.32.C.9	0	0	0	1	237	80	317	11-Sep-08	chaumette	vineyard	MO	oak	bark	post	mortimer selmed	mortimer selmed
KEH.27.D.7	0	0	0	1	238	80	318	11-Sep-08	chaumette	vineyard	MO	oak	bark	post	mortimer selmed	sampaiao
KEH.32.C.10	0	0	0	1	239	81	321	11-Sep-08	chaumette	vineyard	MO	oak	bark	post	mortimer selmed	mortimer selmed
KEH.3.D.1	0	0	0	1	240	82	325	11-Sep-08	chaumette	vineyard	MO	oak	bark	post	mortimer selmed	mortimer selmed
KEH.3.D.2	0	0	0	1	241	82	326	11-Sep-08	chaumette	vineyard	MO	oak	bark	post	mortimer selmed	sampaiao
KEH.3.D.3	1	0	0	0	242	83	329	11-Sep-08	chaumette	vineyard	MO	oak	bark	post	mortimer selmed	mortimer selmed
KEH.3.D.4	1	0	0	0	243	83	330	11-Sep-08	chaumette	vineyard	MO	oak	bark	post	mortimer selmed	sampaiao
KEH.3.D.5	0	0	0	1	244	84	333	11-Sep-08	chaumette	vineyard	MO	oak	bark	post	mortimer selmed	mortimer selmed
KEH.27.D.11	0	0	0	1	245	84	333	11-Sep-08	chaumette	vineyard	MO	oak	bark	post	mortimer selmed	mortimer selmed
KEH.3.D.6	0	0	0	1	246	84	334	11-Sep-08	chaumette	vineyard	MO	oak	bark	post	mortimer selmed	sampaiao
KEH.3.D.7	1	0	0	0	247	85	337	11-Sep-08	chaumette	vineyard	MO	oak	bark	post	mortimer selmed	mortimer selmed
KEH.3.D.8	1	0	0	0	248	85	338	11-Sep-08	chaumette	vineyard	MO	oak	bark	post	mortimer selmed	sampaiao
KEH.3.D.9	1	0	0	0	249	86	341	11-Sep-08	chaumette	vineyard	MO	oak	bark	white	mortimer selmed	mortimer selmed
KEH.3.D.10	1	0	0	0	250	86	342	11-Sep-08	chaumette	vineyard	MO	oak	bark	white	mortimer selmed	sampaiao
KEH.3.D.11	1	0	0	0	251	86	343	11-Sep-08	chaumette	vineyard	MO	oak	bark	white	sampaiao	mortimer selmed
KEH.3.D.12	1	0	0	0	252	87	345	11-Sep-08	chaumette	vineyard	MO	oak	bark	white	mortimer selmed	mortimer selmed
KEH.3.E.1	1	0	0	0	253	87	346	11-Sep-08	chaumette	vineyard	MO	oak	bark	white	mortimer selmed	sampaiao
KEH.3.E.2	0	0	0	1	254	88	349	11-Sep-08	chaumette	vineyard	MO	oak	bark	white	mortimer selmed	mortimer selmed
KEH.3.E.3	0	0	0	1	255	88	350	11-Sep-08	chaumette	vineyard	MO	oak	bark	white	mortimer selmed	sampaiao
KEH.3.E.6	0	0	0	1	256	89	353	10-Sep-08	chaumette	vineyard	MO	grape	berry	chardonel	mortimer selmed	mortimer selmed
KEH.3.E.7	0	0	0	1	257	89	353	10-Sep-08	chaumette	vineyard	MO	grape	berry	chardonel	mortimer selmed	mortimer selmed
KEH.3.E.8	0	0	0	1	258	90	355	10-Sep-08	chaumette	vineyard	MO	grape	berry	chardonel	mortimer selmed	mortimer selmed
KEH.3.E.9	0	0	0	1	259	90	355	10-Sep-08	chaumette	vineyard	MO	grape	berry	chardonel	mortimer selmed	mortimer selmed
KEH.3.E.10	0	0	0	1	260	90	356	10-Sep-08	chaumette	vineyard	MO	grape	berry	chardonel	mortimer selmed	sampaiao
KEH.3.E.11	0	0	0	1	261	91	357	10-Sep-08	chaumette	vineyard	MO	grape	berry	chardonel	mortimer selmed	mortimer selmed
KEH.3.E.12	0	0	0	1	262	91	357	10-Sep-08	chaumette	vineyard	MO	grape	berry	chardonel	mortimer selmed	mortimer selmed
KEH.27.D.10	0	0	0	1	263	91	357	10-Sep-08	chaumette	vineyard	MO	grape	berry	chardonel	mortimer selmed	mortimer selmed
KEH.3.F.1	0	0	0	1	264	91	358	10-Sep-08	chaumette	vineyard	MO	grape	berry	chardonel	mortimer selmed	sampaiao
KEH.3.F.2	0	0	0	1	265	92	359	10-Sep-08	chaumette	vineyard	MO	grape	berry	chardonel	mortimer selmed	mortimer selmed
KEH.3.F.3	0	0	0	1	266	92	359	10-Sep-08	chaumette	vineyard	MO	grape	berry	chardonel	mortimer selmed	mortimer selmed
KEH.3.F.7	0	0	0	1	267	92	360	10-Sep-08	chaumette	vineyard	MO	grape	berry	chardonel	mortimer selmed	sampaiao
KEH.3.F.5	0	0	0	1	268	93	361	10-Sep-08	chaumette	vineyard	MO	grape	berry	chardonel	mortimer selmed	mortimer selmed
KEH.27.E.1	0	0	0	1	269	93	361	10-Sep-08	chaumette	vineyard	MO	grape	berry	chardonel	mortimer selmed	mortimer selmed
KEH.27.E.2	0	0	0	1	270	93	361	10-Sep-08	chaumette	vineyard	MO	grape	berry	chardonel	mortimer selmed	mortimer selmed
KEH.3.F.6	0	0	0	1	271	93	362	10-Sep-08	chaumette	vineyard	MO	grape	berry	chardonel	mortimer selmed	sampaiao
KEH.3.F.4	0	0	0	1	272	94	363	10-Sep-08	chaumette	vineyard	MO	grape	berry	chardonel	mortimer selmed	mortimer selmed
KEH.3.F.8	0	0	0	1	273	94	364	10-Sep-08	chaumette	vineyard	MO	grape	berry	chardonel	mortimer selmed	sampaiao
KEH.27.E.3	0	0	0	1	274	95	365	10-Sep-08	chaumette	vineyard	MO	grape	berry	chardonel	mortimer selmed	mortimer selmed
KEH.27.E.4	0	0	0	1	275	95	365	10-Sep-08	chaumette	vineyard	MO	grape	berry	chardonel	mortimer selmed	mortimer selmed
KEH.3.F.9	0	0	0	1	276	96	367	10-Sep-08	chaumette	vineyard	MO	grape	berry	chardonel	mortimer selmed	mortimer selmed
KEH.3.F.10	0	0	0	1	277	97	369	10-Sep-08	chaumette	vineyard	MO	grape	berry	chardonel	mortimer selmed	mortimer selmed
KEH.3.F.11	0	0	0	1	278	97	370	10-Sep-08	chaumette	vineyard	MO	grape	berry	chardonel	mortimer selmed	sampaiao
KEH.3.F.12	0	0	0	1	279	98	371	10-Sep-08	chaumette	vineyard	MO	grape	berry	chardonel	mortimer selmed	mortimer selmed
KEH.3.G.1	0	0	0	1	280	98	371	10-Sep-08	chaumette	vineyard	MO	grape	berry	chardonel	mortimer selmed	mortimer selmed
KEH.3.G.2	0	0	0	1	281	98	372	10-Sep-08	chaumette	vineyard	MO	grape	berry	chardonel	mortimer selmed	sampaiao
KEH.3.G.3	0	0	0	1	282	99	373	10-Sep-08	chaumette	vineyard	MO	grape	berry	chardonel	mortimer selmed	mortimer selmed
KEH.27.E.5	0	0	0	1	283	99	373	10-Sep-08	chaumette	vineyard	MO	grape	berry	chardonel	mortimer selmed	mortimer selmed
KEH.32.A.10	0	0	0	1	284	100	375	10-Sep-08	chaumette	vineyard	MO	grape	berry	chardonel	mortimer selmed	mortimer selmed
KEH.3.G.5	0	0	0	1	285	100	376	10-Sep-08	chaumette	vineyard	MO	grape	berry	chardonel	mortimer selmed	sampaiao
KEH.32.D.2	0	0	0	1	286	100	376	10-Sep-08	chaumette	vineyard	MO	grape	berry	chardonel	mortimer selmed	sampaiao
KEH.3.G.6	0	0	0	1	287	101	377	10-Sep-08	chaumette	vineyard	MO	grape	berry	chardonel	mortimer selmed	mortimer selmed
KEH.3.G.7	0	0	0	1	288	101	377	10-Sep-08	chaumette	vineyard	MO	grape	berry	chardonel	mortimer selmed	mortimer selmed
KEH.27.E.8	0	0	0	1	289	101	378	10-Sep-08	chaumette	vineyard	MO	grape	berry	chardonel	mortimer selmed	sampaiao
KEH.3.G.8	1	0	0	0	290	102	379	10-Sep-08	chaumette	vineyard	MO	grape	berry	chardonel	mortimer selmed	mortimer selmed
KEH.3.G.9	0	0	0	1	291	102	379	10-Sep-08	chaumette	vineyard	MO	grape	berry	chardonel	mortimer selmed	mortimer selmed
KEH.3.G.10	0	0	0	1	292	102	380	10-Sep-08	chaumette	vineyard	MO	grape	berry	chardonel	mortimer selmed	sampaiao
KEH.3.G.11	0	0	0	1	293	103	381	10-Sep-08	chaumette	vineyard	MO	grape	berry	chardonel	mortimer selmed	mortimer selmed
KEH.3.G.12	0	0	0	1	294	103	381	10-Sep-08	chaumette	vineyard	MO	grape	berry	chardonel	mortimer selmed	mortimer selmed
KEH.4.A.1	0	0	0	1	295	104	383	10-Sep-08	chaumette	vineyard	MO	grape	berry	chardonel	mortimer selmed	mortimer selmed
KEH.4.A.2	0	0	0	1	296	104	383	10-Sep-08	chaumette	vineyard	MO	grape	berry	chardonel	mortimer selmed	mortimer selmed
KEH.27.E.11	0	0	0	1	297	104	383	10-Sep-08	chaumette	vineyard	MO	grape	berry	chardonel	mortimer selmed	mortimer selmed
KEH.4.A.3	0	0	0	1	298	104	384	10-Sep-08	chaumette	vineyard	MO	grape	berry	chardonel	mortimer selmed	sampaiao
KEH.4.A.4	0	0	0	1	299	105	385	10-Sep-08	chaumette	vineyard	MO	grape	berry	chardonel	mortimer selmed	mortimer selmed
KEH.27.E.12	0	0	0	1	300	105	385	10-Sep-08	chaumette	vineyard	MO	grape	berry	chardonel	mortimer selmed	mortimer selmed
KEH.4.A.5	0	0	0	1	301	105	386	10-Sep-08	chaumette	vineyard	MO	grape	berry	chardonel	mortimer selmed	sampaiao
KEH.4.A.6	0	0	0	1	302	106	387	10-Sep-08	chaumette	vineyard	MO	grape	berry	chardonel	mortimer selmed	mortimer selmed
KEH.4.A.7	0	0	0	1	303	106	387	10-Sep-08	chaumette	vineyard	MO	grape	berry	chardonel	mortimer selmed	mortimer selmed
KEH.4.A.8	0	0	0	1	304	106	388	10-Sep-08	chaumette	vineyard	MO	grape	berry	chardonel	mortimer selmed	sampaiao
KEH.4.A.9	0	0	0	1	305	107	389	10-Sep-08	chaumette	vineyard	MO	grape	berry	chardonel	mortimer selmed	mortimer selmed
KEH.27.F.1	0	0	0	1	306	107	389	10-Sep-08	chaumette	vineyard	MO	grape	berry	chardonel	mortimer selmed	mortimer selmed
KEH.4.A.10	0	0	0	1	307	107	390	10-Sep-08	chaumette	vineyard	MO	grape	berry	chardonel	mortimer selmed	sampaiao
KEH.4.A.11	0	0	0	1	308	108	391	10-Sep-08	chaumette	vineyard	MO	grape	berry	chardonel	mortimer selmed	mortimer selmed
KEH.4.A.12	0	0	0	1	309	108	392	10-Sep-08	chaumette	vineyard	MO	grape	berry	chardonel	mortimer selmed	sampaiao
KEH.4.B.1	0	0	0	1	310	109	393	10-Sep-08	chaumette	vineyard	MO	grape	berry	chardonel	mortimer selmed	mortimer selmed
KEH.4.B.2	0	0	0	1	311	109	393	10-Sep-08	chaumette	vineyard	MO	grape	berry	chardonel	mortimer selmed	mortimer selmed
KEH.4.B.3	0	0	0	1	312	109	394	10-Sep-08	chaumette	vineyard	MO	grape	berry	chardonel	mortimer selmed	sampaiao
KEH.4.B.4	0	0	0	1	313	110	395	10-Sep-08	chaumette	vineyard	MO	grape	berry	chardonel	mortimer selmed	mortimer selmed
KEH.4.B.5	0	0	0	1	314	110	396	10-Sep-08	chaumette	vineyard	MO	grape	berry	chardonel	mortimer selmed	sampaiao
KEH.4.B.6	0	0	0	1	315	111	397	10-Sep-08	chaumette	vineyard	MO	grape	berry	chardonel	mortimer selmed	mortimer selmed
KEH.4.B.7	0	0	0	1	316	111	397	10-Sep-08	chaumette	vineyard	MO	grape	berry	chardonel	mortimer selmed	mortimer selmed
KEH.4.B.8	0	0	0	1	317	112	399	10-Sep-08	chaumette	vineyard	MO	grape	berry	chardonel	mortimer selmed	mortimer selmed
KEH.4.B.9	0	0	0	1	318	112	399	10-Sep-08	chaumette	vineyard	MO	grape	berry	chardonel	mortimer selmed	mortimer selmed
KEH.4.B.10	0	0	0	1	319	112	400	10-Sep-08	chaumette	vineyard	MO	grape	berry	chardonel	mortimer selmed	sampaiao
KEH.4.B.11	0	0	0	1	320	113	401	10-Sep-08	chaumette	vineyard	MO	grape	berry	chardonel	mortimer selmed	mortimer selmed
KEH.4.B.12	0	0	0	1	321	113	401	10-Sep-08	chaumette	vineyard	MO	grape	berry	chardonel	mortimer selmed	mortimer selmed
KEH.4.C.1	0	0	0	1	322	113	402	10-Sep-08	chaumette	vineyard	MO	grape	berry	chardonel	mortimer selmed	sampaiao
KEH.4.C.2	0	0	0	1	323	113	402	10-Sep-08	chaumette	vineyard	MO	grape	berry	chardonel	mortimer selmed	sampaiao
KEH.4.C.3	0	0	0	1	324	114	403	10-Sep-08	chaumette	vineyard	MO	grape	berry	chardonel	sampaiao	mortimer selmed
KEH.4.C.4	0	0	0	1	325	114	403	10-Sep-08	chaumette	vineyard	MO	grape	berry	chardonel	sampaiao	mortimer selmed
KEH.4.C.5	0	0	0	1	326	114	404	10-Sep-08	chaumette	vineyard	MO	grape	berry	chardonel	sampaiao	sampaiao
KEH.4.C.6	0	0	0	1	327	115	405	10-Sep-08	chaumette	vineyard	MO	grape	berry	chardonel	sampaiao	mortimer selmed
KEH.4.C.7	0	0	0	1	328	115	406	10-Sep-08	chaumette	vineyard	MO	grape	berry	chardonel	sampaiao	sampaiao
KEH.4.C.8	0	0	0	1	329	116	407	10-Sep-08	chaumette	vineyard	MO	grape	berry	chardonel	sampaiao	mortimer selmed
KEH.4.C.9	0	0	0	1	330	116	407	10-Sep-08	chaumette	vineyard	MO	grape	berry	chardonel	sampaiao	mortimer selmed
KEH.4.C.10	0	0	0	1	331	116	408	10-Sep-08	chaumette	vineyard	MO	grape	berry	chardonel	sampaiao	sampaiao
KEH.4.C.11	0	0	0	1	332	117	409	10-Sep-08	chaumette	vineyard	MO	grape	berry	chardonel	sampaiao	mortimer selmed
KEH.4.C.12	0	0	0	1	333	117	409	10-Sep-08	chaumette	vineyard	MO	grape	berry	chardonel	sampaiao	mortimer selmed
KEH.4.D.1	0	0	0	1	334	117	410	10-Sep-08	chaumette	vineyard	MO	grape	berry	chardonel	sampaiao	sampaiao
KEH.4.D.2	0	0	0	1	335	118	411	10-Sep-08	chaumette	vineyard	MO	grape	berry	chardonel	sampaiao	mortimer selmed
KEH.4.D.3	0	0	0	1	336	118	411	10-Sep-08	chaumette	vineyard	MO	grape	berry	chardonel	sampaiao	mortimer selmed
KEH.4.D.4	0	0	0	1	337	118	412	10-Sep-08	chaumette	vineyard	MO	grape	berry	chardonel	sampaiao	sampaiao
KEH.4.D.5	0	0	0	1	338	119	413	10-Sep-08	chaumette	vineyard	MO	grape	berry	chardonel	sampaiao	mortimer selmed
KEH.4.D.6	0	0	0	1	339	120	415	10-Sep-08	chaumette	vineyard	MO	grape	berry	chardonel	sampaiao	mortimer selmed
KEH.4.D.7	0	0	0	1	340	120	416	10-Sep-08	chaumette	vineyard	MO	grape	berry	chardonel	sampaiao	sampaiao
KEH.4.D.8	0	0	0	1	341	121	417	10-Sep-08	chaumette	vineyard	MO	grape	berry	chardonel	sampaiao	mortimer selmed
KEH.4.D.9	0	0	0	1	342	121	418	10-Sep-08	chaumette	vineyard	MO	grape	berry	chardonel	sampaiao	sampaiao
KEH.4.D.10	0	0	0	1	343	122	419	10-Sep-08	chaumette	vineyard	MO	grape	berry	chardonel	sampaiao	mortimer selmed
KEH.4.D.11	0	0	0	1	344	122	420	10-Sep-08	chaumette	vineyard	MO	grape	berry	chardonel	sampaiao	sampaiao
KEH.4.D.12	0	0	0	1	345	123	421	10-Sep-08	chaumette	vineyard	MO	grape	berry	chardonel	sampaiao	mortimer selmed
KEH.4.E.1	0	0	0	1	346	123	421	10-Sep-08	chaumette	vineyard	MO	grape	berry	chardonel	sampaiao	mortimer selmed
KEH.4.E.2	0	0	0	1	347	123	422	10-Sep-08	chaumette	vineyard	MO	grape	berry	chardonel	sampaiao	sampaiao
KEH.4.E.3	0	0	0	1	348	124	423	10-Sep-08	chaumette	vineyard	MO	grape	berry	chardonel	sampaiao	mortimer selmed
KEH.4.E.4	0	0	0	1	349	125	425	10-Sep-08	chaumette	vineyard	MO	grape	berry	chardonel	sampaiao	mortimer selmed
KEH.4.E.5	0	0	0	1	350	125	425	10-Sep-08	chaumette	vineyard	MO	grape	berry	chardonel	sampaiao	mortimer selmed
KEH.4.E.6	0	0	0	1	351	125	426	10-Sep-08	chaumette	vineyard	MO	grape	berry	chardonel	sampaiao	sampaiao
KEH.27.F.5	0	0	0	1	352	126	427	10-Sep-08	chaumette	vineyard	MO	grape	berry	chardonel	sampaiao	mortimer selmed
KEH.32.D.8	0	0	0	1	353	126	427	10-Sep-08	chaumette	vineyard	MO	grape	berry	chardonel	sampaiao	mortimer selmed
KEH.4.E.7	0	0	0	1	354	127	429	10-Sep-08	chaumette	vineyard	MO	grape	berry	chardonel	sampaiao	mortimer selmed
KEH.4.E.8	0	0	0	1	356	127	430	10-Sep-08	chaumette	vineyard	MO	grape	berry	chardonel	sampaiao	sampaiao
KEH.4.E.9	0	0	0	1	357	128	431	10-Sep-08	chaumette	vineyard	MO	grape	berry	chardonel	sampaiao	mortimer selmed
KEH.4.E.10	0	0	0	1	358	128	431	10-Sep-08	chaumette	vineyard	MO	grape	berry	chardonel	sampaiao	mortimer selmed
KEH.4.E.11	0	0	0	1	359	128	431	10-Sep-08	chaumette	vineyard	MO	grape	berry	chardonel	sampaiao	mortimer selmed
KEH.4.E.12	0	0	0	1	360	128	432	10-Sep-08	chaumette	vineyard	MO	grape	berry	chardonel	sampaiao	sampaiao
KEH.4.F.1	0	0	0	1	361	129	433	10-Sep-08	chaumette	vineyard	MO	grape	berry	chardonel	sampaiao	mortimer selmed
KEH.32.D.9	0	0	0	1	362	129	433	10-Sep-08	chaumette	vineyard	MO	grape	berry	chardonel	sampaiao	mortimer selmed
KEH.4.F.2	0	0	0	1	363	130	435	10-Sep-08	chaumette	vineyard	MO	grape	berry	chardonel	sampaiao	mortimer selmed
KEH.4.F.3	0	0	0	1	364	132	439	10-Sep-08	chaumette	vineyard	MO	grape	berry	chardonel	sampaiao	mortimer selmed
KEH.4.F.4	0	0	0	1	365	133	441	10-Sep-08	chaumette	vineyard	MO	grape	berry	chardonel	sampaiao	mortimer selmed
KEH.27.F.9	0	0	0	1	366	135	445	10-Sep-08	chaumette	vineyard	MO	grape	berry	chardonel	sampaiao	mortimer selmed
KEH.27.F.10	0	0	0	1	367	135	446	10-Sep-08	chaumette	vineyard	MO	grape	berry	chardonel	sampaiao	sampaiao
KEH.4.F.5	0	0	0	1	368	136	447	10-Sep-08	chaumette	vineyard	MO	grape	berry	chardonel	sampaiao	mortimer selmed
KEH.4.F.6	0	0	0	1	369	136	448	10-Sep-08	chaumette	vineyard	MO	grape	berry	chardonel	sampaiao	sampaiao
KEH.4.F.7	0	0	0	1	370	137	449	10-Sep-08	chaumette	vineyard	MO	grape	berry	chardonel	sampaiao	mortimer selmed
KEH.27.F.11	0	0	0	1	371	137	449	10-Sep-08	chaumette	vineyard	MO	grape	berry	chardonel	sampaiao	mortimer selmed
KEH.4.F.8	0	0	0	1	372	137	450	10-Sep-08	chaumette	vineyard	MO	grape	berry	chardonel	sampaiao	sampaiao
KEH.32.D.11	0	0	0	1	373	137	450	10-Sep-08	chaumette	vineyard	MO	grape	berry	chardonel	sampaiao	sampaiao
KEH.4.F.9	0	0	0	1	374	138	451	10-Sep-08	chaumette	vineyard	MO	grape	berry	chardonel	sampaiao	mortimer selmed
KEH.4.F.10	0	0	0	1	375	138	452	10-Sep-08	chaumette	vineyard	MO	grape	berry	chardonel	sampaiao	sampaiao
KEH.4.F.11	0	0	0	1	376	139	453	16-Sep-08	chaumette	vineyard	MO	grape	berry	chardonel	mortimer selmed	mortimer selmed
KEH.4.F.12	0	0	0	1	377	139	454	16-Sep-08	chaumette	vineyard	MO	grape	berry	chardonel	mortimer selmed	sampaiao
KEH.4.G.1	0	0	0	1	378	139	454	16-Sep-08	chaumette	vineyard	MO	grape	berry	chardonel	mortimer selmed	sampaiao
KEH.32.D.12	0	0	0	1	379	139	454	16-Sep-08	chaumette	vineyard	MO	grape	berry	chardonel	mortimer selmed	sampaiao
KEH.4.G.2	0	0	0	1	380	140	455	16-Sep-08	chaumette	vineyard	MO	grape	berry	chardonel	mortimer selmed	mortimer selmed
KEH.27.G.2	0	0	0	1	381	140	455	16-Sep-08	chaumette	vineyard	MO	grape	berry	chardonel	mortimer selmed	mortimer selmed
KEH.4.G.3	0	1	0	0	382	140	456	16-Sep-08	chaumette	vineyard	MO	grape	berry	chardonel	mortimer selmed	sampaiao
KEH.4.G.4	0	0	0	1	383	140	456	16-Sep-08	chaumette	vineyard	MO	grape	berry	chardonel	mortimer selmed	sampaiao
KEH.27.G.3	0	0	0	1	384	140	456	16-Sep-08	chaumette	vineyard	MO	grape	berry	chardonel	mortimer selmed	sampaiao
KEH.27.G.4	0	0	0	1	385	141	457	16-Sep-08	chaumette	vineyard	MO	grape	berry	chardonel	mortimer selmed	mortimer selmed
KEH.27.G.5	0	0	0	1	386	141	457	16-Sep-08	chaumette	vineyard	MO	grape	berry	chardonel	mortimer selmed	mortimer selmed
KEH.4.G.5	0	0	0	1	387	142	459	16-Sep-08	chaumette	vineyard	MO	grape	berry	chardonel	mortimer selmed	mortimer selmed
KEH.4.G.6	0	0	0	1	388	142	460	16-Sep-08	chaumette	vineyard	MO	grape	berry	chardonel	mortimer selmed	sampaiao
KEH.4.G.7	0	0	0	1	389	142	460	16-Sep-08	chaumette	vineyard	MO	grape	berry	chardonel	mortimer selmed	sampaiao
KEH.4.G.8	0	0	0	1	390	143	461	16-Sep-08	chaumette	vineyard	MO	grape	berry	chardonel	mortimer selmed	mortimer selmed
KEH.4.G.9	0	0	0	1	391	143	461	16-Sep-08	chaumette	vineyard	MO	grape	berry	chardonel	mortimer selmed	mortimer selmed
KEH.4.G.10	0	0	0	1	392	143	462	16-Sep-08	chaumette	vineyard	MO	grape	berry	chardonel	mortimer selmed	sampaiao
KEH.4.G.11	0	0	0	1	393	144	463	16-Sep-08	chaumette	vineyard	MO	grape	berry	chardonel	sampaiao	mortimer selmed
KEH.4.G.12	0	0	0	1	394	145	465	16-Sep-08	chaumette	vineyard	MO	grape	berry	chardonel	sampaiao	mortimer selmed
KEH.5.A.1	0	0	0	1	395	145	465	16-Sep-08	chaumette	vineyard	MO	grape	berry	chardonel	sampaiao	mortimer selmed
KEH.5.A.2	0	0	0	1	396	146	467	16-Sep-08	chaumette	vineyard	MO	grape	berry	chardonel	sampaiao	mortimer selmed
KEH.5.A.3	0	0	0	1	397	147	469	16-Sep-08	chaumette	vineyard	MO	grape	berry	chardonel	sampaiao	mortimer selmed
KEH.5.A.4	0	0	0	1	398	149	473	16-Sep-08	chaumette	vineyard	MO	grape	berry	chardonel	mortimer selmed	mortimer selmed
KEH.32.E.1	0	0	0	1	399	149	473	16-Sep-08	chaumette	vineyard	MO	grape	berry	chardonel	mortimer selmed	mortimer selmed
KEH.5.A.5	1	0	0	0	400	150	475	16-Sep-08	chaumette	vineyard	MO	grape	berry	chardonel	mortimer selmed	mortimer selmed
KEH.5.A.6	1	0	0	0	401	150	476	16-Sep-08	chaumette	vineyard	MO	grape	berry	chardonel	mortimer selmed	sampaiao
KEH.5.A.7	0	0	0	1	402	151	477	16-Sep-08	chaumette	vineyard	MO	grape	berry	chardonel	mortimer selmed	mortimer selmed
KEH.5.A.8	0	0	0	1	403	151	478	16-Sep-08	chaumette	vineyard	MO	grape	berry	chardonel	mortimer selmed	sampaiao
KEH.5.A.9	0	0	0	1	404	152	479	16-Sep-08	chaumette	vineyard	MO	grape	berry	chardonel	mortimer selmed	mortimer selmed
KEH.5.A.10	0	0	0	1	405	152	479	16-Sep-08	chaumette	vineyard	MO	grape	berry	chardonel	mortimer selmed	mortimer selmed
KEH.32.E.2	0	0	0	1	406	152	479	16-Sep-08	chaumette	vineyard	MO	grape	berry	chardonel	mortimer selmed	mortimer selmed
KEH.5.A.11	0	0	0	1	407	152	480	16-Sep-08	chaumette	vineyard	MO	grape	berry	chardonel	mortimer selmed	sampaiao
KEH.27.G.8	0	0	0	1	408	152	480	16-Sep-08	chaumette	vineyard	MO	grape	berry	chardonel	mortimer selmed	sampaiao
KEH.5.A.12	0	0	0	1	409	153	481	16-Sep-08	chaumette	vineyard	MO	grape	berry	chardonel	mortimer selmed	mortimer selmed
KEH.32.E.3	0	0	0	1	410	158	491	16-Sep-08	chaumette	vineyard	MO	grape	berry	chardonel	sampaiao	mortimer selmed
KEH.5.B.1	1	0	0	0	411	159	493	16-Sep-08	chaumette	vineyard	MO	grape	berry	chardonel	mortimer selmed	mortimer selmed
KEH.5.B.2	1	0	0	0	412	159	494	16-Sep-08	chaumette	vineyard	MO	grape	berry	chardonel	mortimer selmed	sampaiao
KEH.5.B.3	0	0	0	1	413	159	494	16-Sep-08	chaumette	vineyard	MO	grape	berry	chardonel	mortimer selmed	sampaiao
KEH.27.G.10	0	0	0	1	414	159	494	16-Sep-08	chaumette	vineyard	MO	grape	berry	chardonel	mortimer selmed	sampaiao
KEH.5.B.4	1	0	0	0	415	160	495	16-Sep-08	chaumette	vineyard	MO	grape	berry	chardonel	mortimer selmed	mortimer selmed
KEH.5.B.5	1	0	0	0	416	160	496	16-Sep-08	chaumette	vineyard	MO	grape	berry	chardonel	mortimer selmed	sampaiao
KEH.5.B.7	0	0	0	1	417	161	497	16-Sep-08	chaumette	vineyard	MO	grape	berry	chardonel	mortimer selmed	mortimer selmed
KEH.27.G.11	0	0	0	1	418	161	497	16-Sep-08	chaumette	vineyard	MO	grape	berry	chardonel	mortimer selmed	mortimer selmed
KEH.5.B.8	0	0	0	1	419	161	498	16-Sep-08	chaumette	vineyard	MO	grape	berry	chardonel	mortimer selmed	sampaiao
KEH.27.G.12	0	0	0	1	420	161	498	16-Sep-08	chaumette	vineyard	MO	grape	berry	chardonel	mortimer selmed	sampaiao
KEH.5.B.9	0	0	0	1	421	162	499	16-Sep-08	chaumette	vineyard	MO	grape	berry	chardonel	mortimer selmed	mortimer selmed
KEH.5.B.10	0	0	0	1	422	162	500	16-Sep-08	chaumette	vineyard	MO	grape	berry	chardonel	mortimer selmed	sampaiao
KEH.28.A.1	0	0	0	1	423	162	500	16-Sep-08	chaumette	vineyard	MO	grape	berry	chardonel	mortimer selmed	sampaiao
KEH.5.B.11	0	0	0	1	424	163	501	16-Sep-08	chaumette	vineyard	MO	grape	berry	chardonel	mortimer selmed	mortimer selmed
KEH.28.A.2	0	0	0	1	425	163	501	16-Sep-08	chaumette	vineyard	MO	grape	berry	chardonel	mortimer selmed	mortimer selmed
KEH.28.A.3	0	0	0	1	426	163	502	16-Sep-08	chaumette	vineyard	MO	grape	berry	chardonel	mortimer selmed	sampaiao
KEH.5.B.12	0	0	0	1	427	166	507	16-Sep-08	chaumette	vineyard	MO	grape	berry	chardonel	sampaiao	mortimer selmed
KEH.28.A.5	0	0	0	1	428	167	509	16-Sep-08	chaumette	vineyard	MO	grape	berry	chardonel	sampaiao	mortimer selmed
KEH.5.C.1	0	0	0	1	429	168	511	16-Sep-08	chaumette	vineyard	MO	grape	berry	chardonel	sampaiao	mortimer selmed
KEH.5.C.2	0	0	0	1	430	169	513	16-Sep-08	chaumette	vineyard	MO	grape	berry	couderc	mortimer selmed	mortimer selmed
KEH.28.A.6	0	0	0	1	431	169	513	16-Sep-08	chaumette	vineyard	MO	grape	berry	couderc	mortimer selmed	mortimer selmed
KEH.5.C.3	0	0	0	1	432	169	514	16-Sep-08	chaumette	vineyard	MO	grape	berry	couderc	mortimer selmed	sampaiao
KEH.5.C.4	0	0	0	1	433	170	515	16-Sep-08	chaumette	vineyard	MO	grape	berry	couderc	mortimer selmed	mortimer selmed
KEH.28.A.8	0	0	0	1	434	170	515	16-Sep-08	chaumette	vineyard	MO	grape	berry	couderc	mortimer selmed	mortimer selmed
KEH.28.A.9	0	0	0	1	435	170	516	16-Sep-08	chaumette	vineyard	MO	grape	berry	couderc	mortimer selmed	sampaiao
KEH.5.C.5	0	0	0	1	436	171	517	16-Sep-08	chaumette	vineyard	MO	grape	berry	couderc	mortimer selmed	mortimer selmed
KEH.5.C.6	0	0	0	1	437	171	518	16-Sep-08	chaumette	vineyard	MO	grape	berry	couderc	mortimer selmed	sampaiao
KEH.5.C.7	0	0	0	1	438	172	519	16-Sep-08	chaumette	vineyard	MO	grape	berry	couderc	mortimer selmed	mortimer selmed
KEH.28.A.11	0	0	0	1	439	172	519	16-Sep-08	chaumette	vineyard	MO	grape	berry	couderc	mortimer selmed	mortimer selmed
KEH.5.C.8	0	0	0	1	440	172	520	16-Sep-08	chaumette	vineyard	MO	grape	berry	couderc	mortimer selmed	sampaiao
KEH.28.A.12	0	0	0	1	441	172	520	16-Sep-08	chaumette	vineyard	MO	grape	berry	couderc	mortimer selmed	sampaiao
KEH.5.C.9	0	0	0	1	442	173	521	16-Sep-08	chaumette	vineyard	MO	grape	berry	couderc	mortimer selmed	mortimer selmed
KEH.28.B.1	0	0	0	1	443	173	521	16-Sep-08	chaumette	vineyard	MO	grape	berry	couderc	mortimer selmed	mortimer selmed
KEH.5.C.10	0	0	0	1	444	173	522	16-Sep-08	chaumette	vineyard	MO	grape	berry	couderc	mortimer selmed	sampaiao
KEH.28.B.2	0	0	0	1	445	173	522	16-Sep-08	chaumette	vineyard	MO	grape	berry	couderc	mortimer selmed	sampaiao
KEH.5.C.12	0	0	0	1	446	175	525	16-Sep-08	chaumette	vineyard	MO	grape	berry	couderc	sampaiao	mortimer selmed
KEH.5.D.1	0	0	0	1	447	177	529	16-Sep-08	chaumette	vineyard	MO	grape	berry	couderc	sampaiao	mortimer selmed
KEH.5.D.2	0	0	0	1	448	178	531	16-Sep-08	chaumette	vineyard	MO	grape	berry	couderc	sampaiao	mortimer selmed
KEH.5.D.3	0	0	0	1	449	179	533	16-Sep-08	chaumette	vineyard	MO	grape	berry	norton	mortimer selmed	mortimer selmed
KEH.5.D.4	0	0	0	1	450	179	534	16-Sep-08	chaumette	vineyard	MO	grape	berry	norton	mortimer selmed	sampaiao
KEH.5.D.5	0	0	0	1	451	179	534	16-Sep-08	chaumette	vineyard	MO	grape	berry	norton	mortimer selmed	sampaiao
KEH.5.D.6	0	0	0	1	452	180	535	16-Sep-08	chaumette	vineyard	MO	grape	berry	norton	mortimer selmed	mortimer selmed
KEH.28.B.4	0	0	0	1	453	181	537	16-Sep-08	chaumette	vineyard	MO	grape	berry	norton	mortimer selmed	mortimer selmed
KEH.5.D.7	0	0	0	1	454	183	541	16-Sep-08	chaumette	vineyard	MO	grape	berry	norton	mortimer selmed	mortimer selmed
KEH.5.D.8	0	0	0	1	455	188	551	16-Sep-08	chaumette	vineyard	MO	grape	berry	norton	sampaiao	mortimer selmed
KEH.5.D.9	0	1	0	0	456	189	553	29-Sep-08	mount pleasant	vineyard	MO	oak	bark		mortimer selmed	mortimer selmed
KEH.5.D.10	0	1	0	0	457	189	554	29-Sep-08	mount pleasant	vineyard	MO	oak	bark		mortimer selmed	sampaiao
KEH.5.D.11	0	1	0	0	458	189	555	29-Sep-08	mount pleasant	vineyard	MO	oak	bark		sampaiao	mortimer selmed
KEH.28.B.5	0	0	0	1	459	190	557	29-Sep-08	mount pleasant	vineyard	MO	oak	twig		mortimer selmed	mortimer selmed
KEH.28.B.6	0	0	0	1	460	190	558	29-Sep-08	mount pleasant	vineyard	MO	oak	twig		mortimer selmed	sampaiao
KEH.5.D.12	0	0	0	1	461	191	561	29-Sep-08	mount pleasant	vineyard	MO	oak	soil		mortimer selmed	mortimer selmed
KEH.5.E.1	0	0	0	1	462	191	562	29-Sep-08	mount pleasant	vineyard	MO	oak	soil		mortimer selmed	sampaiao
KEH.5.E.2	1	0	0	0	463	191	563	29-Sep-08	mount pleasant	vineyard	MO	oak	soil		sampaiao	mortimer selmed
KEH.5.E.3	1	0	0	0	464	191	564	29-Sep-08	mount pleasant	vineyard	MO	oak	soil		sampaiao	sampaiao
KEH.5.E.4	0	0	0	1	465	192	565	29-Sep-08	mount pleasant	vineyard	MO	oak	bark		mortimer selmed	mortimer selmed
KEH.5.E.5	1	0	0	0	466	192	567	29-Sep-08	mount pleasant	vineyard	MO	oak	bark		sampaiao	mortimer selmed
KEH.5.E.6	1	0	0	0	467	192	568	29-Sep-08	mount pleasant	vineyard	MO	oak	bark		sampaiao	sampaiao
KEH.5.E.7	0	0	0	1	468	193	569	29-Sep-08	mount pleasant	vineyard	MO	oak	twig		mortimer selmed	mortimer selmed
KEH.5.E.8	1	0	0	0	469	194	573	29-Sep-08	mount pleasant	vineyard	MO	oak	soil		mortimer selmed	mortimer selmed
KEH.5.E.9	1	0	0	0	470	194	574	29-Sep-08	mount pleasant	vineyard	MO	oak	soil		mortimer selmed	sampaiao
KEH.5.E.10	0	1	0	0	471	194	575	29-Sep-08	mount pleasant	vineyard	MO	oak	soil		sampaiao	mortimer selmed
KEH.5.E.11	0	0	0	1	472	195	577	29-Sep-08	mount pleasant	vineyard	MO	oak	bark		mortimer selmed	mortimer selmed
KEH.28.B.8	0	0	0	1	473	195	578	29-Sep-08	mount pleasant	vineyard	MO	oak	bark		mortimer selmed	sampaiao
KEH.28.B.9	0	0	0	1	474	195	579	29-Sep-08	mount pleasant	vineyard	MO	oak	bark		sampaiao	mortimer selmed
KEH.28.B.10	0	0	0	1	475	195	580	29-Sep-08	mount pleasant	vineyard	MO	oak	bark		sampaiao	sampaiao
KEH.5.E.12	0	0	0	1	476	197	585	29-Sep-08	mount pleasant	vineyard	MO	oak	soil		mortimer selmed	mortimer selmed
KEH.5.F.1	0	0	0	1	477	197	586	29-Sep-08	mount pleasant	vineyard	MO	oak	soil		mortimer selmed	sampaiao
KEH.5.F.2	0	0	0	1	478	198	589	29-Sep-08	mount pleasant	vineyard	MO	oak	bark		mortimer selmed	mortimer selmed
KEH.5.F.3	0	0	0	1	479	199	593	29-Sep-08	mount pleasant	vineyard	MO	oak	twig		mortimer selmed	mortimer selmed
KEH.28.B.11	0	0	0	1	480	200	597	29-Sep-08	mount pleasant	vineyard	MO	oak	soil		mortimer selmed	mortimer selmed
KEH.5.F.4	0	0	0	1	481	201	601	29-Sep-08	mount pleasant	vineyard	MO	oak	bark		mortimer selmed	mortimer selmed
KEH.5.F.5	0	0	0	1	482	201	601	29-Sep-08	mount pleasant	vineyard	MO	oak	bark		mortimer selmed	mortimer selmed
KEH.5.F.6	0	0	0	1	483	202	605	29-Sep-08	mount pleasant	vineyard	MO	oak	twig		mortimer selmed	mortimer selmed
KEH.5.F.7	0	0	0	1	484	202	606	29-Sep-08	mount pleasant	vineyard	MO	oak	twig		mortimer selmed	sampaiao
KEH.5.F.8	0	1	0	0	485	203	609	29-Sep-08	mount pleasant	vineyard	MO	oak	soil		mortimer selmed	mortimer selmed
KEH.5.F.9	0	0	0	1	486	203	610	29-Sep-08	mount pleasant	vineyard	MO	oak	soil		mortimer selmed	sampaiao
KEH.5.F.10	0	0	0	1	487	205	617	29-Sep-08	mount pleasant	vineyard	MO	oak	twig		mortimer selmed	mortimer selmed
KEH.5.F.11	0	0	0	1	488	205	618	29-Sep-08	mount pleasant	vineyard	MO	oak	twig		mortimer selmed	sampaiao
KEH.5.F.12	0	1	0	0	489	206	623	29-Sep-08	mount pleasant	vineyard	MO	oak	soil		sampaiao	mortimer selmed
KEH.5.G.1	0	0	0	1	490	207	625	29-Sep-08	mount pleasant	vineyard	MO	oak	bark		mortimer selmed	mortimer selmed
KEH.5.G.2	0	0	0	1	491	207	626	29-Sep-08	mount pleasant	vineyard	MO	oak	bark		mortimer selmed	sampaiao
KEH.28.B.12	0	0	0	1	492	207	626	29-Sep-08	mount pleasant	vineyard	MO	oak	bark		mortimer selmed	sampaiao
KEH.5.G.3	1	0	0	0	493	209	633	29-Sep-08	mount pleasant	vineyard	MO	oak	soil		mortimer selmed	mortimer selmed
KEH.5.G.4	1	0	0	0	494	209	634	29-Sep-08	mount pleasant	vineyard	MO	oak	soil		mortimer selmed	sampaiao
KEH.5.G.5	0	0	0	1	495	209	635	29-Sep-08	mount pleasant	vineyard	MO	oak	soil		sampaiao	mortimer selmed
KEH.5.G.6	0	0	0	1	496	209	636	29-Sep-08	mount pleasant	vineyard	MO	oak	soil		sampaiao	sampaiao
KEH.5.G.7	1	0	0	0	497	210	637	29-Sep-08	mount pleasant	vineyard	MO	oak	bark		mortimer selmed	mortimer selmed
KEH.5.G.8	1	0	0	0	498	210	638	29-Sep-08	mount pleasant	vineyard	MO	oak	bark		mortimer selmed	sampaiao
KEH.5.G.9	0	0	0	1	499	210	639	29-Sep-08	mount pleasant	vineyard	MO	oak	bark		sampaiao	mortimer selmed
KEH.5.G.10	0	0	0	1	500	210	640	29-Sep-08	mount pleasant	vineyard	MO	oak	bark		sampaiao	sampaiao
KEH.5.G.11	0	0	0	1	501	211	641	29-Sep-08	mount pleasant	vineyard	MO	oak	twig		mortimer selmed	mortimer selmed
KEH.5.G.12	0	0	0	1	502	211	641	29-Sep-08	mount pleasant	vineyard	MO	oak	twig		mortimer selmed	mortimer selmed
KEH.6.A.1	0	0	0	1	503	211	642	29-Sep-08	mount pleasant	vineyard	MO	oak	twig		mortimer selmed	sampaiao
KEH.6.A.2	0	0	0	1	504	211	643	29-Sep-08	mount pleasant	vineyard	MO	oak	twig		sampaiao	mortimer selmed
KEH.6.A.3	0	0	0	1	505	211	644	29-Sep-08	mount pleasant	vineyard	MO	oak	twig		sampaiao	sampaiao
KEH.6.A.4	0	1	0	0	506	212	645	29-Sep-08	mount pleasant	vineyard	MO	oak	soil		mortimer selmed	mortimer selmed
KEH.6.A.5	0	1	0	0	507	212	646	29-Sep-08	mount pleasant	vineyard	MO	oak	soil		mortimer selmed	sampaiao
KEH.6.A.6	0	0	0	1	508	212	647	29-Sep-08	mount pleasant	vineyard	MO	oak	soil		sampaiao	mortimer selmed
KEH.28.C.1	0	0	0	1	509	212	647	29-Sep-08	mount pleasant	vineyard	MO	oak	soil		sampaiao	mortimer selmed
KEH.6.A.7	0	0	0	1	510	213	649	29-Sep-08	mount pleasant	vineyard	MO	oak	bark		mortimer selmed	mortimer selmed
KEH.6.A.8	0	0	0	1	511	213	650	29-Sep-08	mount pleasant	vineyard	MO	oak	bark		mortimer selmed	sampaiao
KEH.6.A.9	0	0	0	1	512	214	653	29-Sep-08	mount pleasant	vineyard	MO	oak	twig		mortimer selmed	mortimer selmed
KEH.6.A.10	0	0	0	1	513	214	653	29-Sep-08	mount pleasant	vineyard	MO	oak	twig		mortimer selmed	mortimer selmed
KEH.6.A.11	0	0	0	1	514	214	655	29-Sep-08	mount pleasant	vineyard	MO	oak	twig		sampaiao	mortimer selmed
KEH.28.C.2	0	0	0	1	515	214	655	29-Sep-08	mount pleasant	vineyard	MO	oak	twig		sampaiao	mortimer selmed
KEH.6.A.12	0	0	0	1	516	214	656	29-Sep-08	mount pleasant	vineyard	MO	oak	twig		sampaiao	sampaiao
KEH.28.C.3	0	0	0	1	517	214	656	29-Sep-08	mount pleasant	vineyard	MO	oak	twig		sampaiao	sampaiao
KEH.6.B.1	1	0	0	0	518	215	657	29-Sep-08	mount pleasant	vineyard	MO	oak	soil		mortimer selmed	mortimer selmed
KEH.6.B.2	1	0	0	0	519	215	658	29-Sep-08	mount pleasant	vineyard	MO	oak	soil		mortimer selmed	sampaiao
KEH.6.B.3	1	0	0	0	520	215	659	29-Sep-08	mount pleasant	vineyard	MO	oak	soil		sampaiao	mortimer selmed
KEH.28.C.4	1	0	0	0	521	215	659	29-Sep-08	mount pleasant	vineyard	MO	oak	soil		sampaiao	mortimer selmed
KEH.6.B.4	1	0	0	0	522	215	660	29-Sep-08	mount pleasant	vineyard	MO	oak	soil		sampaiao	sampaiao
KEH.6.B.5	0	1	0	0	523	216	661	29-Sep-08	mount pleasant	vineyard	MO	oak	bark		mortimer selmed	mortimer selmed
KEH.6.B.6	0	1	0	0	524	216	662	29-Sep-08	mount pleasant	vineyard	MO	oak	bark		mortimer selmed	sampaiao
KEH.6.B.7	0	1	0	0	525	216	663	29-Sep-08	mount pleasant	vineyard	MO	oak	bark		sampaiao	mortimer selmed
KEH.6.B.8	0	1	0	0	526	216	664	29-Sep-08	mount pleasant	vineyard	MO	oak	bark		sampaiao	sampaiao
KEH.6.B.9	0	0	0	1	527	217	665	29-Sep-08	mount pleasant	vineyard	MO	oak	twig		mortimer selmed	mortimer selmed
KEH.6.B.10	0	0	0	1	528	218	669	29-Sep-08	mount pleasant	vineyard	MO	oak	soil		mortimer selmed	mortimer selmed
KEH.6.B.11	0	1	0	0	529	218	670	29-Sep-08	mount pleasant	vineyard	MO	oak	soil		mortimer selmed	sampaiao
KEH.6.B.12	0	1	0	0	530	219	673	29-Sep-08	mount pleasant	vineyard	MO	oak	bark		mortimer selmed	mortimer selmed
KEH.6.C.1	0	1	0	0	531	219	674	29-Sep-08	mount pleasant	vineyard	MO	oak	bark		mortimer selmed	sampaiao
KEH.6.C.2	1	0	0	0	532	219	675	29-Sep-08	mount pleasant	vineyard	MO	oak	bark		sampaiao	mortimer selmed
KEH.6.C.3	1	0	0	0	533	219	676	29-Sep-08	mount pleasant	vineyard	MO	oak	bark		sampaiao	sampaiao
KEH.6.C.4	1	0	0	0	534	221	681	29-Sep-08	mount pleasant	vineyard	MO	oak	soil		mortimer selmed	mortimer selmed
KEH.6.C.5	1	0	0	0	535	221	682	29-Sep-08	mount pleasant	vineyard	MO	oak	soil		mortimer selmed	sampaiao
KEH.6.C.6	0	1	0	0	536	221	683	29-Sep-08	mount pleasant	vineyard	MO	oak	soil		sampaiao	mortimer selmed
KEH.6.C.7	0	1	0	0	537	221	684	29-Sep-08	mount pleasant	vineyard	MO	oak	soil		sampaiao	sampaiao
KEH.6.F.8	0	0	0	1	538	222	685	29-Sep-08	mount pleasant	vineyard	MO	oak	bark		mortimer selmed	mortimer selmed
KEH.6.F.9	0	0	0	1	539	222	685	29-Sep-08	mount pleasant	vineyard	MO	oak	bark		mortimer selmed	mortimer selmed
KEH.6.C.11	0	0	0	1	540	222	686	29-Sep-08	mount pleasant	vineyard	MO	oak	bark		mortimer selmed	sampaiao
KEH.6.F.10	0	0	0	1	541	222	686	29-Sep-08	mount pleasant	vineyard	MO	oak	bark		mortimer selmed	sampaiao
KEH.6.F.11	0	0	0	1	542	223	689	29-Sep-08	mount pleasant	vineyard	MO	oak	twig		mortimer selmed	mortimer selmed
KEH.6.F.12	1	0	0	0	543	226	701	29-Sep-08	mount pleasant	vineyard	MO	oak	bark		mortimer selmed	mortimer selmed
KEH.6.G.1	1	0	0	0	544	226	702	29-Sep-08	mount pleasant	vineyard	MO	oak	bark		mortimer selmed	sampaiao
KEH.6.G.2	0	0	0	1	545	227	707	29-Sep-08	mount pleasant	vineyard	MO	oak	twig		sampaiao	mortimer selmed
KEH.6.G.3	0	0	0	1	546	228	709	29-Sep-08	mount pleasant	vineyard	MO	oak	bark		mortimer selmed	mortimer selmed
KEH.32.G.10	0	0	0	1	547	228	709	29-Sep-08	mount pleasant	vineyard	MO	oak	bark		mortimer selmed	mortimer selmed
KEH.6.G.5	0	0	0	1	548	228	710	29-Sep-08	mount pleasant	vineyard	MO	oak	bark		mortimer selmed	sampaiao
KEH.28.C.5	0	0	0	1	549	228	710	29-Sep-08	mount pleasant	vineyard	MO	oak	bark		mortimer selmed	sampaiao
KEH.6.G.9	0	0	0	1	550	229	713	29-Sep-08	mount pleasant	vineyard	MO	oak	twig		mortimer selmed	mortimer selmed
KEH.6.G.10	0	0	0	1	551	229	714	29-Sep-08	mount pleasant	vineyard	MO	oak	twig		mortimer selmed	sampaiao
KEH.6.G.11	0	0	0	1	552	229	714	29-Sep-08	mount pleasant	vineyard	MO	oak	twig		mortimer selmed	sampaiao
KEH.6.G.12	0	0	0	1	553	229	715	29-Sep-08	mount pleasant	vineyard	MO	oak	twig		sampaiao	mortimer selmed
KEH.7.A.1	0	0	0	1	554	229	715	29-Sep-08	mount pleasant	vineyard	MO	oak	twig		sampaiao	mortimer selmed
KEH.6.G.6	0	0	0	1	555	230	717	29-Sep-08	mount pleasant	vineyard	MO	oak	twig		mortimer selmed	mortimer selmed
KEH.6.G.7	0	0	0	1	556	230	719	29-Sep-08	mount pleasant	vineyard	MO	oak	twig		sampaiao	mortimer selmed
KEH.6.G.8	0	0	0	1	557	230	720	29-Sep-08	mount pleasant	vineyard	MO	oak	twig		sampaiao	sampaiao
KEH.6.F.5	0	0	0	1	558	231	721	29-Sep-08	mount pleasant	vineyard	MO	oak	twig		mortimer selmed	mortimer selmed
KEH.7.A.2	0	0	0	1	559	232	725	29-Sep-08	mount pleasant	vineyard	MO	oak	bark		mortimer selmed	mortimer selmed
KEH.7.A.3	0	0	0	1	560	232	725	29-Sep-08	mount pleasant	vineyard	MO	oak	bark		mortimer selmed	mortimer selmed
KEH.7.A.4	1	0	0	0	561	232	726	29-Sep-08	mount pleasant	vineyard	MO	oak	bark		mortimer selmed	sampaiao
KEH.7.A.5	0	0	0	1	562	233	729	29-Sep-08	mount pleasant	vineyard	MO	oak	twig		mortimer selmed	mortimer selmed
KEH.7.A.6	0	0	0	1	563	233	730	29-Sep-08	mount pleasant	vineyard	MO	oak	twig		mortimer selmed	sampaiao
KEH.6.E.8	0	0	0	1	564	233	731	29-Sep-08	mount pleasant	vineyard	MO	oak	twig		sampaiao	mortimer selmed
KEH.6.E.9	0	0	0	1	565	233	732	29-Sep-08	mount pleasant	vineyard	MO	oak	twig		sampaiao	sampaiao
KEH.6.E.10	0	0	0	1	566	234	733	29-Sep-08	mount pleasant	vineyard	MO	oak	soil		mortimer selmed	mortimer selmed
KEH.6.E.11	0	0	0	1	567	234	734	29-Sep-08	mount pleasant	vineyard	MO	oak	soil		mortimer selmed	sampaiao
KEH.6.E.12	1	0	0	0	568	235	737	29-Sep-08	mount pleasant	vineyard	MO	oak	bark		mortimer selmed	mortimer selmed
KEH.6.F.1	1	0	0	0	569	235	738	29-Sep-08	mount pleasant	vineyard	MO	oak	bark		mortimer selmed	sampaiao
KEH.6.F.2	0	0	0	1	570	235	739	29-Sep-08	mount pleasant	vineyard	MO	oak	bark		sampaiao	mortimer selmed
KEH.28.C.6	0	0	0	1	571	235	739	29-Sep-08	mount pleasant	vineyard	MO	oak	bark		sampaiao	mortimer selmed
KEH.6.F.3	0	0	0	1	572	235	740	29-Sep-08	mount pleasant	vineyard	MO	oak	bark		sampaiao	sampaiao
KEH.6.F.4	0	0	0	1	573	235	740	29-Sep-08	mount pleasant	vineyard	MO	oak	bark		sampaiao	sampaiao
KEH.6.F.6	0	0	0	1	574	238	751	29-Sep-08	mount pleasant	vineyard	MO	oak	bark		sampaiao	mortimer selmed
KEH.6.F.7	0	0	0	1	575	239	756	29-Sep-08	mount pleasant	vineyard	MO	oak	twig		sampaiao	sampaiao
KEH.6.C.8	0	0	0	1	576	240	757	19-Sep-08	mount pleasant	vineyard	MO	grape	berry	vidal blanc	mortimer selmed	mortimer selmed
KEH.6.C.9	0	0	0	1	577	240	758	19-Sep-08	mount pleasant	vineyard	MO	grape	berry	vidal blanc	mortimer selmed	sampaiao
KEH.6.C.10	0	0	0	1	578	241	759	19-Sep-08	mount pleasant	vineyard	MO	grape	berry	vidal blanc	mortimer selmed	mortimer selmed
KEH.6.C.12	0	0	0	1	579	241	760	19-Sep-08	mount pleasant	vineyard	MO	grape	berry	vidal blanc	mortimer selmed	sampaiao
KEH.6.D.1	0	0	0	1	580	242	761	19-Sep-08	mount pleasant	vineyard	MO	grape	berry	vidal blanc	mortimer selmed	mortimer selmed
KEH.28.C.7	0	0	0	1	581	242	761	19-Sep-08	mount pleasant	vineyard	MO	grape	berry	vidal blanc	mortimer selmed	mortimer selmed
KEH.6.D.2	0	0	0	1	582	242	762	19-Sep-08	mount pleasant	vineyard	MO	grape	berry	vidal blanc	mortimer selmed	sampaiao
KEH.28.C.8	0	0	0	1	583	242	762	19-Sep-08	mount pleasant	vineyard	MO	grape	berry	vidal blanc	mortimer selmed	sampaiao
KEH.6.D.3	0	0	0	1	584	243	763	19-Sep-08	mount pleasant	vineyard	MO	grape	berry	vidal blanc	mortimer selmed	mortimer selmed
KEH.6.D.4	0	0	0	1	585	243	764	19-Sep-08	mount pleasant	vineyard	MO	grape	berry	vidal blanc	mortimer selmed	sampaiao
KEH.6.D.5	0	0	0	1	586	244	765	19-Sep-08	mount pleasant	vineyard	MO	grape	berry	vidal blanc	mortimer selmed	mortimer selmed
KEH.28.C.9	0	0	0	1	587	244	765	19-Sep-08	mount pleasant	vineyard	MO	grape	berry	vidal blanc	mortimer selmed	mortimer selmed
KEH.6.D.6	0	0	0	1	588	244	766	19-Sep-08	mount pleasant	vineyard	MO	grape	berry	vidal blanc	mortimer selmed	sampaiao
KEH.6.D.7	0	0	0	1	589	245	767	19-Sep-08	mount pleasant	vineyard	MO	grape	berry	vidal blanc	mortimer selmed	mortimer selmed
KEH.6.D.8	0	0	0	1	590	245	767	19-Sep-08	mount pleasant	vineyard	MO	grape	berry	vidal blanc	mortimer selmed	mortimer selmed
KEH.28.C.10	0	0	0	1	591	245	767	19-Sep-08	mount pleasant	vineyard	MO	grape	berry	vidal blanc	mortimer selmed	mortimer selmed
KEH.28.C.12	0	0	0	1	592	245	768	19-Sep-08	mount pleasant	vineyard	MO	grape	berry	vidal blanc	mortimer selmed	sampaiao
KEH.6.D.11	0	0	0	1	593	246	769	19-Sep-08	mount pleasant	vineyard	MO	grape	berry	vidal blanc	mortimer selmed	mortimer selmed
KEH.6.D.12	0	0	0	1	594	246	769	19-Sep-08	mount pleasant	vineyard	MO	grape	berry	vidal blanc	mortimer selmed	mortimer selmed
KEH.28.D.1	0	0	0	1	595	246	769	19-Sep-08	mount pleasant	vineyard	MO	grape	berry	vidal blanc	mortimer selmed	mortimer selmed
KEH.6.D.9	0	0	0	1	596	246	770	19-Sep-08	mount pleasant	vineyard	MO	grape	berry	vidal blanc	mortimer selmed	sampaiao
KEH.28.D.2	0	0	0	1	597	246	770	19-Sep-08	mount pleasant	vineyard	MO	grape	berry	vidal blanc	mortimer selmed	sampaiao
KEH.6.D.10	0	0	0	1	598	247	771	19-Sep-08	mount pleasant	vineyard	MO	grape	berry	vidal blanc	mortimer selmed	mortimer selmed
KEH.7.A.7	0	0	0	1	599	247	771	19-Sep-08	mount pleasant	vineyard	MO	grape	berry	vidal blanc	mortimer selmed	mortimer selmed
KEH.6.E.1	0	0	0	1	600	247	772	19-Sep-08	mount pleasant	vineyard	MO	grape	berry	vidal blanc	mortimer selmed	sampaiao
KEH.28.D.3	0	0	0	1	601	247	772	19-Sep-08	mount pleasant	vineyard	MO	grape	berry	vidal blanc	mortimer selmed	sampaiao
KEH.6.E.2	0	0	0	1	602	248	773	19-Sep-08	mount pleasant	vineyard	MO	grape	berry	vidal blanc	mortimer selmed	mortimer selmed
KEH.6.E.3	0	0	0	1	603	248	773	19-Sep-08	mount pleasant	vineyard	MO	grape	berry	vidal blanc	mortimer selmed	mortimer selmed
KEH.28.D.4	0	0	0	1	604	248	773	19-Sep-08	mount pleasant	vineyard	MO	grape	berry	vidal blanc	mortimer selmed	mortimer selmed
KEH.6.E.4	0	0	0	1	605	248	774	19-Sep-08	mount pleasant	vineyard	MO	grape	berry	vidal blanc	mortimer selmed	sampaiao
KEH.6.E.5	0	0	0	1	606	249	775	19-Sep-08	mount pleasant	vineyard	MO	grape	berry	vidal blanc	mortimer selmed	mortimer selmed
KEH.6.E.6	0	0	0	1	607	249	775	19-Sep-08	mount pleasant	vineyard	MO	grape	berry	vidal blanc	mortimer selmed	mortimer selmed
KEH.6.E.7	0	0	0	1	608	249	776	19-Sep-08	mount pleasant	vineyard	MO	grape	berry	vidal blanc	mortimer selmed	sampaiao
KEH.7.A.8	0	0	0	1	609	250	777	19-Sep-08	mount pleasant	vineyard	MO	grape	berry	vidal blanc	mortimer selmed	mortimer selmed
KEH.7.A.9	0	0	0	1	610	250	777	19-Sep-08	mount pleasant	vineyard	MO	grape	berry	vidal blanc	mortimer selmed	mortimer selmed
KEH.7.A.10	0	0	0	1	611	250	778	19-Sep-08	mount pleasant	vineyard	MO	grape	berry	vidal blanc	mortimer selmed	sampaiao
KEH.7.A.11	0	0	0	1	612	251	779	19-Sep-08	mount pleasant	vineyard	MO	grape	berry	vidal blanc	mortimer selmed	mortimer selmed
KEH.7.A.12	0	0	0	1	613	251	780	19-Sep-08	mount pleasant	vineyard	MO	grape	berry	vidal blanc	mortimer selmed	sampaiao
KEH.7.B.1	0	0	0	1	614	252	781	19-Sep-08	mount pleasant	vineyard	MO	grape	berry	vidal blanc	mortimer selmed	mortimer selmed
KEH.7.B.2	0	0	0	1	615	252	781	19-Sep-08	mount pleasant	vineyard	MO	grape	berry	vidal blanc	mortimer selmed	mortimer selmed
KEH.28.D.6	0	0	0	1	616	252	781	19-Sep-08	mount pleasant	vineyard	MO	grape	berry	vidal blanc	mortimer selmed	mortimer selmed
KEH.28.D.7	0	0	0	1	617	252	781	19-Sep-08	mount pleasant	vineyard	MO	grape	berry	vidal blanc	mortimer selmed	mortimer selmed
KEH.7.B.3	0	0	0	1	618	252	782	19-Sep-08	mount pleasant	vineyard	MO	grape	berry	vidal blanc	mortimer selmed	sampaiao
KEH.7.B.4	0	0	0	1	619	265	807	19-Sep-08	mount pleasant	vineyard	MO	grape	berry	norton	mortimer selmed	mortimer selmed
KEH.7.B.5	0	0	0	1	620	265	807	19-Sep-08	mount pleasant	vineyard	MO	grape	berry	norton	mortimer selmed	mortimer selmed
KEH.7.B.6	0	0	0	1	621	266	809	19-Sep-08	mount pleasant	vineyard	MO	grape	berry	norton	mortimer selmed	mortimer selmed
KEH.7.B.7	0	0	0	1	622	266	809	19-Sep-08	mount pleasant	vineyard	MO	grape	berry	norton	mortimer selmed	mortimer selmed
KEH.28.D.8	0	0	0	1	623	266	809	19-Sep-08	mount pleasant	vineyard	MO	grape	berry	norton	mortimer selmed	mortimer selmed
KEH.28.D.9	0	0	0	1	624	266	810	19-Sep-08	mount pleasant	vineyard	MO	grape	berry	norton	mortimer selmed	sampaiao
KEH.7.B.8	0	0	0	1	625	267	811	19-Sep-08	mount pleasant	vineyard	MO	grape	berry	norton	mortimer selmed	mortimer selmed
KEH.28.D.10	0	0	0	1	626	267	811	19-Sep-08	mount pleasant	vineyard	MO	grape	berry	norton	mortimer selmed	mortimer selmed
KEH.7.B.9	0	0	0	1	627	267	812	19-Sep-08	mount pleasant	vineyard	MO	grape	berry	norton	mortimer selmed	sampaiao
KEH.7.B.10	0	0	0	1	628	267	812	19-Sep-08	mount pleasant	vineyard	MO	grape	berry	norton	mortimer selmed	sampaiao
KEH.28.D.11	0	0	0	1	629	267	812	19-Sep-08	mount pleasant	vineyard	MO	grape	berry	norton	mortimer selmed	sampaiao
KEH.7.B.11	0	0	0	1	630	268	813	19-Sep-08	mount pleasant	vineyard	MO	grape	berry	norton	mortimer selmed	mortimer selmed
KEH.28.D.12	0	0	0	1	631	268	813	19-Sep-08	mount pleasant	vineyard	MO	grape	berry	norton	mortimer selmed	mortimer selmed
KEH.7.B.12	0	0	0	1	632	268	814	19-Sep-08	mount pleasant	vineyard	MO	grape	berry	norton	mortimer selmed	sampaiao
KEH.28.E.1	0	0	0	1	633	268	814	19-Sep-08	mount pleasant	vineyard	MO	grape	berry	norton	mortimer selmed	sampaiao
KEH.7.C.1	0	0	0	1	634	269	815	19-Sep-08	mount pleasant	vineyard	MO	grape	berry	norton	mortimer selmed	mortimer selmed
KEH.7.C.2	0	0	0	1	635	269	815	19-Sep-08	mount pleasant	vineyard	MO	grape	berry	norton	mortimer selmed	mortimer selmed
KEH.7.C.3	0	0	0	1	636	269	816	19-Sep-08	mount pleasant	vineyard	MO	grape	berry	norton	mortimer selmed	sampaiao
KEH.7.C.4	0	0	0	1	637	269	816	19-Sep-08	mount pleasant	vineyard	MO	grape	berry	norton	mortimer selmed	sampaiao
KEH.7.C.5	0	0	0	1	638	270	817	19-Sep-08	mount pleasant	vineyard	MO	grape	berry	norton	mortimer selmed	mortimer selmed
KEH.28.E.2	0	0	0	1	639	270	817	19-Sep-08	mount pleasant	vineyard	MO	grape	berry	norton	mortimer selmed	mortimer selmed
KEH.28.E.3	0	0	0	1	640	270	818	19-Sep-08	mount pleasant	vineyard	MO	grape	berry	norton	mortimer selmed	sampaiao
KEH.7.C.7	0	0	0	1	641	271	819	19-Sep-08	mount pleasant	vineyard	MO	grape	berry	norton	mortimer selmed	mortimer selmed
KEH.7.C.8	0	0	0	1	642	271	820	19-Sep-08	mount pleasant	vineyard	MO	grape	berry	norton	mortimer selmed	sampaiao
KEH.7.C.9	0	0	0	1	643	272	821	19-Sep-08	mount pleasant	vineyard	MO	grape	berry	norton	mortimer selmed	mortimer selmed
KEH.7.C.10	0	0	0	1	644	272	822	19-Sep-08	mount pleasant	vineyard	MO	grape	berry	norton	mortimer selmed	sampaiao
KEH.28.E.4	0	0	0	1	645	273	823	19-Sep-08	mount pleasant	vineyard	MO	grape	berry	norton	mortimer selmed	mortimer selmed
KEH.28.E.5	0	0	0	1	646	273	824	19-Sep-08	mount pleasant	vineyard	MO	grape	berry	norton	mortimer selmed	sampaiao
KEH.28.E.6	0	0	0	1	647	274	825	19-Sep-08	mount pleasant	vineyard	MO	grape	berry	norton	mortimer selmed	mortimer selmed
KEH.28.E.7	0	0	0	1	648	274	826	19-Sep-08	mount pleasant	vineyard	MO	grape	berry	norton	mortimer selmed	sampaiao
KEH.7.C.11	0	0	0	1	649	275	827	19-Sep-08	mount pleasant	vineyard	MO	grape	berry	norton	mortimer selmed	mortimer selmed
KEH.28.E.8	0	0	0	1	650	275	827	19-Sep-08	mount pleasant	vineyard	MO	grape	berry	norton	mortimer selmed	mortimer selmed
KEH.7.C.12	0	0	0	1	651	275	828	19-Sep-08	mount pleasant	vineyard	MO	grape	berry	norton	mortimer selmed	sampaiao
KEH.28.E.9	0	0	0	1	652	275	828	19-Sep-08	mount pleasant	vineyard	MO	grape	berry	norton	mortimer selmed	sampaiao
KEH.7.D.1	0	0	0	1	653	276	829	19-Sep-08	mount pleasant	vineyard	MO	grape	berry	norton	mortimer selmed	mortimer selmed
KEH.7.D.2	0	0	0	1	654	276	830	19-Sep-08	mount pleasant	vineyard	MO	grape	berry	norton	mortimer selmed	sampaiao
KEH.7.D.3	0	0	0	1	655	277	831	19-Sep-08	mount pleasant	vineyard	MO	grape	berry	norton	mortimer selmed	mortimer selmed
KEH.7.D.4	0	0	0	1	656	277	831	19-Sep-08	mount pleasant	vineyard	MO	grape	berry	norton	mortimer selmed	mortimer selmed
KEH.7.D.5	0	0	0	1	657	277	832	19-Sep-08	mount pleasant	vineyard	MO	grape	berry	norton	mortimer selmed	sampaiao
KEH.28.E.10	0	0	0	1	658	277	832	19-Sep-08	mount pleasant	vineyard	MO	grape	berry	norton	mortimer selmed	sampaiao
KEH.7.D.6	0	0	0	1	659	290	857	19-Sep-08	mount pleasant	vineyard	MO	grape	berry	vidal blanc	mortimer selmed	mortimer selmed
KEH.7.D.7	0	0	0	1	660	290	857	19-Sep-08	mount pleasant	vineyard	MO	grape	berry	vidal blanc	mortimer selmed	mortimer selmed
KEH.28.E.11	0	0	0	1	661	290	858	19-Sep-08	mount pleasant	vineyard	MO	grape	berry	vidal blanc	mortimer selmed	sampaiao
KEH.7.D.8	0	0	0	1	662	291	859	19-Sep-08	mount pleasant	vineyard	MO	grape	berry	vidal blanc	mortimer selmed	mortimer selmed
KEH.7.D.9	0	0	0	1	663	291	859	19-Sep-08	mount pleasant	vineyard	MO	grape	berry	vidal blanc	mortimer selmed	mortimer selmed
KEH.28.E.12	0	0	0	1	664	291	859	19-Sep-08	mount pleasant	vineyard	MO	grape	berry	vidal blanc	mortimer selmed	mortimer selmed
KEH.7.D.10	0	0	0	1	665	291	860	19-Sep-08	mount pleasant	vineyard	MO	grape	berry	vidal blanc	mortimer selmed	sampaiao
KEH.7.D.11	0	0	0	1	666	292	861	19-Sep-08	mount pleasant	vineyard	MO	grape	berry	vidal blanc	mortimer selmed	mortimer selmed
KEH.28.F.1	0	0	0	1	667	292	861	19-Sep-08	mount pleasant	vineyard	MO	grape	berry	vidal blanc	mortimer selmed	mortimer selmed
KEH.7.D.12	0	0	0	1	668	292	862	19-Sep-08	mount pleasant	vineyard	MO	grape	berry	vidal blanc	mortimer selmed	sampaiao
KEH.28.F.2	0	0	0	1	669	292	862	19-Sep-08	mount pleasant	vineyard	MO	grape	berry	vidal blanc	mortimer selmed	sampaiao
KEH.28.F.4	0	0	0	1	670	293	864	19-Sep-08	mount pleasant	vineyard	MO	grape	berry	vidal blanc	mortimer selmed	sampaiao
KEH.28.F.5	0	0	0	1	671	294	865	19-Sep-08	mount pleasant	vineyard	MO	grape	berry	vidal blanc	mortimer selmed	mortimer selmed
KEH.7.E.1	0	0	0	1	672	295	867	19-Sep-08	mount pleasant	vineyard	MO	grape	berry	vidal blanc	mortimer selmed	mortimer selmed
KEH.7.E.2	1	0	0	0	673	295	867	19-Sep-08	mount pleasant	vineyard	MO	grape	berry	vidal blanc	mortimer selmed	mortimer selmed
KEH.7.E.3	0	0	0	1	674	295	868	19-Sep-08	mount pleasant	vineyard	MO	grape	berry	vidal blanc	mortimer selmed	sampaiao
KEH.7.E.4	0	0	0	1	675	296	869	19-Sep-08	mount pleasant	vineyard	MO	grape	berry	vidal blanc	mortimer selmed	mortimer selmed
KEH.28.F.6	0	0	0	1	676	296	870	19-Sep-08	mount pleasant	vineyard	MO	grape	berry	vidal blanc	mortimer selmed	sampaiao
KEH.7.E.5	0	0	0	1	677	297	871	19-Sep-08	mount pleasant	vineyard	MO	grape	berry	vidal blanc	mortimer selmed	mortimer selmed
KEH.7.E.6	0	0	0	1	678	297	871	19-Sep-08	mount pleasant	vineyard	MO	grape	berry	vidal blanc	mortimer selmed	mortimer selmed
KEH.7.E.7	0	0	0	1	679	298	873	19-Sep-08	mount pleasant	vineyard	MO	grape	berry	vidal blanc	mortimer selmed	mortimer selmed
KEH.7.E.8	0	0	0	1	680	298	874	19-Sep-08	mount pleasant	vineyard	MO	grape	berry	vidal blanc	mortimer selmed	sampaiao
KEH.7.E.9	0	0	0	1	681	299	875	19-Sep-08	mount pleasant	vineyard	MO	grape	berry	vidal blanc	mortimer selmed	mortimer selmed
KEH.7.E.10	0	0	0	1	682	300	877	19-Sep-08	mount pleasant	vineyard	MO	grape	berry	vidal blanc	mortimer selmed	mortimer selmed
KEH.7.E.11	0	0	0	1	683	300	877	19-Sep-08	mount pleasant	vineyard	MO	grape	berry	vidal blanc	mortimer selmed	mortimer selmed
KEH.7.E.12	0	0	0	1	684	300	878	19-Sep-08	mount pleasant	vineyard	MO	grape	berry	vidal blanc	mortimer selmed	sampaiao
KEH.7.F.1	0	0	0	1	685	300	878	19-Sep-08	mount pleasant	vineyard	MO	grape	berry	vidal blanc	mortimer selmed	sampaiao
KEH.7.F.2	0	0	0	1	686	301	879	19-Sep-08	mount pleasant	vineyard	MO	grape	berry	vidal blanc	mortimer selmed	mortimer selmed
KEH.7.F.3	0	0	0	1	687	301	879	19-Sep-08	mount pleasant	vineyard	MO	grape	berry	vidal blanc	mortimer selmed	mortimer selmed
KEH.28.F.8	0	0	0	1	688	301	879	19-Sep-08	mount pleasant	vineyard	MO	grape	berry	vidal blanc	mortimer selmed	mortimer selmed
KEH.28.F.9	0	0	0	1	689	301	879	19-Sep-08	mount pleasant	vineyard	MO	grape	berry	vidal blanc	mortimer selmed	mortimer selmed
KEH.7.F.4	0	0	0	1	690	301	880	19-Sep-08	mount pleasant	vineyard	MO	grape	berry	vidal blanc	mortimer selmed	sampaiao
KEH.7.F.5	0	0	0	1	691	302	881	19-Sep-08	mount pleasant	vineyard	MO	grape	berry	vidal blanc	mortimer selmed	mortimer selmed
KEH.7.F.6	0	0	0	1	692	302	881	19-Sep-08	mount pleasant	vineyard	MO	grape	berry	vidal blanc	mortimer selmed	mortimer selmed
KEH.28.F.10	0	0	0	1	693	302	882	19-Sep-08	mount pleasant	vineyard	MO	grape	berry	vidal blanc	mortimer selmed	sampaiao
KEH.7.F.7	0	0	0	1	694	303	883	19-Sep-08	mount pleasant	vineyard	MO	grape	berry	vidal blanc	mortimer selmed	mortimer selmed
KEH.7.F.8	0	0	0	1	695	303	883	19-Sep-08	mount pleasant	vineyard	MO	grape	berry	vidal blanc	mortimer selmed	mortimer selmed
KEH.7.F.9	0	0	0	1	696	303	883	19-Sep-08	mount pleasant	vineyard	MO	grape	berry	vidal blanc	mortimer selmed	mortimer selmed
KEH.7.F.10	0	0	0	1	697	303	884	19-Sep-08	mount pleasant	vineyard	MO	grape	berry	vidal blanc	mortimer selmed	sampaiao
KEH.7.F.11	0	0	0	1	698	304	885	19-Sep-08	mount pleasant	vineyard	MO	grape	berry	vidal blanc	mortimer selmed	mortimer selmed
KEH.7.F.12	0	0	0	1	699	304	885	19-Sep-08	mount pleasant	vineyard	MO	grape	berry	vidal blanc	mortimer selmed	mortimer selmed
KEH.7.G.1	0	0	0	1	700	305	887	19-Sep-08	mount pleasant	vineyard	MO	grape	berry	vidal blanc	mortimer selmed	mortimer selmed
KEH.7.G.2	0	0	0	1	701	305	887	19-Sep-08	mount pleasant	vineyard	MO	grape	berry	vidal blanc	mortimer selmed	mortimer selmed
KEH.7.G.3	0	0	0	1	702	305	888	19-Sep-08	mount pleasant	vineyard	MO	grape	berry	vidal blanc	mortimer selmed	sampaiao
KEH.7.G.4	0	1	0	0	703	306	889	19-Sep-08	mount pleasant	vineyard	MO	grape	berry	vidal blanc	mortimer selmed	mortimer selmed
KEH.7.G.5	0	1	0	0	704	306	890	19-Sep-08	mount pleasant	vineyard	MO	grape	berry	vidal blanc	mortimer selmed	sampaiao
KEH.28.F.11	0	0	0	1	705	306	890	19-Sep-08	mount pleasant	vineyard	MO	grape	berry	vidal blanc	mortimer selmed	sampaiao
KEH.7.G.6	0	0	0	1	706	307	891	19-Sep-08	mount pleasant	vineyard	MO	grape	berry	vidal blanc	mortimer selmed	mortimer selmed
KEH.7.G.7	0	0	0	1	707	307	891	19-Sep-08	mount pleasant	vineyard	MO	grape	berry	vidal blanc	mortimer selmed	mortimer selmed
KEH.7.G.8	0	0	0	1	708	307	892	19-Sep-08	mount pleasant	vineyard	MO	grape	berry	vidal blanc	mortimer selmed	sampaiao
KEH.7.G.9	0	0	0	1	709	308	893	19-Sep-08	mount pleasant	vineyard	MO	grape	berry	vidal blanc	mortimer selmed	mortimer selmed
KEH.7.G.10	0	0	0	1	710	308	893	19-Sep-08	mount pleasant	vineyard	MO	grape	berry	vidal blanc	mortimer selmed	mortimer selmed
KEH.7.G.11	0	0	0	1	711	308	894	19-Sep-08	mount pleasant	vineyard	MO	grape	berry	vidal blanc	mortimer selmed	sampaiao
KEH.28.F.12	0	0	0	1	712	308	894	19-Sep-08	mount pleasant	vineyard	MO	grape	berry	vidal blanc	mortimer selmed	sampaiao
KEH.7.G.12	0	0	0	1	713	309	895	19-Sep-08	mount pleasant	vineyard	MO	grape	berry	vidal blanc	mortimer selmed	mortimer selmed
KEH.8.A.1	0	0	0	1	714	309	895	19-Sep-08	mount pleasant	vineyard	MO	grape	berry	vidal blanc	mortimer selmed	mortimer selmed
KEH.8.A.2	0	0	0	1	715	310	897	19-Sep-08	mount pleasant	vineyard	MO	grape	berry	vidal blanc	mortimer selmed	mortimer selmed
KEH.8.A.3	0	0	0	1	716	310	898	19-Sep-08	mount pleasant	vineyard	MO	grape	berry	vidal blanc	mortimer selmed	sampaiao
KEH.28.G.2	0	0	0	1	717	310	898	19-Sep-08	mount pleasant	vineyard	MO	grape	berry	vidal blanc	mortimer selmed	sampaiao
KEH.8.A.4	0	0	0	1	718	311	899	19-Sep-08	mount pleasant	vineyard	MO	grape	berry	vidal blanc	mortimer selmed	mortimer selmed
KEH.8.A.5	0	0	0	1	719	311	899	19-Sep-08	mount pleasant	vineyard	MO	grape	berry	vidal blanc	mortimer selmed	mortimer selmed
KEH.8.A.6	0	0	0	1	720	311	900	19-Sep-08	mount pleasant	vineyard	MO	grape	berry	vidal blanc	mortimer selmed	sampaiao
KEH.28.G.3	0	0	0	1	721	311	900	19-Sep-08	mount pleasant	vineyard	MO	grape	berry	vidal blanc	mortimer selmed	sampaiao
KEH.8.A.7	0	0	0	1	722	312	901	19-Sep-08	mount pleasant	vineyard	MO	grape	berry	vidal blanc	mortimer selmed	mortimer selmed
KEH.8.A.8	0	0	0	1	723	312	901	19-Sep-08	mount pleasant	vineyard	MO	grape	berry	vidal blanc	mortimer selmed	mortimer selmed
KEH.8.A.9	0	1	0	0	724	313	903	19-Sep-08	mount pleasant	vineyard	MO	grape	berry	vidal blanc	mortimer selmed	mortimer selmed
KEH.8.A.10	0	0	0	1	725	313	903	19-Sep-08	mount pleasant	vineyard	MO	grape	berry	vidal blanc	mortimer selmed	mortimer selmed
KEH.8.A.11	0	0	0	1	726	313	903	19-Sep-08	mount pleasant	vineyard	MO	grape	berry	vidal blanc	mortimer selmed	mortimer selmed
KEH.8.A.12	0	0	0	1	727	314	905	19-Sep-08	mount pleasant	vineyard	MO	grape	berry	vidal blanc	mortimer selmed	mortimer selmed
KEH.8.B.1	0	0	0	1	728	314	906	19-Sep-08	mount pleasant	vineyard	MO	grape	berry	vidal blanc	mortimer selmed	sampaiao
KEH.8.B.2	1	0	0	0	729	315	907	19-Sep-08	mount pleasant	vineyard	MO	grape	berry	vidal blanc	sampaiao	mortimer selmed
KEH.8.B.3	1	0	0	0	730	315	908	19-Sep-08	mount pleasant	vineyard	MO	grape	berry	vidal blanc	sampaiao	sampaiao
KEH.8.B.4	0	0	0	1	731	316	909	19-Sep-08	mount pleasant	vineyard	MO	grape	berry	vidal blanc	sampaiao	mortimer selmed
KEH.8.B.5	0	0	0	1	732	316	910	19-Sep-08	mount pleasant	vineyard	MO	grape	berry	vidal blanc	sampaiao	sampaiao
KEH.8.B.7	0	0	0	1	733	317	912	19-Sep-08	mount pleasant	vineyard	MO	grape	berry	vidal blanc	sampaiao	sampaiao
KEH.8.B.8	0	0	0	1	734	318	913	19-Sep-08	mount pleasant	vineyard	MO	grape	berry	vidal blanc	sampaiao	mortimer selmed
KEH.8.B.9	0	0	0	1	735	319	915	19-Sep-08	mount pleasant	vineyard	MO	grape	berry	vidal blanc	sampaiao	mortimer selmed
KEH.8.B.10	0	0	0	1	736	319	916	19-Sep-08	mount pleasant	vineyard	MO	grape	berry	vidal blanc	sampaiao	sampaiao
KEH.8.B.11	1	0	0	0	737	340	957	13-Oct-08	tyson	non-vineyard	MO	oak	bark	black	mortimer selmed	mortimer selmed
KEH.8.B.12	0	0	0	1	738	340	958	13-Oct-08	tyson	non-vineyard	MO	oak	bark	black	mortimer selmed	sampaiao
KEH.8.C.1	1	0	0	0	739	340	959	13-Oct-08	tyson	non-vineyard	MO	oak	bark	black	sampaiao	mortimer selmed
KEH.8.C.2	1	0	0	0	740	340	960	13-Oct-08	tyson	non-vineyard	MO	oak	bark	black	sampaiao	sampaiao
KEH.8.C.3	0	0	0	1	741	341	961	13-Oct-08	tyson	non-vineyard	MO	oak	twig	black	mortimer selmed	mortimer selmed
KEH.28.G.4	0	0	0	1	742	341	961	13-Oct-08	tyson	non-vineyard	MO	oak	twig	black	mortimer selmed	mortimer selmed
KEH.28.G.5	0	0	0	1	743	341	962	13-Oct-08	tyson	non-vineyard	MO	oak	twig	black	mortimer selmed	sampaiao
KEH.28.G.6	0	0	0	1	744	341	963	13-Oct-08	tyson	non-vineyard	MO	oak	twig	black	sampaiao	mortimer selmed
KEH.28.G.7	0	0	0	1	745	341	964	13-Oct-08	tyson	non-vineyard	MO	oak	twig	black	sampaiao	sampaiao
KEH.8.C.4	1	0	0	0	746	342	965	13-Oct-08	tyson	non-vineyard	MO	oak	soil	black	mortimer selmed	mortimer selmed
KEH.8.C.5	1	0	0	0	747	342	966	13-Oct-08	tyson	non-vineyard	MO	oak	soil	black	mortimer selmed	sampaiao
KEH.8.C.6	0	0	0	1	748	342	967	13-Oct-08	tyson	non-vineyard	MO	oak	soil	black	sampaiao	mortimer selmed
KEH.8.C.7	0	0	0	1	749	342	968	13-Oct-08	tyson	non-vineyard	MO	oak	soil	black	sampaiao	sampaiao
KEH.8.C.8	0	1	0	0	750	343	969	13-Oct-08	tyson	non-vineyard	MO	oak	bark	post	mortimer selmed	mortimer selmed
KEH.8.C.9	0	0	0	1	751	343	970	13-Oct-08	tyson	non-vineyard	MO	oak	bark	post	mortimer selmed	sampaiao
KEH.8.C.10	0	0	0	1	752	344	973	13-Oct-08	tyson	non-vineyard	MO	oak	twig	post	mortimer selmed	mortimer selmed
KEH.28.G.8	0	0	0	1	753	344	973	13-Oct-08	tyson	non-vineyard	MO	oak	twig	post	mortimer selmed	mortimer selmed
KEH.28.G.9	0	0	0	1	754	344	974	13-Oct-08	tyson	non-vineyard	MO	oak	twig	post	mortimer selmed	sampaiao
KEH.8.C.11	0	0	0	1	755	344	975	13-Oct-08	tyson	non-vineyard	MO	oak	twig	post	sampaiao	mortimer selmed
KEH.28.G.10	0	0	0	1	756	344	975	13-Oct-08	tyson	non-vineyard	MO	oak	twig	post	sampaiao	mortimer selmed
KEH.8.C.12	1	0	0	0	757	344	976	13-Oct-08	tyson	non-vineyard	MO	oak	twig	post	sampaiao	sampaiao
KEH.8.D.1	0	1	0	0	758	345	977	13-Oct-08	tyson	non-vineyard	MO	oak	soil	post	mortimer selmed	mortimer selmed
KEH.8.D.2	0	1	0	0	759	345	978	13-Oct-08	tyson	non-vineyard	MO	oak	soil	post	mortimer selmed	sampaiao
KEH.8.D.3	1	0	0	0	760	346	981	13-Oct-08	tyson	non-vineyard	MO	oak	bark	post	mortimer selmed	mortimer selmed
KEH.8.D.4	1	0	0	0	761	346	982	13-Oct-08	tyson	non-vineyard	MO	oak	bark	post	mortimer selmed	sampaiao
KEH.8.D.5	0	0	0	1	762	346	983	13-Oct-08	tyson	non-vineyard	MO	oak	bark	post	sampaiao	mortimer selmed
KEH.8.D.6	0	0	0	1	763	346	984	13-Oct-08	tyson	non-vineyard	MO	oak	bark	post	sampaiao	sampaiao
KEH.8.D.7	1	0	0	0	764	347	985	13-Oct-08	tyson	non-vineyard	MO	oak	twig	post	mortimer selmed	mortimer selmed
KEH.8.D.8	1	0	0	0	765	347	986	13-Oct-08	tyson	non-vineyard	MO	oak	twig	post	mortimer selmed	sampaiao
KEH.28.G.11	0	0	0	1	766	347	987	13-Oct-08	tyson	non-vineyard	MO	oak	twig	post	sampaiao	mortimer selmed
KEH.28.G.12	0	0	0	1	767	347	988	13-Oct-08	tyson	non-vineyard	MO	oak	twig	post	sampaiao	sampaiao
KEH.8.D.9	0	1	0	0	768	348	989	13-Oct-08	tyson	non-vineyard	MO	oak	soil	post	mortimer selmed	mortimer selmed
KEH.8.D.10	0	0	0	1	769	348	990	13-Oct-08	tyson	non-vineyard	MO	oak	soil	post	mortimer selmed	sampaiao
KEH.8.D.11	1	0	0	0	770	348	991	13-Oct-08	tyson	non-vineyard	MO	oak	soil	post	sampaiao	mortimer selmed
KEH.8.D.12	0	0	0	1	771	348	992	13-Oct-08	tyson	non-vineyard	MO	oak	soil	post	sampaiao	sampaiao
KEH.8.E.1	1	0	0	0	772	349	993	13-Oct-08	tyson	non-vineyard	MO	oak	bark	black	mortimer selmed	mortimer selmed
KEH.8.E.2	1	0	0	0	773	349	994	13-Oct-08	tyson	non-vineyard	MO	oak	bark	black	mortimer selmed	sampaiao
KEH.8.E.3	1	0	0	0	774	349	995	13-Oct-08	tyson	non-vineyard	MO	oak	bark	black	sampaiao	mortimer selmed
KEH.8.E.4	1	0	0	0	775	349	996	13-Oct-08	tyson	non-vineyard	MO	oak	bark	black	sampaiao	sampaiao
KEH.8.E.5	0	0	0	1	776	350	997	13-Oct-08	tyson	non-vineyard	MO	oak	twig	black	mortimer selmed	mortimer selmed
KEH.8.E.6	0	0	0	1	777	350	998	13-Oct-08	tyson	non-vineyard	MO	oak	twig	black	mortimer selmed	sampaiao
KEH.8.E.7	0	0	0	1	778	350	999	13-Oct-08	tyson	non-vineyard	MO	oak	twig	black	sampaiao	mortimer selmed
KEH.8.E.8	0	0	0	1	779	350	999	13-Oct-08	tyson	non-vineyard	MO	oak	twig	black	sampaiao	mortimer selmed
KEH.8.E.9	0	0	0	1	780	350	1000	13-Oct-08	tyson	non-vineyard	MO	oak	twig	black	sampaiao	sampaiao
KEH.8.E.10	0	0	0	1	781	350	1000	13-Oct-08	tyson	non-vineyard	MO	oak	twig	black	sampaiao	sampaiao
KEH.8.E.11	1	0	0	0	782	351	1001	13-Oct-08	tyson	non-vineyard	MO	oak	soil	black	mortimer selmed	mortimer selmed
KEH.8.E.12	1	0	0	0	783	351	1002	13-Oct-08	tyson	non-vineyard	MO	oak	soil	black	mortimer selmed	sampaiao
KEH.8.F.1	0	0	0	1	784	351	1003	13-Oct-08	tyson	non-vineyard	MO	oak	soil	black	sampaiao	mortimer selmed
KEH.8.F.2	0	0	0	1	785	351	1003	13-Oct-08	tyson	non-vineyard	MO	oak	soil	black	sampaiao	mortimer selmed
KEH.8.F.3	0	0	0	1	786	351	1004	13-Oct-08	tyson	non-vineyard	MO	oak	soil	black	sampaiao	sampaiao
KEH.8.F.4	0	1	0	0	787	352	1005	13-Oct-08	tyson	non-vineyard	MO	oak	bark	black	mortimer selmed	mortimer selmed
KEH.8.F.5	0	1	0	0	788	352	1006	13-Oct-08	tyson	non-vineyard	MO	oak	bark	black	mortimer selmed	sampaiao
KEH.8.F.6	1	0	0	0	789	352	1007	13-Oct-08	tyson	non-vineyard	MO	oak	bark	black	sampaiao	mortimer selmed
KEH.8.F.7	0	1	0	0	790	352	1008	13-Oct-08	tyson	non-vineyard	MO	oak	bark	black	sampaiao	sampaiao
KEH.8.F.8	0	1	0	0	791	353	1009	13-Oct-08	tyson	non-vineyard	MO	oak	bark	black	mortimer selmed	mortimer selmed
KEH.8.F.9	0	0	0	1	792	353	1010	13-Oct-08	tyson	non-vineyard	MO	oak	bark	black	mortimer selmed	sampaiao
KEH.8.F.10	0	0	0	1	793	353	1011	13-Oct-08	tyson	non-vineyard	MO	oak	bark	black	sampaiao	mortimer selmed
KEH.8.F.11	0	0	0	1	794	353	1012	13-Oct-08	tyson	non-vineyard	MO	oak	bark	black	sampaiao	sampaiao
KEH.8.F.12	1	0	0	0	795	354	1013	13-Oct-08	tyson	non-vineyard	MO	oak	soil	black	mortimer selmed	mortimer selmed
KEH.8.G.1	0	0	0	1	796	354	1014	13-Oct-08	tyson	non-vineyard	MO	oak	soil	black	mortimer selmed	sampaiao
KEH.8.G.2	0	0	0	1	797	354	1015	13-Oct-08	tyson	non-vineyard	MO	oak	soil	black	sampaiao	mortimer selmed
KEH.8.G.3	0	0	0	1	798	354	1015	13-Oct-08	tyson	non-vineyard	MO	oak	soil	black	sampaiao	mortimer selmed
KEH.8.G.4	0	0	0	1	799	354	1016	13-Oct-08	tyson	non-vineyard	MO	oak	soil	black	sampaiao	sampaiao
KEH.8.G.5	0	0	0	1	800	354	1016	13-Oct-08	tyson	non-vineyard	MO	oak	soil	black	sampaiao	sampaiao
KEH.8.G.6	0	1	0	0	801	355	1017	13-Oct-08	tyson	non-vineyard	MO	oak	bark	post	mortimer selmed	mortimer selmed
KEH.8.G.7	0	1	0	0	802	355	1018	13-Oct-08	tyson	non-vineyard	MO	oak	bark	post	mortimer selmed	sampaiao
KEH.8.G.8	0	1	0	0	803	355	1019	13-Oct-08	tyson	non-vineyard	MO	oak	bark	post	sampaiao	mortimer selmed
KEH.8.G.9	0	1	0	0	804	355	1020	13-Oct-08	tyson	non-vineyard	MO	oak	bark	post	sampaiao	sampaiao
KEH.8.G.10	0	0	0	1	805	356	1021	13-Oct-08	tyson	non-vineyard	MO	oak	twig	post	mortimer selmed	mortimer selmed
KEH.29.A.1	0	0	0	1	806	356	1021	13-Oct-08	tyson	non-vineyard	MO	oak	twig	post	mortimer selmed	mortimer selmed
KEH.29.A.2	0	0	0	1	807	356	1022	13-Oct-08	tyson	non-vineyard	MO	oak	twig	post	mortimer selmed	sampaiao
KEH.8.G.11	0	0	0	1	808	356	1023	13-Oct-08	tyson	non-vineyard	MO	oak	twig	post	sampaiao	mortimer selmed
KEH.8.G.12	0	0	0	1	809	356	1024	13-Oct-08	tyson	non-vineyard	MO	oak	twig	post	sampaiao	sampaiao
KEH.9.A.1	0	0	0	1	810	357	1025	13-Oct-08	tyson	non-vineyard	MO	oak	bark	post	mortimer selmed	mortimer selmed
KEH.9.A.2	0	0	0	1	811	357	1025	13-Oct-08	tyson	non-vineyard	MO	oak	bark	post	mortimer selmed	mortimer selmed
KEH.9.A.3	0	0	0	1	812	357	1026	13-Oct-08	tyson	non-vineyard	MO	oak	bark	post	mortimer selmed	sampaiao
KEH.9.A.4	0	0	0	1	813	357	1026	13-Oct-08	tyson	non-vineyard	MO	oak	bark	post	mortimer selmed	sampaiao
KEH.9.A.5	1	0	0	0	814	357	1027	13-Oct-08	tyson	non-vineyard	MO	oak	bark	post	sampaiao	mortimer selmed
KEH.9.A.6	0	0	0	1	815	357	1028	13-Oct-08	tyson	non-vineyard	MO	oak	bark	post	sampaiao	sampaiao
KEH.9.A.7	0	0	0	1	816	358	1029	13-Oct-08	tyson	non-vineyard	MO	oak	twig	post	mortimer selmed	mortimer selmed
KEH.9.A.8	0	0	0	1	817	358	1030	13-Oct-08	tyson	non-vineyard	MO	oak	twig	post	mortimer selmed	sampaiao
KEH.29.A.3	0	0	0	1	818	358	1030	13-Oct-08	tyson	non-vineyard	MO	oak	twig	post	mortimer selmed	sampaiao
KEH.9.A.9	0	0	0	1	819	358	1031	13-Oct-08	tyson	non-vineyard	MO	oak	twig	post	sampaiao	mortimer selmed
KEH.9.A.10	0	0	0	1	820	358	1032	13-Oct-08	tyson	non-vineyard	MO	oak	twig	post	sampaiao	sampaiao
KEH.9.A.11	1	0	0	0	821	359	1033	13-Oct-08	tyson	non-vineyard	MO	oak	soil	post	mortimer selmed	mortimer selmed
KEH.9.A.12	0	0	0	1	822	359	1034	13-Oct-08	tyson	non-vineyard	MO	oak	soil	post	mortimer selmed	sampaiao
KEH.9.B.1	0	0	0	1	823	359	1035	13-Oct-08	tyson	non-vineyard	MO	oak	soil	post	sampaiao	mortimer selmed
KEH.9.B.2	1	0	0	0	824	359	1035	13-Oct-08	tyson	non-vineyard	MO	oak	soil	post	sampaiao	mortimer selmed
KEH.9.B.3	0	0	0	1	825	359	1036	13-Oct-08	tyson	non-vineyard	MO	oak	soil	post	sampaiao	sampaiao
KEH.9.B.4	1	0	0	0	826	359	1036	13-Oct-08	tyson	non-vineyard	MO	oak	soil	post	sampaiao	sampaiao
KEH.9.B.5	0	0	0	1	827	360	1037	13-Oct-08	tyson	non-vineyard	MO	oak	bark	white	mortimer selmed	mortimer selmed
KEH.29.A.4	0	0	0	1	828	360	1037	13-Oct-08	tyson	non-vineyard	MO	oak	bark	white	mortimer selmed	mortimer selmed
KEH.9.B.6	0	0	0	1	829	360	1039	13-Oct-08	tyson	non-vineyard	MO	oak	bark	white	sampaiao	mortimer selmed
KEH.9.B.7	0	0	0	1	830	360	1040	13-Oct-08	tyson	non-vineyard	MO	oak	bark	white	sampaiao	sampaiao
KEH.9.B.8	0	1	0	0	831	361	1041	13-Oct-08	tyson	non-vineyard	MO	oak	twig	white	mortimer selmed	mortimer selmed
KEH.32.F.3	0	0	0	1	832	361	1041	13-Oct-08	tyson	non-vineyard	MO	oak	twig	white	mortimer selmed	mortimer selmed
KEH.9.B.9	0	1	0	0	833	361	1042	13-Oct-08	tyson	non-vineyard	MO	oak	twig	white	mortimer selmed	sampaiao
KEH.32.F.4	0	0	0	1	834	361	1043	13-Oct-08	tyson	non-vineyard	MO	oak	twig	white	sampaiao	mortimer selmed
KEH.29.A.7	0	0	0	1	835	361	1044	13-Oct-08	tyson	non-vineyard	MO	oak	twig	white	sampaiao	sampaiao
KEH.9.B.10	1	0	0	0	836	362	1045	13-Oct-08	tyson	non-vineyard	MO	oak	soil	white	mortimer selmed	mortimer selmed
KEH.9.B.11	1	0	0	0	837	362	1046	13-Oct-08	tyson	non-vineyard	MO	oak	soil	white	mortimer selmed	sampaiao
KEH.9.B.12	1	0	0	0	838	362	1047	13-Oct-08	tyson	non-vineyard	MO	oak	soil	white	sampaiao	mortimer selmed
KEH.9.C.1	1	0	0	0	839	362	1047	13-Oct-08	tyson	non-vineyard	MO	oak	soil	white	sampaiao	mortimer selmed
KEH.9.C.2	1	0	0	0	840	362	1048	13-Oct-08	tyson	non-vineyard	MO	oak	soil	white	sampaiao	sampaiao
KEH.9.C.3	0	0	0	1	841	362	1048	13-Oct-08	tyson	non-vineyard	MO	oak	soil	white	sampaiao	sampaiao
KEH.9.C.4	1	0	0	0	842	363	1049	13-Oct-08	tyson	non-vineyard	MO	oak	bark	white	mortimer selmed	mortimer selmed
KEH.9.C.5	1	0	0	0	843	363	1050	13-Oct-08	tyson	non-vineyard	MO	oak	bark	white	mortimer selmed	sampaiao
KEH.9.C.6	0	0	0	1	844	363	1051	13-Oct-08	tyson	non-vineyard	MO	oak	bark	white	sampaiao	mortimer selmed
KEH.9.C.7	0	0	0	1	845	363	1052	13-Oct-08	tyson	non-vineyard	MO	oak	bark	white	sampaiao	sampaiao
KEH.9.C.8	0	0	0	1	846	364	1053	13-Oct-08	tyson	non-vineyard	MO	oak	twig	white	mortimer selmed	mortimer selmed
KEH.9.C.9	0	0	0	1	847	364	1055	13-Oct-08	tyson	non-vineyard	MO	oak	twig	white	sampaiao	mortimer selmed
KEH.9.C.10	0	0	0	1	848	364	1056	13-Oct-08	tyson	non-vineyard	MO	oak	twig	white	sampaiao	sampaiao
KEH.9.C.11	0	0	0	1	849	365	1057	13-Oct-08	tyson	non-vineyard	MO	oak	soil	white	mortimer selmed	mortimer selmed
KEH.29.A.8	0	0	0	1	850	365	1057	13-Oct-08	tyson	non-vineyard	MO	oak	soil	white	mortimer selmed	mortimer selmed
KEH.9.C.12	0	0	0	1	851	365	1058	13-Oct-08	tyson	non-vineyard	MO	oak	soil	white	mortimer selmed	sampaiao
KEH.9.D.1	0	0	0	1	852	365	1059	13-Oct-08	tyson	non-vineyard	MO	oak	soil	white	sampaiao	mortimer selmed
KEH.32.F.5	0	0	0	1	853	365	1060	13-Oct-08	tyson	non-vineyard	MO	oak	soil	white	sampaiao	sampaiao
KEH.29.A.10	0	0	0	1	854	366	1061	13-Oct-08	tyson	non-vineyard	MO	oak	bark	white	mortimer selmed	mortimer selmed
KEH.9.D.2	0	1	0	0	855	366	1062	13-Oct-08	tyson	non-vineyard	MO	oak	bark	white	mortimer selmed	sampaiao
KEH.9.D.3	0	1	0	0	856	367	1065	13-Oct-08	tyson	non-vineyard	MO	oak	bark	white	mortimer selmed	mortimer selmed
KEH.9.D.4	0	1	0	0	857	367	1066	13-Oct-08	tyson	non-vineyard	MO	oak	bark	white	mortimer selmed	sampaiao
KEH.9.D.5	0	1	0	0	858	367	1067	13-Oct-08	tyson	non-vineyard	MO	oak	bark	white	sampaiao	mortimer selmed
KEH.9.D.6	0	1	0	0	859	367	1068	13-Oct-08	tyson	non-vineyard	MO	oak	bark	white	sampaiao	sampaiao
KEH.9.D.7	1	0	0	0	860	368	1069	13-Oct-08	tyson	non-vineyard	MO	oak	soil	white	mortimer selmed	mortimer selmed
KEH.9.D.8	1	0	0	0	861	368	1070	13-Oct-08	tyson	non-vineyard	MO	oak	soil	white	mortimer selmed	sampaiao
KEH.9.D.9	0	1	0	0	862	368	1071	13-Oct-08	tyson	non-vineyard	MO	oak	soil	white	sampaiao	mortimer selmed
KEH.9.D.10	1	0	0	0	863	368	1072	13-Oct-08	tyson	non-vineyard	MO	oak	soil	white	sampaiao	sampaiao
KEH.9.D.11	0	0	0	1	864	369	1073	13-Oct-08	tyson	non-vineyard	MO	oak	bark	red	mortimer selmed	mortimer selmed
KEH.9.D.12	0	1	0	0	865	369	1074	13-Oct-08	tyson	non-vineyard	MO	oak	bark	red	mortimer selmed	sampaiao
KEH.9.E.1	0	0	0	1	866	369	1074	13-Oct-08	tyson	non-vineyard	MO	oak	bark	red	mortimer selmed	sampaiao
KEH.9.E.2	0	1	0	0	867	369	1075	13-Oct-08	tyson	non-vineyard	MO	oak	bark	red	sampaiao	mortimer selmed
KEH.9.E.3	0	0	0	1	868	369	1075	13-Oct-08	tyson	non-vineyard	MO	oak	bark	red	sampaiao	mortimer selmed
KEH.9.E.4	0	0	0	1	869	369	1076	13-Oct-08	tyson	non-vineyard	MO	oak	bark	red	sampaiao	sampaiao
KEH.9.E.5	0	0	0	1	870	370	1077	13-Oct-08	tyson	non-vineyard	MO	oak	twig	red	mortimer selmed	mortimer selmed
KEH.29.A.11	0	0	0	1	871	370	1077	13-Oct-08	tyson	non-vineyard	MO	oak	twig	red	mortimer selmed	mortimer selmed
KEH.9.E.6	0	0	0	1	872	370	1078	13-Oct-08	tyson	non-vineyard	MO	oak	twig	red	mortimer selmed	sampaiao
KEH.29.A.12	0	0	0	1	873	370	1078	13-Oct-08	tyson	non-vineyard	MO	oak	twig	red	mortimer selmed	sampaiao
KEH.9.E.7	0	0	0	1	874	370	1079	13-Oct-08	tyson	non-vineyard	MO	oak	twig	red	sampaiao	mortimer selmed
KEH.32.A.12	0	0	0	1	875	370	1079	13-Oct-08	tyson	non-vineyard	MO	oak	twig	red	sampaiao	mortimer selmed
KEH.9.E.9	0	1	0	0	876	370	1080	13-Oct-08	tyson	non-vineyard	MO	oak	twig	red	sampaiao	sampaiao
KEH.29.B.1	0	0	0	1	877	370	1080	13-Oct-08	tyson	non-vineyard	MO	oak	twig	red	sampaiao	sampaiao
KEH.9.E.10	1	0	0	0	878	371	1081	13-Oct-08	tyson	non-vineyard	MO	oak	soil	red	mortimer selmed	mortimer selmed
KEH.9.E.11	1	0	0	0	879	371	1082	13-Oct-08	tyson	non-vineyard	MO	oak	soil	red	mortimer selmed	sampaiao
KEH.9.E.12	0	1	0	0	880	371	1083	13-Oct-08	tyson	non-vineyard	MO	oak	soil	red	sampaiao	mortimer selmed
KEH.9.F.1	0	1	0	0	881	371	1084	13-Oct-08	tyson	non-vineyard	MO	oak	soil	red	sampaiao	sampaiao
KEH.9.F.2	1	0	0	0	882	372	1085	13-Oct-08	tyson	non-vineyard	MO	oak	bark	red	mortimer selmed	mortimer selmed
KEH.9.F.3	1	0	0	0	883	372	1086	13-Oct-08	tyson	non-vineyard	MO	oak	bark	red	mortimer selmed	sampaiao
KEH.9.F.4	0	1	0	0	884	372	1087	13-Oct-08	tyson	non-vineyard	MO	oak	bark	red	sampaiao	mortimer selmed
KEH.9.F.5	0	1	0	0	885	372	1088	13-Oct-08	tyson	non-vineyard	MO	oak	bark	red	sampaiao	sampaiao
KEH.9.F.6	1	0	0	0	886	373	1089	13-Oct-08	tyson	non-vineyard	MO	oak	twig	red	mortimer selmed	mortimer selmed
KEH.9.F.7	1	0	0	0	887	373	1090	13-Oct-08	tyson	non-vineyard	MO	oak	twig	red	mortimer selmed	sampaiao
KEH.9.F.8	0	1	0	0	888	373	1091	13-Oct-08	tyson	non-vineyard	MO	oak	twig	red	sampaiao	mortimer selmed
KEH.32.B.1	0	0	0	1	889	373	1091	13-Oct-08	tyson	non-vineyard	MO	oak	twig	red	sampaiao	mortimer selmed
KEH.29.B.2	0	0	0	1	890	373	1092	13-Oct-08	tyson	non-vineyard	MO	oak	twig	red	sampaiao	sampaiao
KEH.9.F.10	1	0	0	0	891	374	1093	13-Oct-08	tyson	non-vineyard	MO	oak	soil	red	mortimer selmed	mortimer selmed
KEH.9.F.11	0	0	0	1	892	374	1094	13-Oct-08	tyson	non-vineyard	MO	oak	soil	red	mortimer selmed	sampaiao
KEH.9.F.12	0	1	0	0	893	374	1095	13-Oct-08	tyson	non-vineyard	MO	oak	soil	red	sampaiao	mortimer selmed
KEH.9.G.1	0	0	0	1	894	374	1095	13-Oct-08	tyson	non-vineyard	MO	oak	soil	red	sampaiao	mortimer selmed
KEH.9.G.2	0	0	0	1	895	374	1096	13-Oct-08	tyson	non-vineyard	MO	oak	soil	red	sampaiao	sampaiao
KEH.9.G.3	0	0	0	1	896	374	1096	13-Oct-08	tyson	non-vineyard	MO	oak	soil	red	sampaiao	sampaiao
KEH.9.G.4	0	0	0	1	897	375	1097	13-Oct-08	tyson	non-vineyard	MO	oak	bark	white	mortimer selmed	mortimer selmed
KEH.9.G.5	0	0	0	1	898	375	1097	13-Oct-08	tyson	non-vineyard	MO	oak	bark	white	mortimer selmed	mortimer selmed
KEH.9.G.6	0	0	0	1	899	375	1098	13-Oct-08	tyson	non-vineyard	MO	oak	bark	white	mortimer selmed	sampaiao
KEH.29.B.3	0	0	0	1	900	375	1098	13-Oct-08	tyson	non-vineyard	MO	oak	bark	white	mortimer selmed	sampaiao
KEH.32.F.6	0	0	0	1	901	375	1099	13-Oct-08	tyson	non-vineyard	MO	oak	bark	white	sampaiao	mortimer selmed
KEH.9.G.7	0	0	0	1	902	376	1101	13-Oct-08	tyson	non-vineyard	MO	oak	twig	white	mortimer selmed	mortimer selmed
KEH.29.B.5	0	0	0	1	903	376	1101	13-Oct-08	tyson	non-vineyard	MO	oak	twig	white	mortimer selmed	mortimer selmed
KEH.29.B.6	0	0	0	1	904	376	1102	13-Oct-08	tyson	non-vineyard	MO	oak	twig	white	mortimer selmed	sampaiao
KEH.29.B.7	0	0	0	1	905	376	1103	13-Oct-08	tyson	non-vineyard	MO	oak	twig	white	sampaiao	mortimer selmed
KEH.29.B.8	0	0	0	1	906	376	1104	13-Oct-08	tyson	non-vineyard	MO	oak	twig	white	sampaiao	sampaiao
KEH.9.G.8	0	0	0	1	907	377	1105	13-Oct-08	tyson	non-vineyard	MO	oak	soil	white	mortimer selmed	mortimer selmed
KEH.9.G.9	0	0	0	1	908	377	1106	13-Oct-08	tyson	non-vineyard	MO	oak	soil	white	mortimer selmed	sampaiao
KEH.9.G.10	0	0	0	1	909	377	1107	13-Oct-08	tyson	non-vineyard	MO	oak	soil	white	sampaiao	mortimer selmed
KEH.9.G.11	0	1	0	0	910	377	1108	13-Oct-08	tyson	non-vineyard	MO	oak	soil	white	sampaiao	sampaiao
KEH.9.G.12	0	0	0	1	911	378	1109	13-Oct-08	tyson	non-vineyard	MO	oak	bark	blackjack	mortimer selmed	mortimer selmed
KEH.10.A.1	0	0	0	1	912	378	1110	13-Oct-08	tyson	non-vineyard	MO	oak	bark	blackjack	mortimer selmed	sampaiao
KEH.10.A.2	0	0	0	1	913	378	1111	13-Oct-08	tyson	non-vineyard	MO	oak	bark	blackjack	sampaiao	mortimer selmed
KEH.10.A.3	0	0	0	1	914	379	1113	13-Oct-08	tyson	non-vineyard	MO	oak	twig	blackjack	mortimer selmed	mortimer selmed
KEH.10.A.4	0	0	0	1	915	379	1114	13-Oct-08	tyson	non-vineyard	MO	oak	twig	blackjack	mortimer selmed	sampaiao
KEH.29.B.9	0	0	0	1	916	379	1114	13-Oct-08	tyson	non-vineyard	MO	oak	twig	blackjack	mortimer selmed	sampaiao
KEH.10.A.5	0	0	0	1	917	379	1115	13-Oct-08	tyson	non-vineyard	MO	oak	twig	blackjack	sampaiao	mortimer selmed
KEH.10.A.6	0	0	0	1	918	379	1116	13-Oct-08	tyson	non-vineyard	MO	oak	twig	blackjack	sampaiao	sampaiao
KEH.10.A.7	0	0	0	1	919	380	1117	13-Oct-08	tyson	non-vineyard	MO	oak	soil	blackjack	mortimer selmed	mortimer selmed
KEH.10.A.8	0	0	0	1	920	380	1118	13-Oct-08	tyson	non-vineyard	MO	oak	soil	blackjack	mortimer selmed	sampaiao
KEH.10.A.9	0	0	0	1	921	381	1121	13-Oct-08	tyson	non-vineyard	MO	oak	bark	blackjack	mortimer selmed	mortimer selmed
KEH.10.A.10	0	0	0	1	922	381	1121	13-Oct-08	tyson	non-vineyard	MO	oak	bark	blackjack	mortimer selmed	mortimer selmed
KEH.29.B.10	0	0	0	1	923	381	1121	13-Oct-08	tyson	non-vineyard	MO	oak	bark	blackjack	mortimer selmed	mortimer selmed
KEH.10.A.11	0	0	0	1	924	381	1122	13-Oct-08	tyson	non-vineyard	MO	oak	bark	blackjack	mortimer selmed	sampaiao
KEH.32.B.2	0	0	0	1	925	381	1122	13-Oct-08	tyson	non-vineyard	MO	oak	bark	blackjack	mortimer selmed	sampaiao
KEH.10.B.1	0	0	0	1	926	381	1123	13-Oct-08	tyson	non-vineyard	MO	oak	bark	blackjack	sampaiao	mortimer selmed
KEH.32.B.3	0	0	0	1	927	381	1123	13-Oct-08	tyson	non-vineyard	MO	oak	bark	blackjack	sampaiao	mortimer selmed
KEH.29.B.11	0	0	0	1	928	381	1124	13-Oct-08	tyson	non-vineyard	MO	oak	bark	blackjack	sampaiao	sampaiao
KEH.29.B.12	0	0	0	1	929	382	1125	13-Oct-08	tyson	non-vineyard	MO	oak	twig	blackjack	mortimer selmed	mortimer selmed
KEH.32.B.4	0	0	0	1	930	382	1126	13-Oct-08	tyson	non-vineyard	MO	oak	twig	blackjack	mortimer selmed	sampaiao
KEH.10.B.4	0	0	0	1	931	382	1127	13-Oct-08	tyson	non-vineyard	MO	oak	twig	blackjack	sampaiao	mortimer selmed
KEH.10.B.5	0	0	0	1	932	382	1127	13-Oct-08	tyson	non-vineyard	MO	oak	twig	blackjack	sampaiao	mortimer selmed
KEH.10.B.6	0	0	0	1	933	382	1128	13-Oct-08	tyson	non-vineyard	MO	oak	twig	blackjack	sampaiao	sampaiao
KEH.10.B.7	0	0	0	1	934	382	1128	13-Oct-08	tyson	non-vineyard	MO	oak	twig	blackjack	sampaiao	sampaiao
KEH.10.B.8	0	0	0	1	935	383	1129	13-Oct-08	tyson	non-vineyard	MO	oak	soil	blackjack	mortimer selmed	mortimer selmed
KEH.32.B.5	0	0	0	1	936	383	1129	13-Oct-08	tyson	non-vineyard	MO	oak	soil	blackjack	mortimer selmed	mortimer selmed
KEH.32.B.6	0	0	0	1	937	383	1130	13-Oct-08	tyson	non-vineyard	MO	oak	soil	blackjack	mortimer selmed	sampaiao
KEH.10.B.11	0	0	0	1	938	383	1131	13-Oct-08	tyson	non-vineyard	MO	oak	soil	blackjack	sampaiao	mortimer selmed
KEH.10.B.12	0	0	0	1	939	383	1132	13-Oct-08	tyson	non-vineyard	MO	oak	soil	blackjack	sampaiao	sampaiao
KEH.32.B.7	0	0	0	1	940	383	1132	13-Oct-08	tyson	non-vineyard	MO	oak	soil	blackjack	sampaiao	sampaiao
KEH.10.C.2	1	0	0	0	941	384	1133	13-Oct-08	tyson	non-vineyard	MO	oak	bark	white	mortimer selmed	mortimer selmed
KEH.10.C.3	1	0	0	0	942	384	1134	13-Oct-08	tyson	non-vineyard	MO	oak	bark	white	mortimer selmed	sampaiao
KEH.10.C.4	0	0	0	1	943	384	1135	13-Oct-08	tyson	non-vineyard	MO	oak	bark	white	sampaiao	mortimer selmed
KEH.10.C.5	0	0	0	1	944	384	1136	13-Oct-08	tyson	non-vineyard	MO	oak	bark	white	sampaiao	sampaiao
KEH.10.C.6	0	0	0	1	945	385	1137	13-Oct-08	tyson	non-vineyard	MO	oak	twig	white	mortimer selmed	mortimer selmed
KEH.10.C.7	0	0	0	1	946	385	1138	13-Oct-08	tyson	non-vineyard	MO	oak	twig	white	mortimer selmed	sampaiao
KEH.10.C.8	0	0	0	1	947	385	1139	13-Oct-08	tyson	non-vineyard	MO	oak	twig	white	sampaiao	mortimer selmed
KEH.10.C.9	0	0	0	1	948	385	1140	13-Oct-08	tyson	non-vineyard	MO	oak	twig	white	sampaiao	sampaiao
KEH.10.C.10	1	0	0	0	949	386	1141	13-Oct-08	tyson	non-vineyard	MO	oak	soil	white	mortimer selmed	mortimer selmed
KEH.10.C.11	0	0	0	1	950	386	1142	13-Oct-08	tyson	non-vineyard	MO	oak	soil	white	mortimer selmed	sampaiao
KEH.10.C.12	0	0	0	1	951	386	1143	13-Oct-08	tyson	non-vineyard	MO	oak	soil	white	sampaiao	mortimer selmed
KEH.10.D.1	0	0	0	1	952	387	1145	13-Oct-08	tyson	non-vineyard	MO	oak	bark	white	mortimer selmed	mortimer selmed
KEH.10.D.2	0	0	0	1	953	387	1146	13-Oct-08	tyson	non-vineyard	MO	oak	bark	white	mortimer selmed	sampaiao
KEH.10.D.3	0	0	0	1	954	387	1147	13-Oct-08	tyson	non-vineyard	MO	oak	bark	white	sampaiao	mortimer selmed
KEH.10.D.4	0	0	0	1	955	387	1148	13-Oct-08	tyson	non-vineyard	MO	oak	bark	white	sampaiao	sampaiao
KEH.10.D.5	0	0	0	1	956	388	1149	13-Oct-08	tyson	non-vineyard	MO	oak	bark	white	mortimer selmed	mortimer selmed
KEH.10.D.6	0	0	0	1	957	388	1149	13-Oct-08	tyson	non-vineyard	MO	oak	bark	white	mortimer selmed	mortimer selmed
KEH.10.D.7	0	0	0	1	958	388	1150	13-Oct-08	tyson	non-vineyard	MO	oak	bark	white	mortimer selmed	sampaiao
KEH.10.D.8	0	0	0	1	959	388	1150	13-Oct-08	tyson	non-vineyard	MO	oak	bark	white	mortimer selmed	sampaiao
KEH.10.D.9	0	0	0	1	960	388	1151	13-Oct-08	tyson	non-vineyard	MO	oak	bark	white	sampaiao	mortimer selmed
KEH.10.D.10	0	0	0	1	961	388	1152	13-Oct-08	tyson	non-vineyard	MO	oak	bark	white	sampaiao	sampaiao
KEH.10.D.11	0	0	0	1	962	389	1153	13-Oct-08	tyson	non-vineyard	MO	oak	soil	white	mortimer selmed	mortimer selmed
KEH.10.D.12	0	0	0	1	963	389	1153	13-Oct-08	tyson	non-vineyard	MO	oak	soil	white	mortimer selmed	mortimer selmed
KEH.10.E.1	0	0	0	1	964	389	1154	13-Oct-08	tyson	non-vineyard	MO	oak	soil	white	mortimer selmed	sampaiao
KEH.10.E.2	0	0	0	1	965	389	1154	13-Oct-08	tyson	non-vineyard	MO	oak	soil	white	mortimer selmed	sampaiao
KEH.10.E.3	0	0	0	1	966	389	1155	13-Oct-08	tyson	non-vineyard	MO	oak	soil	white	sampaiao	mortimer selmed
KEH.10.E.4	0	0	0	1	967	389	1156	13-Oct-08	tyson	non-vineyard	MO	oak	soil	white	sampaiao	sampaiao
KEH.10.E.5	0	0	0	1	968	390	1157	13-Oct-08	tyson	non-vineyard	MO	oak	bark	red	mortimer selmed	mortimer selmed
KEH.10.E.7	0	0	0	1	969	390	1158	13-Oct-08	tyson	non-vineyard	MO	oak	bark	red	mortimer selmed	sampaiao
KEH.32.B.8	0	0	0	1	970	390	1158	13-Oct-08	tyson	non-vineyard	MO	oak	bark	red	mortimer selmed	sampaiao
KEH.10.E.8	0	0	0	1	971	390	1159	13-Oct-08	tyson	non-vineyard	MO	oak	bark	red	sampaiao	mortimer selmed
KEH.10.E.9	0	0	0	1	972	390	1160	13-Oct-08	tyson	non-vineyard	MO	oak	bark	red	sampaiao	sampaiao
KEH.10.E.10	0	1	0	0	973	391	1161	13-Oct-08	tyson	non-vineyard	MO	oak	bark	red	mortimer selmed	mortimer selmed
KEH.10.E.11	0	0	0	1	974	391	1161	13-Oct-08	tyson	non-vineyard	MO	oak	bark	red	mortimer selmed	mortimer selmed
KEH.10.E.12	0	1	0	0	975	391	1162	13-Oct-08	tyson	non-vineyard	MO	oak	bark	red	mortimer selmed	sampaiao
KEH.10.F.1	0	0	0	1	976	391	1162	13-Oct-08	tyson	non-vineyard	MO	oak	bark	red	mortimer selmed	sampaiao
KEH.10.G.12	0	0	0	1	977	391	1163	13-Oct-08	tyson	non-vineyard	MO	oak	bark	red	sampaiao	mortimer selmed
KEH.10.F.2	0	0	0	1	978	391	1164	13-Oct-08	tyson	non-vineyard	MO	oak	bark	red	sampaiao	sampaiao
KEH.10.F.3	1	0	0	0	979	392	1165	13-Oct-08	tyson	non-vineyard	MO	oak	soil	red	mortimer selmed	mortimer selmed
KEH.10.F.4	1	0	0	0	980	392	1166	13-Oct-08	tyson	non-vineyard	MO	oak	soil	red	mortimer selmed	sampaiao
KEH.10.F.5	0	0	0	1	981	392	1167	13-Oct-08	tyson	non-vineyard	MO	oak	soil	red	sampaiao	mortimer selmed
KEH.10.F.6	0	1	0	0	982	392	1167	13-Oct-08	tyson	non-vineyard	MO	oak	soil	red	sampaiao	mortimer selmed
KEH.10.F.7	0	0	0	1	983	392	1168	13-Oct-08	tyson	non-vineyard	MO	oak	soil	red	sampaiao	sampaiao
KEH.10.F.8	0	0	0	1	984	392	1168	13-Oct-08	tyson	non-vineyard	MO	oak	soil	red	sampaiao	sampaiao
KEH.10.F.9	0	1	0	0	985	393	1169	13-Oct-08	tyson	non-vineyard	MO	oak	bark	white	mortimer selmed	mortimer selmed
KEH.10.F.10	0	1	0	0	986	393	1170	13-Oct-08	tyson	non-vineyard	MO	oak	bark	white	mortimer selmed	sampaiao
KEH.10.F.11	0	0	0	1	987	393	1171	13-Oct-08	tyson	non-vineyard	MO	oak	bark	white	sampaiao	mortimer selmed
KEH.10.F.12	0	0	0	1	988	394	1173	13-Oct-08	tyson	non-vineyard	MO	oak	bark	white	mortimer selmed	mortimer selmed
KEH.10.G.1	0	0	0	1	989	394	1174	13-Oct-08	tyson	non-vineyard	MO	oak	bark	white	mortimer selmed	sampaiao
KEH.29.C.1	0	0	0	1	990	394	1174	13-Oct-08	tyson	non-vineyard	MO	oak	bark	white	mortimer selmed	sampaiao
KEH.29.C.2	0	0	0	1	991	394	1175	13-Oct-08	tyson	non-vineyard	MO	oak	bark	white	sampaiao	mortimer selmed
KEH.32.F.7	0	0	0	1	992	394	1176	13-Oct-08	tyson	non-vineyard	MO	oak	bark	white	sampaiao	sampaiao
KEH.10.G.2	1	0	0	0	993	395	1177	13-Oct-08	tyson	non-vineyard	MO	oak	soil	white	mortimer selmed	mortimer selmed
KEH.10.G.3	1	0	0	0	994	395	1178	13-Oct-08	tyson	non-vineyard	MO	oak	soil	white	mortimer selmed	sampaiao
KEH.10.G.4	0	0	0	1	995	395	1179	13-Oct-08	tyson	non-vineyard	MO	oak	soil	white	sampaiao	mortimer selmed
KEH.10.G.5	0	0	0	1	996	396	1181	13-Oct-08	tyson	non-vineyard	MO	oak	bark	red	mortimer selmed	mortimer selmed
KEH.10.G.6	0	0	0	1	997	396	1182	13-Oct-08	tyson	non-vineyard	MO	oak	bark	red	mortimer selmed	sampaiao
KEH.32.B.9	0	0	0	1	998	396	1182	13-Oct-08	tyson	non-vineyard	MO	oak	bark	red	mortimer selmed	sampaiao
KEH.10.G.8	0	0	0	1	999	397	1185	13-Oct-08	tyson	non-vineyard	MO	oak	twig	red	mortimer selmed	mortimer selmed
KEH.10.G.9	0	0	0	1	1000	397	1186	13-Oct-08	tyson	non-vineyard	MO	oak	twig	red	mortimer selmed	sampaiao
KEH.29.C.4	0	0	0	1	1001	397	1186	13-Oct-08	tyson	non-vineyard	MO	oak	twig	red	mortimer selmed	sampaiao
KEH.10.G.10	0	0	0	1	1002	398	1189	13-Oct-08	tyson	non-vineyard	MO	oak	soil	red	mortimer selmed	mortimer selmed
KEH.10.G.11	0	0	0	1	1003	398	1189	13-Oct-08	tyson	non-vineyard	MO	oak	soil	red	mortimer selmed	mortimer selmed
KEH.11.A.1	0	0	0	1	1004	398	1190	13-Oct-08	tyson	non-vineyard	MO	oak	soil	red	mortimer selmed	sampaiao
KEH.11.A.2	0	1	0	0	1005	398	1190	13-Oct-08	tyson	non-vineyard	MO	oak	soil	red	mortimer selmed	sampaiao
KEH.11.A.3	0	0	0	1	1006	398	1191	13-Oct-08	tyson	non-vineyard	MO	oak	soil	red	sampaiao	mortimer selmed
KEH.11.A.4	0	1	0	0	1007	398	1191	13-Oct-08	tyson	non-vineyard	MO	oak	soil	red	sampaiao	mortimer selmed
KEH.11.A.5	0	0	0	1	1008	398	1192	13-Oct-08	tyson	non-vineyard	MO	oak	soil	red	sampaiao	sampaiao
KEH.11.A.6	0	0	0	1	1009	398	1192	13-Oct-08	tyson	non-vineyard	MO	oak	soil	red	sampaiao	sampaiao
KEH.11.A.7	0	0	0	1	1010	399	1193	13-Oct-08	tyson	non-vineyard	MO	oak	bark	black	mortimer selmed	mortimer selmed
KEH.11.A.8	0	0	0	1	1011	399	1194	13-Oct-08	tyson	non-vineyard	MO	oak	bark	black	mortimer selmed	sampaiao
KEH.11.A.9	0	0	0	1	1012	399	1195	13-Oct-08	tyson	non-vineyard	MO	oak	bark	black	sampaiao	mortimer selmed
KEH.11.A.10	0	0	0	1	1013	399	1196	13-Oct-08	tyson	non-vineyard	MO	oak	bark	black	sampaiao	sampaiao
KEH.11.A.11	0	0	0	1	1014	400	1197	13-Oct-08	tyson	non-vineyard	MO	oak	bark	black	mortimer selmed	mortimer selmed
KEH.11.A.12	0	0	0	1	1015	400	1198	13-Oct-08	tyson	non-vineyard	MO	oak	bark	black	mortimer selmed	sampaiao
KEH.11.B.1	0	0	0	1	1016	400	1198	13-Oct-08	tyson	non-vineyard	MO	oak	bark	black	mortimer selmed	sampaiao
KEH.11.B.2	0	0	0	1	1017	400	1199	13-Oct-08	tyson	non-vineyard	MO	oak	bark	black	sampaiao	mortimer selmed
KEH.11.B.3	0	0	0	1	1018	400	1200	13-Oct-08	tyson	non-vineyard	MO	oak	bark	black	sampaiao	sampaiao
KEH.11.B.4	0	1	0	0	1019	400	1200	13-Oct-08	tyson	non-vineyard	MO	oak	bark	black	sampaiao	sampaiao
KEH.11.B.5	0	0	0	1	1020	401	1201	13-Oct-08	tyson	non-vineyard	MO	oak	soil	black	mortimer selmed	mortimer selmed
KEH.11.B.6	0	0	0	1	1021	401	1202	13-Oct-08	tyson	non-vineyard	MO	oak	soil	black	mortimer selmed	sampaiao
KEH.11.B.7	0	0	0	1	1022	401	1203	13-Oct-08	tyson	non-vineyard	MO	oak	soil	black	sampaiao	mortimer selmed
KEH.11.B.8	0	0	0	1	1023	401	1204	13-Oct-08	tyson	non-vineyard	MO	oak	soil	black	sampaiao	sampaiao
KEH.11.B.9	0	0	0	1	1024	402	1205	13-Oct-08	tyson	non-vineyard	MO	oak	bark	white	mortimer selmed	mortimer selmed
KEH.11.B.10	0	0	0	1	1025	402	1205	13-Oct-08	tyson	non-vineyard	MO	oak	bark	white	mortimer selmed	mortimer selmed
KEH.11.B.11	0	0	0	1	1026	402	1206	13-Oct-08	tyson	non-vineyard	MO	oak	bark	white	mortimer selmed	sampaiao
KEH.11.B.12	1	0	0	0	1027	402	1207	13-Oct-08	tyson	non-vineyard	MO	oak	bark	white	sampaiao	mortimer selmed
KEH.11.C.1	1	0	0	0	1028	402	1208	13-Oct-08	tyson	non-vineyard	MO	oak	bark	white	sampaiao	sampaiao
KEH.12.E.4	0	0	0	1	1029	403	1209	13-Oct-08	tyson	non-vineyard	MO	oak	twig	white	mortimer selmed	mortimer selmed
KEH.12.E.5	0	0	0	1	1030	403	1210	13-Oct-08	tyson	non-vineyard	MO	oak	twig	white	mortimer selmed	sampaiao
KEH.12.E.6	0	1	0	0	1031	404	1213	13-Oct-08	tyson	non-vineyard	MO	oak	soil	white	mortimer selmed	mortimer selmed
KEH.12.E.7	0	0	0	1	1032	404	1214	13-Oct-08	tyson	non-vineyard	MO	oak	soil	white	mortimer selmed	sampaiao
KEH.12.E.8	0	1	0	0	1033	404	1214	13-Oct-08	tyson	non-vineyard	MO	oak	soil	white	mortimer selmed	sampaiao
KEH.11.C.2	1	0	0	0	1034	404	1215	13-Oct-08	tyson	non-vineyard	MO	oak	soil	white	sampaiao	mortimer selmed
KEH.11.C.3	1	0	0	0	1035	404	1216	13-Oct-08	tyson	non-vineyard	MO	oak	soil	white	sampaiao	sampaiao
KEH.11.C.4	0	0	0	1	1036	405	1217	13-Oct-08	tyson	non-vineyard	MO	oak	bark	white	mortimer selmed	mortimer selmed
KEH.32.F.8	0	0	0	1	1037	405	1218	13-Oct-08	tyson	non-vineyard	MO	oak	bark	white	mortimer selmed	sampaiao
KEH.11.C.5	1	0	0	0	1038	405	1219	13-Oct-08	tyson	non-vineyard	MO	oak	bark	white	sampaiao	mortimer selmed
KEH.11.C.6	1	0	0	0	1039	405	1220	13-Oct-08	tyson	non-vineyard	MO	oak	bark	white	sampaiao	sampaiao
KEH.11.C.7	0	0	0	1	1040	406	1221	13-Oct-08	tyson	non-vineyard	MO	oak	bark	white	mortimer selmed	mortimer selmed
KEH.11.C.8	0	0	0	1	1041	406	1221	13-Oct-08	tyson	non-vineyard	MO	oak	bark	white	mortimer selmed	mortimer selmed
KEH.11.C.9	0	0	0	1	1042	406	1222	13-Oct-08	tyson	non-vineyard	MO	oak	bark	white	mortimer selmed	sampaiao
KEH.12.E.9	0	1	0	0	1043	406	1223	13-Oct-08	tyson	non-vineyard	MO	oak	bark	white	sampaiao	mortimer selmed
KEH.11.C.10	0	1	0	0	1044	406	1224	13-Oct-08	tyson	non-vineyard	MO	oak	bark	white	sampaiao	sampaiao
KEH.11.C.11	0	1	0	0	1045	406	1224	13-Oct-08	tyson	non-vineyard	MO	oak	bark	white	sampaiao	sampaiao
KEH.11.C.12	0	1	0	0	1046	407	1225	13-Oct-08	tyson	non-vineyard	MO	oak	soil	white	mortimer selmed	mortimer selmed
KEH.11.D.1	0	1	0	0	1047	407	1226	13-Oct-08	tyson	non-vineyard	MO	oak	soil	white	mortimer selmed	sampaiao
KEH.11.D.2	0	0	0	1	1048	408	1229	13-Oct-08	tyson	non-vineyard	MO	oak	bark	post	mortimer selmed	mortimer selmed
KEH.11.D.3	0	0	0	1	1049	408	1230	13-Oct-08	tyson	non-vineyard	MO	oak	bark	post	mortimer selmed	sampaiao
KEH.29.C.6	0	0	0	1	1050	408	1230	13-Oct-08	tyson	non-vineyard	MO	oak	bark	post	mortimer selmed	sampaiao
KEH.11.D.4	0	0	0	1	1051	408	1231	13-Oct-08	tyson	non-vineyard	MO	oak	bark	post	sampaiao	mortimer selmed
KEH.11.D.5	0	0	0	1	1052	408	1232	13-Oct-08	tyson	non-vineyard	MO	oak	bark	post	sampaiao	sampaiao
KEH.29.C.7	0	0	0	1	1053	409	1233	13-Oct-08	tyson	non-vineyard	MO	oak	twig	post	mortimer selmed	mortimer selmed
KEH.29.C.8	0	0	0	1	1054	409	1233	13-Oct-08	tyson	non-vineyard	MO	oak	twig	post	mortimer selmed	mortimer selmed
KEH.11.D.6	0	0	0	1	1055	409	1234	13-Oct-08	tyson	non-vineyard	MO	oak	twig	post	mortimer selmed	sampaiao
KEH.29.C.9	0	0	0	1	1056	409	1234	13-Oct-08	tyson	non-vineyard	MO	oak	twig	post	mortimer selmed	sampaiao
KEH.11.D.7	0	0	0	1	1057	409	1235	13-Oct-08	tyson	non-vineyard	MO	oak	twig	post	sampaiao	mortimer selmed
KEH.29.C.10	0	0	0	1	1058	409	1235	13-Oct-08	tyson	non-vineyard	MO	oak	twig	post	sampaiao	mortimer selmed
KEH.11.D.8	0	0	0	1	1059	409	1236	13-Oct-08	tyson	non-vineyard	MO	oak	twig	post	sampaiao	sampaiao
KEH.29.C.11	0	0	0	1	1060	409	1236	13-Oct-08	tyson	non-vineyard	MO	oak	twig	post	sampaiao	sampaiao
KEH.11.D.9	0	1	0	0	1061	410	1237	13-Oct-08	tyson	non-vineyard	MO	oak	soil	post	mortimer selmed	mortimer selmed
KEH.11.D.10	0	1	0	0	1062	410	1238	13-Oct-08	tyson	non-vineyard	MO	oak	soil	post	mortimer selmed	sampaiao
KEH.11.D.11	1	0	0	0	1063	410	1239	13-Oct-08	tyson	non-vineyard	MO	oak	soil	post	sampaiao	mortimer selmed
KEH.11.D.12	1	0	0	0	1064	410	1240	13-Oct-08	tyson	non-vineyard	MO	oak	soil	post	sampaiao	sampaiao
KEH.11.E.1	0	0	0	1	1065	411	1241	13-Oct-08	tyson	non-vineyard	MO	oak	bark	post	mortimer selmed	mortimer selmed
KEH.11.E.2	0	0	0	1	1066	411	1242	13-Oct-08	tyson	non-vineyard	MO	oak	bark	post	mortimer selmed	sampaiao
KEH.29.C.12	0	0	0	1	1067	411	1242	13-Oct-08	tyson	non-vineyard	MO	oak	bark	post	mortimer selmed	sampaiao
KEH.11.E.3	0	0	0	1	1068	411	1243	13-Oct-08	tyson	non-vineyard	MO	oak	bark	post	sampaiao	mortimer selmed
KEH.11.E.4	0	0	0	1	1069	412	1245	13-Oct-08	tyson	non-vineyard	MO	oak	twig	post	mortimer selmed	mortimer selmed
KEH.29.D.1	0	0	0	1	1070	412	1245	13-Oct-08	tyson	non-vineyard	MO	oak	twig	post	mortimer selmed	mortimer selmed
KEH.11.E.5	0	0	0	1	1071	412	1246	13-Oct-08	tyson	non-vineyard	MO	oak	twig	post	mortimer selmed	sampaiao
KEH.32.F.9	0	0	0	1	1072	412	1246	13-Oct-08	tyson	non-vineyard	MO	oak	twig	post	mortimer selmed	sampaiao
KEH.29.D.3	0	0	0	1	1073	412	1247	13-Oct-08	tyson	non-vineyard	MO	oak	twig	post	sampaiao	mortimer selmed
KEH.11.E.8	0	0	0	1	1074	412	1248	13-Oct-08	tyson	non-vineyard	MO	oak	twig	post	sampaiao	sampaiao
KEH.11.E.6	0	0	0	1	1075	413	1249	13-Oct-08	tyson	non-vineyard	MO	oak	soil	post	mortimer selmed	mortimer selmed
KEH.11.E.7	0	0	0	1	1076	413	1249	13-Oct-08	tyson	non-vineyard	MO	oak	soil	post	mortimer selmed	mortimer selmed
KEH.29.D.4	0	0	0	1	1077	413	1250	13-Oct-08	tyson	non-vineyard	MO	oak	soil	post	mortimer selmed	sampaiao
KEH.11.E.9	0	0	0	1	1078	414	1253	13-Oct-08	tyson	non-vineyard	MO	oak	bark	blackjack	mortimer selmed	mortimer selmed
KEH.11.E.10	0	0	0	1	1079	414	1254	13-Oct-08	tyson	non-vineyard	MO	oak	bark	blackjack	mortimer selmed	sampaiao
KEH.11.E.11	0	1	0	0	1080	414	1254	13-Oct-08	tyson	non-vineyard	MO	oak	bark	blackjack	mortimer selmed	sampaiao
KEH.11.E.12	0	0	0	1	1081	414	1255	13-Oct-08	tyson	non-vineyard	MO	oak	bark	blackjack	sampaiao	mortimer selmed
KEH.11.F.1	0	0	0	1	1082	414	1256	13-Oct-08	tyson	non-vineyard	MO	oak	bark	blackjack	sampaiao	sampaiao
KEH.11.F.2	0	0	0	1	1083	415	1257	13-Oct-08	tyson	non-vineyard	MO	oak	twig	blackjack	mortimer selmed	mortimer selmed
KEH.11.F.3	0	0	0	1	1084	415	1257	13-Oct-08	tyson	non-vineyard	MO	oak	twig	blackjack	mortimer selmed	mortimer selmed
KEH.11.F.4	0	0	0	1	1085	415	1258	13-Oct-08	tyson	non-vineyard	MO	oak	twig	blackjack	mortimer selmed	sampaiao
KEH.11.F.5	0	0	0	1	1086	415	1258	13-Oct-08	tyson	non-vineyard	MO	oak	twig	blackjack	mortimer selmed	sampaiao
KEH.29.D.5	0	0	0	1	1087	415	1259	13-Oct-08	tyson	non-vineyard	MO	oak	twig	blackjack	sampaiao	mortimer selmed
KEH.29.D.6	0	0	0	1	1088	415	1260	13-Oct-08	tyson	non-vineyard	MO	oak	twig	blackjack	sampaiao	sampaiao
KEH.11.F.6	1	0	0	0	1089	416	1261	13-Oct-08	tyson	non-vineyard	MO	oak	soil	blackjack	mortimer selmed	mortimer selmed
KEH.11.F.7	1	0	0	0	1090	416	1262	13-Oct-08	tyson	non-vineyard	MO	oak	soil	blackjack	mortimer selmed	sampaiao
KEH.11.F.8	0	1	0	0	1091	416	1263	13-Oct-08	tyson	non-vineyard	MO	oak	soil	blackjack	sampaiao	mortimer selmed
KEH.11.F.9	1	0	0	0	1092	416	1264	13-Oct-08	tyson	non-vineyard	MO	oak	soil	blackjack	sampaiao	sampaiao
KEH.11.F.10	0	0	0	1	1093	417	1265	13-Oct-08	tyson	non-vineyard	MO	oak	bark	blackjack	mortimer selmed	mortimer selmed
KEH.11.F.11	0	0	0	1	1094	417	1266	13-Oct-08	tyson	non-vineyard	MO	oak	bark	blackjack	mortimer selmed	sampaiao
KEH.29.D.7	0	0	0	1	1095	417	1268	13-Oct-08	tyson	non-vineyard	MO	oak	bark	blackjack	sampaiao	sampaiao
KEH.11.F.12	0	0	0	1	1096	418	1269	13-Oct-08	tyson	non-vineyard	MO	oak	twig	blackjack	mortimer selmed	mortimer selmed
KEH.11.G.1	0	0	0	1	1097	418	1270	13-Oct-08	tyson	non-vineyard	MO	oak	twig	blackjack	mortimer selmed	sampaiao
KEH.11.G.2	0	0	0	1	1098	418	1271	13-Oct-08	tyson	non-vineyard	MO	oak	twig	blackjack	sampaiao	mortimer selmed
KEH.11.G.3	0	0	0	1	1099	418	1272	13-Oct-08	tyson	non-vineyard	MO	oak	twig	blackjack	sampaiao	sampaiao
KEH.11.G.4	0	0	0	1	1100	419	1273	13-Oct-08	tyson	non-vineyard	MO	oak	soil	blackjack	mortimer selmed	mortimer selmed
KEH.11.G.5	0	0	0	1	1101	419	1274	13-Oct-08	tyson	non-vineyard	MO	oak	soil	blackjack	mortimer selmed	sampaiao
KEH.11.G.6	1	0	0	0	1102	419	1275	13-Oct-08	tyson	non-vineyard	MO	oak	soil	blackjack	sampaiao	mortimer selmed
KEH.11.G.7	0	0	0	1	1103	419	1276	13-Oct-08	tyson	non-vineyard	MO	oak	soil	blackjack	sampaiao	sampaiao
KEH.11.G.8	1	0	0	0	1104	420	1277	13-Oct-08	tyson	non-vineyard	MO	oak	bark	black	mortimer selmed	mortimer selmed
KEH.11.G.9	0	1	0	0	1105	420	1278	13-Oct-08	tyson	non-vineyard	MO	oak	bark	black	mortimer selmed	sampaiao
KEH.11.G.10	0	0	0	1	1106	420	1279	13-Oct-08	tyson	non-vineyard	MO	oak	bark	black	sampaiao	mortimer selmed
KEH.11.G.11	0	0	0	1	1107	420	1280	13-Oct-08	tyson	non-vineyard	MO	oak	bark	black	sampaiao	sampaiao
KEH.11.G.12	0	0	0	1	1108	421	1281	13-Oct-08	tyson	non-vineyard	MO	oak	twig	black	mortimer selmed	mortimer selmed
KEH.12.A.1	0	0	0	1	1109	421	1282	13-Oct-08	tyson	non-vineyard	MO	oak	twig	black	mortimer selmed	sampaiao
KEH.12.A.2	0	0	0	1	1110	421	1282	13-Oct-08	tyson	non-vineyard	MO	oak	twig	black	mortimer selmed	sampaiao
KEH.12.A.3	0	0	0	1	1111	421	1283	13-Oct-08	tyson	non-vineyard	MO	oak	twig	black	sampaiao	mortimer selmed
KEH.12.A.4	0	0	0	1	1112	422	1285	13-Oct-08	tyson	non-vineyard	MO	oak	soil	black	mortimer selmed	mortimer selmed
KEH.12.A.5	0	0	0	1	1113	422	1285	13-Oct-08	tyson	non-vineyard	MO	oak	soil	black	mortimer selmed	mortimer selmed
KEH.12.A.6	0	0	0	1	1114	422	1286	13-Oct-08	tyson	non-vineyard	MO	oak	soil	black	mortimer selmed	sampaiao
KEH.12.A.7	0	0	0	1	1115	422	1287	13-Oct-08	tyson	non-vineyard	MO	oak	soil	black	sampaiao	mortimer selmed
KEH.12.A.8	0	0	0	1	1116	422	1288	13-Oct-08	tyson	non-vineyard	MO	oak	soil	black	sampaiao	sampaiao
KEH.12.A.9	1	0	0	0	1117	423	1289	13-Oct-08	tyson	non-vineyard	MO	oak	bark	black	mortimer selmed	mortimer selmed
KEH.12.A.10	1	0	0	0	1118	423	1290	13-Oct-08	tyson	non-vineyard	MO	oak	bark	black	mortimer selmed	sampaiao
KEH.12.A.11	0	1	0	0	1119	423	1291	13-Oct-08	tyson	non-vineyard	MO	oak	bark	black	sampaiao	mortimer selmed
KEH.12.A.12	0	0	0	1	1120	423	1292	13-Oct-08	tyson	non-vineyard	MO	oak	bark	black	sampaiao	sampaiao
KEH.12.B.1	0	0	0	1	1121	424	1293	13-Oct-08	tyson	non-vineyard	MO	oak	twig	black	mortimer selmed	mortimer selmed
KEH.12.B.2	0	0	0	1	1122	424	1294	13-Oct-08	tyson	non-vineyard	MO	oak	twig	black	mortimer selmed	sampaiao
KEH.12.B.3	0	0	0	1	1123	425	1297	13-Oct-08	tyson	non-vineyard	MO	oak	soil	black	mortimer selmed	mortimer selmed
KEH.12.B.4	0	0	0	1	1124	425	1298	13-Oct-08	tyson	non-vineyard	MO	oak	soil	black	mortimer selmed	sampaiao
KEH.12.B.5	1	0	0	0	1125	425	1299	13-Oct-08	tyson	non-vineyard	MO	oak	soil	black	sampaiao	mortimer selmed
KEH.12.B.6	0	1	0	0	1126	425	1300	13-Oct-08	tyson	non-vineyard	MO	oak	soil	black	sampaiao	sampaiao
KEH.12.B.7	1	0	0	0	1127	426	1301	13-Oct-08	tyson	non-vineyard	MO	oak	bark	red	mortimer selmed	mortimer selmed
KEH.12.B.8	1	0	0	0	1128	426	1302	13-Oct-08	tyson	non-vineyard	MO	oak	bark	red	mortimer selmed	sampaiao
KEH.12.B.9	1	0	0	0	1129	426	1303	13-Oct-08	tyson	non-vineyard	MO	oak	bark	red	sampaiao	mortimer selmed
KEH.12.B.10	0	1	0	0	1130	426	1304	13-Oct-08	tyson	non-vineyard	MO	oak	bark	red	sampaiao	sampaiao
KEH.12.B.11	1	0	0	0	1131	427	1305	13-Oct-08	tyson	non-vineyard	MO	oak	bark	red	mortimer selmed	mortimer selmed
KEH.12.B.12	1	0	0	0	1132	427	1306	13-Oct-08	tyson	non-vineyard	MO	oak	bark	red	mortimer selmed	sampaiao
KEH.12.C.1	0	1	0	0	1133	427	1307	13-Oct-08	tyson	non-vineyard	MO	oak	bark	red	sampaiao	mortimer selmed
KEH.12.C.2	0	1	0	0	1134	427	1308	13-Oct-08	tyson	non-vineyard	MO	oak	bark	red	sampaiao	sampaiao
KEH.12.C.3	1	0	0	0	1135	428	1309	13-Oct-08	tyson	non-vineyard	MO	oak	soil	red	mortimer selmed	mortimer selmed
KEH.12.C.4	1	0	0	0	1136	428	1310	13-Oct-08	tyson	non-vineyard	MO	oak	soil	red	mortimer selmed	sampaiao
KEH.12.C.5	0	1	0	0	1137	428	1311	13-Oct-08	tyson	non-vineyard	MO	oak	soil	red	sampaiao	mortimer selmed
KEH.12.C.6	0	1	0	0	1138	428	1312	13-Oct-08	tyson	non-vineyard	MO	oak	soil	red	sampaiao	sampaiao
KEH.12.C.7	1	0	0	0	1139	429	1313	13-Oct-08	tyson	non-vineyard	MO	oak	bark	red	mortimer selmed	mortimer selmed
KEH.12.C.8	0	1	0	0	1140	429	1314	13-Oct-08	tyson	non-vineyard	MO	oak	bark	red	mortimer selmed	sampaiao
KEH.12.C.9	1	0	0	0	1141	429	1315	13-Oct-08	tyson	non-vineyard	MO	oak	bark	red	sampaiao	mortimer selmed
KEH.12.C.10	1	0	0	0	1142	429	1315	13-Oct-08	tyson	non-vineyard	MO	oak	bark	red	sampaiao	mortimer selmed
KEH.12.C.11	1	0	0	0	1143	429	1316	13-Oct-08	tyson	non-vineyard	MO	oak	bark	red	sampaiao	sampaiao
KEH.12.C.12	0	0	0	1	1144	430	1317	13-Oct-08	tyson	non-vineyard	MO	oak	twig	red	mortimer selmed	mortimer selmed
KEH.12.D.1	0	0	0	1	1145	430	1318	13-Oct-08	tyson	non-vineyard	MO	oak	twig	red	mortimer selmed	sampaiao
KEH.12.D.2	1	0	0	0	1146	430	1319	13-Oct-08	tyson	non-vineyard	MO	oak	twig	red	sampaiao	mortimer selmed
KEH.12.D.3	1	0	0	0	1147	430	1320	13-Oct-08	tyson	non-vineyard	MO	oak	twig	red	sampaiao	sampaiao
KEH.12.D.4	1	0	0	0	1148	431	1321	13-Oct-08	tyson	non-vineyard	MO	oak	soil	red	mortimer selmed	mortimer selmed
KEH.29.D.8	0	0	0	1	1149	431	1321	13-Oct-08	tyson	non-vineyard	MO	oak	soil	red	mortimer selmed	mortimer selmed
KEH.12.D.5	1	0	0	0	1150	431	1322	13-Oct-08	tyson	non-vineyard	MO	oak	soil	red	mortimer selmed	sampaiao
KEH.12.D.6	1	0	0	0	1151	431	1323	13-Oct-08	tyson	non-vineyard	MO	oak	soil	red	sampaiao	mortimer selmed
KEH.29.D.9	0	0	0	1	1152	431	1323	13-Oct-08	tyson	non-vineyard	MO	oak	soil	red	sampaiao	mortimer selmed
KEH.12.D.7	0	1	0	0	1153	431	1324	13-Oct-08	tyson	non-vineyard	MO	oak	soil	red	sampaiao	sampaiao
KEH.12.D.8	0	0	0	1	1154	432	1325	13-Oct-08	tyson	non-vineyard	MO	oak	bark	chinkapin	mortimer selmed	mortimer selmed
KEH.12.D.9	0	0	0	1	1155	432	1326	13-Oct-08	tyson	non-vineyard	MO	oak	bark	chinkapin	mortimer selmed	sampaiao
KEH.12.D.10	0	0	0	1	1156	433	1329	13-Oct-08	tyson	non-vineyard	MO	oak	bark	chinkapin	mortimer selmed	mortimer selmed
KEH.12.D.11	0	0	0	1	1157	433	1329	13-Oct-08	tyson	non-vineyard	MO	oak	bark	chinkapin	mortimer selmed	mortimer selmed
KEH.12.D.12	0	0	0	1	1158	433	1330	13-Oct-08	tyson	non-vineyard	MO	oak	bark	chinkapin	mortimer selmed	sampaiao
KEH.12.E.1	0	0	0	1	1159	433	1330	13-Oct-08	tyson	non-vineyard	MO	oak	bark	chinkapin	mortimer selmed	sampaiao
KEH.12.E.2	0	0	0	1	1160	434	1333	13-Oct-08	tyson	non-vineyard	MO	oak	bark	chinkapin	mortimer selmed	mortimer selmed
KEH.12.E.3	0	0	0	1	1161	434	1334	13-Oct-08	tyson	non-vineyard	MO	oak	bark	chinkapin	mortimer selmed	sampaiao
KEH.12.E.10	0	0	0	1	1162	435	1337	23-Oct-08	lw	non-vineyard	MO	oak	bark	white	mortimer selmed	mortimer selmed
KEH.29.D.10	0	0	0	1	1163	435	1337	23-Oct-08	lw	non-vineyard	MO	oak	bark	white	mortimer selmed	mortimer selmed
KEH.29.D.11	0	0	0	1	1164	435	1338	23-Oct-08	lw	non-vineyard	MO	oak	bark	white	mortimer selmed	sampaiao
KEH.12.E.11	0	0	0	1	1165	436	1341	23-Oct-08	lw	non-vineyard	MO	oak	twig	white	mortimer selmed	mortimer selmed
KEH.12.E.12	0	1	0	0	1166	437	1345	23-Oct-08	lw	non-vineyard	MO	oak	soil	white	mortimer selmed	mortimer selmed
KEH.12.F.1	0	0	0	1	1167	437	1345	23-Oct-08	lw	non-vineyard	MO	oak	soil	white	mortimer selmed	mortimer selmed
KEH.12.F.2	0	1	0	0	1168	437	1346	23-Oct-08	lw	non-vineyard	MO	oak	soil	white	mortimer selmed	sampaiao
KEH.12.F.3	0	1	0	0	1169	438	1349	23-Oct-08	lw	non-vineyard	MO	oak	bark	white	mortimer selmed	mortimer selmed
KEH.12.F.4	0	1	0	0	1170	438	1350	23-Oct-08	lw	non-vineyard	MO	oak	bark	white	mortimer selmed	sampaiao
KEH.12.F.5	1	0	0	0	1171	438	1351	23-Oct-08	lw	non-vineyard	MO	oak	bark	white	sampaiao	mortimer selmed
KEH.12.F.6	1	0	0	0	1172	438	1352	23-Oct-08	lw	non-vineyard	MO	oak	bark	white	sampaiao	sampaiao
KEH.12.F.7	0	0	0	1	1173	439	1353	23-Oct-08	lw	non-vineyard	MO	oak	bark	white	mortimer selmed	mortimer selmed
KEH.12.F.8	0	1	0	0	1174	439	1353	23-Oct-08	lw	non-vineyard	MO	oak	bark	white	mortimer selmed	mortimer selmed
KEH.12.F.9	0	1	0	0	1175	439	1354	23-Oct-08	lw	non-vineyard	MO	oak	bark	white	mortimer selmed	sampaiao
KEH.12.F.10	0	0	0	1	1176	439	1355	23-Oct-08	lw	non-vineyard	MO	oak	bark	white	sampaiao	mortimer selmed
KEH.29.D.12	0	0	0	1	1177	441	1361	23-Oct-08	lw	non-vineyard	MO	oak	bark	white	mortimer selmed	mortimer selmed
KEH.29.E.1	0	0	0	1	1178	441	1362	23-Oct-08	lw	non-vineyard	MO	oak	bark	white	mortimer selmed	sampaiao
KEH.12.F.11	0	0	0	1	1179	441	1363	23-Oct-08	lw	non-vineyard	MO	oak	bark	white	sampaiao	mortimer selmed
KEH.12.F.12	0	0	0	1	1180	441	1364	23-Oct-08	lw	non-vineyard	MO	oak	bark	white	sampaiao	sampaiao
KEH.12.G.1	0	0	0	1	1181	442	1365	23-Oct-08	lw	non-vineyard	MO	oak	twig	white	mortimer selmed	mortimer selmed
KEH.12.G.2	0	0	0	1	1182	442	1366	23-Oct-08	lw	non-vineyard	MO	oak	twig	white	mortimer selmed	sampaiao
KEH.12.G.3	0	0	0	1	1183	442	1367	23-Oct-08	lw	non-vineyard	MO	oak	twig	white	sampaiao	mortimer selmed
KEH.12.G.4	1	0	0	0	1184	443	1369	23-Oct-08	lw	non-vineyard	MO	oak	soil	white	mortimer selmed	mortimer selmed
KEH.12.G.5	1	0	0	0	1185	443	1370	23-Oct-08	lw	non-vineyard	MO	oak	soil	white	mortimer selmed	sampaiao
KEH.12.G.6	0	0	0	1	1186	444	1373	23-Oct-08	lw	non-vineyard	MO	oak	bark	white	mortimer selmed	mortimer selmed
KEH.29.E.2	0	0	0	1	1187	444	1373	23-Oct-08	lw	non-vineyard	MO	oak	bark	white	mortimer selmed	mortimer selmed
KEH.32.F.10	0	0	0	1	1188	444	1374	23-Oct-08	lw	non-vineyard	MO	oak	bark	white	mortimer selmed	sampaiao
KEH.12.G.7	0	1	0	0	1189	444	1375	23-Oct-08	lw	non-vineyard	MO	oak	bark	white	sampaiao	mortimer selmed
KEH.12.G.8	0	1	0	0	1190	444	1376	23-Oct-08	lw	non-vineyard	MO	oak	bark	white	sampaiao	sampaiao
KEH.12.G.9	0	0	0	1	1191	445	1377	23-Oct-08	lw	non-vineyard	MO	oak	twig	white	mortimer selmed	mortimer selmed
KEH.12.G.10	0	0	0	1	1192	445	1379	23-Oct-08	lw	non-vineyard	MO	oak	twig	white	sampaiao	mortimer selmed
KEH.12.G.11	0	0	0	1	1193	446	1381	23-Oct-08	lw	non-vineyard	MO	oak	soil	white	mortimer selmed	mortimer selmed
KEH.29.E.4	0	0	0	1	1194	446	1381	23-Oct-08	lw	non-vineyard	MO	oak	soil	white	mortimer selmed	mortimer selmed
KEH.12.G.12	1	0	0	0	1195	447	1385	23-Oct-08	lw	non-vineyard	MO	oak	bark	black	mortimer selmed	mortimer selmed
KEH.13.A.1	1	0	0	0	1196	447	1386	23-Oct-08	lw	non-vineyard	MO	oak	bark	black	mortimer selmed	sampaiao
KEH.13.A.2	1	0	0	0	1197	447	1387	23-Oct-08	lw	non-vineyard	MO	oak	bark	black	sampaiao	mortimer selmed
KEH.13.A.3	1	0	0	0	1198	447	1388	23-Oct-08	lw	non-vineyard	MO	oak	bark	black	sampaiao	sampaiao
KEH.13.A.4	1	0	0	0	1199	448	1389	23-Oct-08	lw	non-vineyard	MO	oak	bark	black	mortimer selmed	mortimer selmed
KEH.13.A.5	1	0	0	0	1200	448	1390	23-Oct-08	lw	non-vineyard	MO	oak	bark	black	mortimer selmed	sampaiao
KEH.13.A.6	1	0	0	0	1201	448	1390	23-Oct-08	lw	non-vineyard	MO	oak	bark	black	mortimer selmed	sampaiao
KEH.13.A.7	0	1	0	0	1202	448	1391	23-Oct-08	lw	non-vineyard	MO	oak	bark	black	sampaiao	mortimer selmed
KEH.13.A.8	0	1	0	0	1203	448	1391	23-Oct-08	lw	non-vineyard	MO	oak	bark	black	sampaiao	mortimer selmed
KEH.13.A.9	0	1	0	0	1204	448	1392	23-Oct-08	lw	non-vineyard	MO	oak	bark	black	sampaiao	sampaiao
KEH.13.A.10	1	0	0	0	1205	449	1393	23-Oct-08	lw	non-vineyard	MO	oak	soil	black	mortimer selmed	mortimer selmed
KEH.13.A.11	1	0	0	0	1206	449	1394	23-Oct-08	lw	non-vineyard	MO	oak	soil	black	mortimer selmed	sampaiao
KEH.13.A.12	1	0	0	0	1207	449	1395	23-Oct-08	lw	non-vineyard	MO	oak	soil	black	sampaiao	mortimer selmed
KEH.13.B.1	1	0	0	0	1208	449	1396	23-Oct-08	lw	non-vineyard	MO	oak	soil	black	sampaiao	sampaiao
KEH.13.B.2	0	0	0	1	1209	450	1397	23-Oct-08	lw	non-vineyard	MO	oak	bark	white	mortimer selmed	mortimer selmed
KEH.13.B.3	0	0	0	1	1210	451	1401	23-Oct-08	lw	non-vineyard	MO	oak	bark	white	mortimer selmed	mortimer selmed
KEH.13.B.4	0	0	0	1	1211	451	1402	23-Oct-08	lw	non-vineyard	MO	oak	bark	white	mortimer selmed	sampaiao
KEH.29.E.5	0	0	0	1	1212	451	1402	23-Oct-08	lw	non-vineyard	MO	oak	bark	white	mortimer selmed	sampaiao
KEH.13.B.5	1	0	0	0	1213	452	1405	23-Oct-08	lw	non-vineyard	MO	oak	soil	white	mortimer selmed	mortimer selmed
KEH.13.B.6	1	0	0	0	1214	452	1406	23-Oct-08	lw	non-vineyard	MO	oak	soil	white	mortimer selmed	sampaiao
KEH.29.E.6	0	0	0	1	1215	453	1409	23-Oct-08	lw	non-vineyard	MO	oak	bark	red	mortimer selmed	mortimer selmed
KEH.13.B.7	0	0	0	1	1216	453	1411	23-Oct-08	lw	non-vineyard	MO	oak	bark	red	sampaiao	mortimer selmed
KEH.13.B.8	1	0	0	0	1217	453	1412	23-Oct-08	lw	non-vineyard	MO	oak	bark	red	sampaiao	sampaiao
KEH.29.E.7	0	0	0	1	1218	454	1413	23-Oct-08	lw	non-vineyard	MO	oak	bark	red	mortimer selmed	mortimer selmed
KEH.29.E.8	0	0	0	1	1219	454	1414	23-Oct-08	lw	non-vineyard	MO	oak	bark	red	mortimer selmed	sampaiao
KEH.13.B.9	1	0	0	0	1220	454	1415	23-Oct-08	lw	non-vineyard	MO	oak	bark	red	sampaiao	mortimer selmed
KEH.29.E.9	0	0	0	1	1221	454	1415	23-Oct-08	lw	non-vineyard	MO	oak	bark	red	sampaiao	mortimer selmed
KEH.13.B.11	1	0	0	0	1222	454	1416	23-Oct-08	lw	non-vineyard	MO	oak	bark	red	sampaiao	sampaiao
KEH.29.E.10	0	0	0	1	1223	454	1416	23-Oct-08	lw	non-vineyard	MO	oak	bark	red	sampaiao	sampaiao
KEH.13.B.10	1	0	0	0	1224	455	1417	23-Oct-08	lw	non-vineyard	MO	oak	bark	red	mortimer selmed	mortimer selmed
KEH.13.B.12	1	0	0	0	1225	455	1418	23-Oct-08	lw	non-vineyard	MO	oak	bark	red	mortimer selmed	sampaiao
KEH.13.C.1	1	0	0	0	1226	455	1419	23-Oct-08	lw	non-vineyard	MO	oak	bark	red	sampaiao	mortimer selmed
KEH.13.C.2	1	0	0	0	1227	455	1420	23-Oct-08	lw	non-vineyard	MO	oak	bark	red	sampaiao	sampaiao
KEH.13.C.3	0	0	0	1	1228	456	1421	23-Oct-08	lw	non-vineyard	MO	oak	bark	red	mortimer selmed	mortimer selmed
KEH.13.C.4	0	0	0	1	1229	456	1424	23-Oct-08	lw	non-vineyard	MO	oak	bark	red	sampaiao	sampaiao
KEH.13.C.5	0	0	0	1	1230	457	1425	23-Oct-08	lw	non-vineyard	MO	oak	bark	red	mortimer selmed	mortimer selmed
KEH.13.C.6	0	0	0	1	1231	457	1425	23-Oct-08	lw	non-vineyard	MO	oak	bark	red	mortimer selmed	mortimer selmed
KEH.29.E.11	0	0	0	1	1232	457	1426	23-Oct-08	lw	non-vineyard	MO	oak	bark	red	mortimer selmed	sampaiao
KEH.13.C.7	1	0	0	0	1233	457	1427	23-Oct-08	lw	non-vineyard	MO	oak	bark	red	sampaiao	mortimer selmed
KEH.13.C.8	1	0	0	0	1234	457	1428	23-Oct-08	lw	non-vineyard	MO	oak	bark	red	sampaiao	sampaiao
KEH.13.C.9	1	0	0	0	1235	458	1429	23-Oct-08	lw	non-vineyard	MO	oak	soil	red	mortimer selmed	mortimer selmed
KEH.13.C.10	1	0	0	0	1236	458	1430	23-Oct-08	lw	non-vineyard	MO	oak	soil	red	mortimer selmed	sampaiao
KEH.13.C.11	0	0	0	1	1237	458	1431	23-Oct-08	lw	non-vineyard	MO	oak	soil	red	sampaiao	mortimer selmed
KEH.13.C.12	0	0	0	1	1238	458	1432	23-Oct-08	lw	non-vineyard	MO	oak	soil	red	sampaiao	sampaiao
KEH.13.D.1	0	0	0	1	1239	459	1433	23-Oct-08	lw	non-vineyard	MO	oak	bark	white	mortimer selmed	mortimer selmed
KEH.29.E.12	0	0	0	1	1240	459	1434	23-Oct-08	lw	non-vineyard	MO	oak	bark	white	mortimer selmed	sampaiao
KEH.13.D.2	1	0	0	0	1241	459	1435	23-Oct-08	lw	non-vineyard	MO	oak	bark	white	sampaiao	mortimer selmed
KEH.13.D.3	1	0	0	0	1242	459	1436	23-Oct-08	lw	non-vineyard	MO	oak	bark	white	sampaiao	sampaiao
KEH.13.D.4	0	1	0	0	1243	460	1437	23-Oct-08	lw	non-vineyard	MO	oak	bark	white	mortimer selmed	mortimer selmed
KEH.13.D.5	1	0	0	0	1244	460	1438	23-Oct-08	lw	non-vineyard	MO	oak	bark	white	mortimer selmed	sampaiao
KEH.13.D.6	0	0	0	1	1245	460	1439	23-Oct-08	lw	non-vineyard	MO	oak	bark	white	sampaiao	mortimer selmed
KEH.13.D.7	0	1	0	0	1246	460	1440	23-Oct-08	lw	non-vineyard	MO	oak	bark	white	sampaiao	sampaiao
KEH.13.D.8	0	1	0	0	1247	461	1441	23-Oct-08	lw	non-vineyard	MO	oak	soil	white	mortimer selmed	mortimer selmed
KEH.13.D.9	0	1	0	0	1248	461	1442	23-Oct-08	lw	non-vineyard	MO	oak	soil	white	mortimer selmed	sampaiao
KEH.32.F.11	0	0	0	1	1249	462	1446	23-Oct-08	lw	non-vineyard	MO	oak	bark	white	mortimer selmed	sampaiao
KEH.13.D.10	1	0	0	0	1250	462	1447	23-Oct-08	lw	non-vineyard	MO	oak	bark	white	sampaiao	mortimer selmed
KEH.13.D.11	1	0	0	0	1251	462	1448	23-Oct-08	lw	non-vineyard	MO	oak	bark	white	sampaiao	sampaiao
KEH.13.D.12	0	0	0	1	1252	463	1449	23-Oct-08	lw	non-vineyard	MO	oak	bark	white	mortimer selmed	mortimer selmed
KEH.13.E.1	0	0	0	1	1253	463	1450	23-Oct-08	lw	non-vineyard	MO	oak	bark	white	mortimer selmed	sampaiao
KEH.13.E.2	0	0	0	1	1254	463	1451	23-Oct-08	lw	non-vineyard	MO	oak	bark	white	sampaiao	mortimer selmed
KEH.13.E.3	0	0	0	1	1255	463	1452	23-Oct-08	lw	non-vineyard	MO	oak	bark	white	sampaiao	sampaiao
KEH.13.E.4	0	0	0	1	1256	464	1453	23-Oct-08	lw	non-vineyard	MO	oak	soil	white	mortimer selmed	mortimer selmed
KEH.13.E.5	0	0	0	1	1257	464	1454	23-Oct-08	lw	non-vineyard	MO	oak	soil	white	mortimer selmed	sampaiao
KEH.13.E.6	0	1	0	0	1258	464	1455	23-Oct-08	lw	non-vineyard	MO	oak	soil	white	sampaiao	mortimer selmed
KEH.13.E.7	0	0	0	1	1259	465	1457	23-Oct-08	lw	non-vineyard	MO	oak	bark	black	mortimer selmed	mortimer selmed
KEH.29.F.2	0	0	0	1	1260	465	1458	23-Oct-08	lw	non-vineyard	MO	oak	bark	black	mortimer selmed	sampaiao
KEH.13.E.8	0	1	0	0	1261	465	1459	23-Oct-08	lw	non-vineyard	MO	oak	bark	black	sampaiao	mortimer selmed
KEH.13.E.9	0	1	0	0	1262	465	1460	23-Oct-08	lw	non-vineyard	MO	oak	bark	black	sampaiao	sampaiao
KEH.13.E.10	0	0	0	1	1263	466	1461	23-Oct-08	lw	non-vineyard	MO	oak	twig	black	mortimer selmed	mortimer selmed
KEH.13.E.11	1	0	0	0	1264	467	1465	23-Oct-08	lw	non-vineyard	MO	oak	soil	black	mortimer selmed	mortimer selmed
KEH.13.E.12	1	0	0	0	1265	467	1466	23-Oct-08	lw	non-vineyard	MO	oak	soil	black	mortimer selmed	sampaiao
KEH.13.F.1	0	1	0	0	1266	468	1469	23-Oct-08	lw	non-vineyard	MO	oak	bark	white	mortimer selmed	mortimer selmed
KEH.13.F.2	1	0	0	0	1267	468	1470	23-Oct-08	lw	non-vineyard	MO	oak	bark	white	mortimer selmed	sampaiao
KEH.13.F.3	1	0	0	0	1268	468	1471	23-Oct-08	lw	non-vineyard	MO	oak	bark	white	sampaiao	mortimer selmed
KEH.13.F.4	1	0	0	0	1269	468	1472	23-Oct-08	lw	non-vineyard	MO	oak	bark	white	sampaiao	sampaiao
KEH.13.F.5	1	0	0	0	1270	469	1473	23-Oct-08	lw	non-vineyard	MO	oak	bark	white	mortimer selmed	mortimer selmed
KEH.13.F.6	1	0	0	0	1271	469	1474	23-Oct-08	lw	non-vineyard	MO	oak	bark	white	mortimer selmed	sampaiao
KEH.13.F.7	0	1	0	0	1272	469	1475	23-Oct-08	lw	non-vineyard	MO	oak	bark	white	sampaiao	mortimer selmed
KEH.13.F.8	0	1	0	0	1273	469	1476	23-Oct-08	lw	non-vineyard	MO	oak	bark	white	sampaiao	sampaiao
KEH.13.F.9	0	1	0	0	1274	470	1477	23-Oct-08	lw	non-vineyard	MO	oak	soil	white	mortimer selmed	mortimer selmed
KEH.13.F.10	0	1	0	0	1275	470	1478	23-Oct-08	lw	non-vineyard	MO	oak	soil	white	mortimer selmed	sampaiao
KEH.13.F.11	0	1	0	0	1276	470	1479	23-Oct-08	lw	non-vineyard	MO	oak	soil	white	sampaiao	mortimer selmed
KEH.13.F.12	0	1	0	0	1277	470	1480	23-Oct-08	lw	non-vineyard	MO	oak	soil	white	sampaiao	sampaiao
KEH.13.G.1	0	0	0	1	1278	471	1481	23-Oct-08	lw	non-vineyard	MO	oak	bark	black	mortimer selmed	mortimer selmed
KEH.29.F.3	0	0	0	1	1279	471	1481	23-Oct-08	lw	non-vineyard	MO	oak	bark	black	mortimer selmed	mortimer selmed
KEH.13.G.2	0	0	0	1	1280	471	1482	23-Oct-08	lw	non-vineyard	MO	oak	bark	black	mortimer selmed	sampaiao
KEH.13.G.3	0	0	0	1	1281	471	1483	23-Oct-08	lw	non-vineyard	MO	oak	bark	black	sampaiao	mortimer selmed
KEH.13.G.4	0	0	0	1	1282	471	1484	23-Oct-08	lw	non-vineyard	MO	oak	bark	black	sampaiao	sampaiao
KEH.13.G.5	0	0	0	1	1283	472	1485	23-Oct-08	lw	non-vineyard	MO	oak	bark	black	mortimer selmed	mortimer selmed
KEH.13.G.6	1	0	0	0	1284	472	1485	23-Oct-08	lw	non-vineyard	MO	oak	bark	black	mortimer selmed	mortimer selmed
KEH.13.G.7	1	0	0	0	1285	472	1486	23-Oct-08	lw	non-vineyard	MO	oak	bark	black	mortimer selmed	sampaiao
KEH.13.G.8	0	0	0	1	1286	472	1486	23-Oct-08	lw	non-vineyard	MO	oak	bark	black	mortimer selmed	sampaiao
KEH.13.G.9	0	0	0	1	1287	472	1487	23-Oct-08	lw	non-vineyard	MO	oak	bark	black	sampaiao	mortimer selmed
KEH.13.G.10	0	0	0	1	1288	472	1487	23-Oct-08	lw	non-vineyard	MO	oak	bark	black	sampaiao	mortimer selmed
KEH.13.G.11	0	0	0	1	1289	472	1488	23-Oct-08	lw	non-vineyard	MO	oak	bark	black	sampaiao	sampaiao
KEH.13.G.12	0	1	0	0	1290	473	1489	23-Oct-08	lw	non-vineyard	MO	oak	soil	black	mortimer selmed	mortimer selmed
KEH.14.A.1	1	0	0	0	1291	473	1490	23-Oct-08	lw	non-vineyard	MO	oak	soil	black	mortimer selmed	sampaiao
KEH.14.A.2	0	0	0	1	1292	473	1491	23-Oct-08	lw	non-vineyard	MO	oak	soil	black	sampaiao	mortimer selmed
KEH.14.A.3	1	0	0	0	1293	473	1491	23-Oct-08	lw	non-vineyard	MO	oak	soil	black	sampaiao	mortimer selmed
KEH.14.A.4	1	0	0	0	1294	473	1492	23-Oct-08	lw	non-vineyard	MO	oak	soil	black	sampaiao	sampaiao
KEH.14.A.5	0	0	0	1	1295	473	1492	23-Oct-08	lw	non-vineyard	MO	oak	soil	black	sampaiao	sampaiao
KEH.14.A.6	0	0	0	1	1296	474	1493	23-Oct-08	lw	non-vineyard	MO	oak	bark	white	mortimer selmed	mortimer selmed
KEH.29.F.4	0	0	0	1	1297	474	1493	23-Oct-08	lw	non-vineyard	MO	oak	bark	white	mortimer selmed	mortimer selmed
KEH.29.F.5	0	0	0	1	1298	474	1494	23-Oct-08	lw	non-vineyard	MO	oak	bark	white	mortimer selmed	sampaiao
KEH.29.F.6	0	0	0	1	1299	474	1495	23-Oct-08	lw	non-vineyard	MO	oak	bark	white	sampaiao	mortimer selmed
KEH.29.F.7	0	0	0	1	1300	474	1496	23-Oct-08	lw	non-vineyard	MO	oak	bark	white	sampaiao	sampaiao
KEH.14.A.7	0	0	0	1	1301	475	1497	23-Oct-08	lw	non-vineyard	MO	oak	bark	white	mortimer selmed	mortimer selmed
KEH.29.F.8	0	0	0	1	1302	475	1497	23-Oct-08	lw	non-vineyard	MO	oak	bark	white	mortimer selmed	mortimer selmed
KEH.29.F.9	0	0	0	1	1303	475	1498	23-Oct-08	lw	non-vineyard	MO	oak	bark	white	mortimer selmed	sampaiao
KEH.14.A.8	1	0	0	0	1304	475	1499	23-Oct-08	lw	non-vineyard	MO	oak	bark	white	sampaiao	mortimer selmed
KEH.14.A.9	1	0	0	0	1305	475	1500	23-Oct-08	lw	non-vineyard	MO	oak	bark	white	sampaiao	sampaiao
KEH.14.A.10	1	0	0	0	1306	476	1501	23-Oct-08	lw	non-vineyard	MO	oak	soil	white	mortimer selmed	mortimer selmed
KEH.14.A.11	1	0	0	0	1307	476	1502	23-Oct-08	lw	non-vineyard	MO	oak	soil	white	mortimer selmed	sampaiao
KEH.14.A.12	1	0	0	0	1308	476	1503	23-Oct-08	lw	non-vineyard	MO	oak	soil	white	sampaiao	mortimer selmed
KEH.14.B.1	1	0	0	0	1309	476	1504	23-Oct-08	lw	non-vineyard	MO	oak	soil	white	sampaiao	sampaiao
KEH.14.B.2	0	0	0	1	1310	477	1505	23-Oct-08	lw	non-vineyard	MO	oak	bark	red	mortimer selmed	mortimer selmed
KEH.14.B.3	0	0	0	1	1311	477	1506	23-Oct-08	lw	non-vineyard	MO	oak	bark	red	mortimer selmed	sampaiao
KEH.14.B.4	1	0	0	0	1312	477	1507	23-Oct-08	lw	non-vineyard	MO	oak	bark	red	sampaiao	mortimer selmed
KEH.14.B.5	0	0	0	1	1313	477	1508	23-Oct-08	lw	non-vineyard	MO	oak	bark	red	sampaiao	sampaiao
KEH.14.B.6	0	0	0	1	1314	478	1509	23-Oct-08	lw	non-vineyard	MO	oak	twig	red	mortimer selmed	mortimer selmed
KEH.14.B.7	0	1	0	0	1315	479	1513	23-Oct-08	lw	non-vineyard	MO	oak	soil	red	mortimer selmed	mortimer selmed
KEH.14.B.8	0	1	0	0	1316	479	1514	23-Oct-08	lw	non-vineyard	MO	oak	soil	red	mortimer selmed	sampaiao
KEH.14.B.9	0	0	0	1	1317	480	1517	23-Oct-08	lw	non-vineyard	MO	oak	bark	white	mortimer selmed	mortimer selmed
KEH.14.B.10	0	0	0	1	1318	480	1518	23-Oct-08	lw	non-vineyard	MO	oak	bark	white	mortimer selmed	sampaiao
KEH.14.B.11	0	0	0	1	1319	480	1519	23-Oct-08	lw	non-vineyard	MO	oak	bark	white	sampaiao	mortimer selmed
KEH.14.B.12	0	0	0	1	1320	480	1520	23-Oct-08	lw	non-vineyard	MO	oak	bark	white	sampaiao	sampaiao
KEH.14.C.1	0	0	0	1	1321	481	1521	23-Oct-08	lw	non-vineyard	MO	oak	twig	white	mortimer selmed	mortimer selmed
KEH.14.C.2	0	0	0	1	1322	482	1525	23-Oct-08	lw	non-vineyard	MO	oak	soil	white	mortimer selmed	mortimer selmed
KEH.29.F.10	0	0	0	1	1323	482	1525	23-Oct-08	lw	non-vineyard	MO	oak	soil	white	mortimer selmed	mortimer selmed
KEH.14.C.3	0	0	0	1	1324	482	1526	23-Oct-08	lw	non-vineyard	MO	oak	soil	white	mortimer selmed	sampaiao
KEH.14.C.4	0	0	0	1	1325	482	1527	23-Oct-08	lw	non-vineyard	MO	oak	soil	white	sampaiao	mortimer selmed
KEH.14.C.5	0	1	0	0	1326	483	1529	23-Oct-08	lw	non-vineyard	MO	oak	bark	white	mortimer selmed	mortimer selmed
KEH.14.C.6	0	0	0	1	1327	483	1530	23-Oct-08	lw	non-vineyard	MO	oak	bark	white	mortimer selmed	sampaiao
KEH.29.F.11	0	0	0	1	1328	484	1533	23-Oct-08	lw	non-vineyard	MO	oak	bark	white	mortimer selmed	mortimer selmed
KEH.29.F.12	0	0	0	1	1329	484	1534	23-Oct-08	lw	non-vineyard	MO	oak	bark	white	mortimer selmed	sampaiao
KEH.29.G.1	0	0	0	1	1330	484	1535	23-Oct-08	lw	non-vineyard	MO	oak	bark	white	sampaiao	mortimer selmed
KEH.29.G.2	0	0	0	1	1331	484	1536	23-Oct-08	lw	non-vineyard	MO	oak	bark	white	sampaiao	sampaiao
KEH.14.C.7	1	0	0	0	1332	485	1537	23-Oct-08	lw	non-vineyard	MO	oak	soil	white	mortimer selmed	mortimer selmed
KEH.14.C.8	1	0	0	0	1333	485	1538	23-Oct-08	lw	non-vineyard	MO	oak	soil	white	mortimer selmed	sampaiao
KEH.14.C.9	0	1	0	0	1334	485	1539	23-Oct-08	lw	non-vineyard	MO	oak	soil	white	sampaiao	mortimer selmed
KEH.14.C.10	0	1	0	0	1335	485	1540	23-Oct-08	lw	non-vineyard	MO	oak	soil	white	sampaiao	sampaiao
KEH.14.C.11	1	0	0	0	1336	486	1541	23-Oct-08	lw	non-vineyard	MO	oak	bark	black	mortimer selmed	mortimer selmed
KEH.14.C.12	1	0	0	0	1337	486	1542	23-Oct-08	lw	non-vineyard	MO	oak	bark	black	mortimer selmed	sampaiao
KEH.14.D.1	1	0	0	0	1338	486	1543	23-Oct-08	lw	non-vineyard	MO	oak	bark	black	sampaiao	mortimer selmed
KEH.14.D.2	1	0	0	0	1339	486	1544	23-Oct-08	lw	non-vineyard	MO	oak	bark	black	sampaiao	sampaiao
KEH.14.D.3	1	0	0	0	1340	487	1545	23-Oct-08	lw	non-vineyard	MO	oak	bark	black	mortimer selmed	mortimer selmed
KEH.14.D.4	1	0	0	0	1341	487	1546	23-Oct-08	lw	non-vineyard	MO	oak	bark	black	mortimer selmed	sampaiao
KEH.14.D.5	1	0	0	0	1342	487	1547	23-Oct-08	lw	non-vineyard	MO	oak	bark	black	sampaiao	mortimer selmed
KEH.14.D.6	1	0	0	0	1343	487	1548	23-Oct-08	lw	non-vineyard	MO	oak	bark	black	sampaiao	sampaiao
KEH.14.D.7	0	1	0	0	1344	488	1549	23-Oct-08	lw	non-vineyard	MO	oak	soil	black	mortimer selmed	mortimer selmed
KEH.14.D.8	0	1	0	0	1345	488	1550	23-Oct-08	lw	non-vineyard	MO	oak	soil	black	mortimer selmed	sampaiao
KEH.14.D.9	0	0	0	1	1346	488	1551	23-Oct-08	lw	non-vineyard	MO	oak	soil	black	sampaiao	mortimer selmed
KEH.14.D.10	0	0	0	1	1347	488	1552	23-Oct-08	lw	non-vineyard	MO	oak	soil	black	sampaiao	sampaiao
KEH.14.D.11	0	1	0	0	1348	489	1553	23-Oct-08	lw	non-vineyard	MO	oak	bark	black	mortimer selmed	mortimer selmed
KEH.14.D.12	0	0	0	1	1349	489	1553	23-Oct-08	lw	non-vineyard	MO	oak	bark	black	mortimer selmed	mortimer selmed
KEH.14.E.1	0	1	0	0	1350	489	1554	23-Oct-08	lw	non-vineyard	MO	oak	bark	black	mortimer selmed	sampaiao
KEH.14.E.2	0	1	0	0	1351	489	1555	23-Oct-08	lw	non-vineyard	MO	oak	bark	black	sampaiao	mortimer selmed
KEH.14.E.3	0	1	0	0	1352	489	1556	23-Oct-08	lw	non-vineyard	MO	oak	bark	black	sampaiao	sampaiao
KEH.14.E.4	0	1	0	0	1353	490	1557	23-Oct-08	lw	non-vineyard	MO	oak	bark	black	mortimer selmed	mortimer selmed
KEH.14.E.5	0	1	0	0	1354	490	1558	23-Oct-08	lw	non-vineyard	MO	oak	bark	black	mortimer selmed	sampaiao
KEH.14.E.6	1	0	0	0	1355	490	1559	23-Oct-08	lw	non-vineyard	MO	oak	bark	black	sampaiao	mortimer selmed
KEH.14.E.7	1	0	0	0	1356	490	1560	23-Oct-08	lw	non-vineyard	MO	oak	bark	black	sampaiao	sampaiao
KEH.14.E.8	0	1	0	0	1357	491	1561	23-Oct-08	lw	non-vineyard	MO	oak	soil	black	mortimer selmed	mortimer selmed
KEH.14.E.9	0	1	0	0	1358	491	1562	23-Oct-08	lw	non-vineyard	MO	oak	soil	black	mortimer selmed	sampaiao
KEH.14.E.10	0	1	0	0	1359	491	1563	23-Oct-08	lw	non-vineyard	MO	oak	soil	black	sampaiao	mortimer selmed
KEH.14.E.11	0	0	0	1	1360	491	1564	23-Oct-08	lw	non-vineyard	MO	oak	soil	black	sampaiao	sampaiao
KEH.14.E.12	0	1	0	0	1361	491	1564	23-Oct-08	lw	non-vineyard	MO	oak	soil	black	sampaiao	sampaiao
KEH.14.F.1	1	0	0	0	1362	492	1565	23-Oct-08	lw	non-vineyard	MO	oak	bark	white	mortimer selmed	mortimer selmed
KEH.14.F.2	1	0	0	0	1363	492	1566	23-Oct-08	lw	non-vineyard	MO	oak	bark	white	mortimer selmed	sampaiao
KEH.14.F.3	0	0	0	1	1364	492	1567	23-Oct-08	lw	non-vineyard	MO	oak	bark	white	sampaiao	mortimer selmed
KEH.14.F.4	0	0	0	1	1365	492	1568	23-Oct-08	lw	non-vineyard	MO	oak	bark	white	sampaiao	sampaiao
KEH.14.F.5	0	0	0	1	1366	493	1569	23-Oct-08	lw	non-vineyard	MO	oak	twig	white	mortimer selmed	mortimer selmed
KEH.14.F.6	1	0	0	0	1367	494	1573	23-Oct-08	lw	non-vineyard	MO	oak	soil	white	mortimer selmed	mortimer selmed
KEH.14.F.7	1	0	0	0	1368	494	1574	23-Oct-08	lw	non-vineyard	MO	oak	soil	white	mortimer selmed	sampaiao
KEH.14.F.8	0	0	0	1	1369	494	1575	23-Oct-08	lw	non-vineyard	MO	oak	soil	white	sampaiao	mortimer selmed
KEH.14.F.9	0	0	0	1	1370	494	1576	23-Oct-08	lw	non-vineyard	MO	oak	soil	white	sampaiao	sampaiao
KEH.14.F.10	0	0	0	1	1371	495	1577	23-Oct-08	lw	non-vineyard	MO	oak	bark	white	mortimer selmed	mortimer selmed
KEH.14.F.11	0	0	0	1	1372	495	1578	23-Oct-08	lw	non-vineyard	MO	oak	bark	white	mortimer selmed	sampaiao
KEH.14.F.12	0	0	0	1	1373	495	1579	23-Oct-08	lw	non-vineyard	MO	oak	bark	white	sampaiao	mortimer selmed
KEH.29.G.3	0	0	0	1	1374	495	1579	23-Oct-08	lw	non-vineyard	MO	oak	bark	white	sampaiao	mortimer selmed
KEH.14.G.1	0	0	0	1	1375	495	1580	23-Oct-08	lw	non-vineyard	MO	oak	bark	white	sampaiao	sampaiao
KEH.14.G.2	0	1	0	0	1376	497	1585	23-Oct-08	lw	non-vineyard	MO	oak	soil	white	mortimer selmed	mortimer selmed
KEH.14.G.3	0	1	0	0	1377	497	1586	23-Oct-08	lw	non-vineyard	MO	oak	soil	white	mortimer selmed	sampaiao
KEH.14.G.4	0	1	0	0	1378	497	1587	23-Oct-08	lw	non-vineyard	MO	oak	soil	white	sampaiao	mortimer selmed
KEH.14.G.5	0	0	0	1	1379	497	1587	23-Oct-08	lw	non-vineyard	MO	oak	soil	white	sampaiao	mortimer selmed
KEH.14.G.6	0	0	0	1	1380	497	1588	23-Oct-08	lw	non-vineyard	MO	oak	soil	white	sampaiao	sampaiao
KEH.14.G.7	0	1	0	0	1381	497	1588	23-Oct-08	lw	non-vineyard	MO	oak	soil	white	sampaiao	sampaiao
KEH.14.G.8	0	1	0	0	1382	498	1589	23-Oct-08	lw	non-vineyard	MO	oak	bark	black	mortimer selmed	mortimer selmed
KEH.14.G.9	0	1	0	0	1383	498	1590	23-Oct-08	lw	non-vineyard	MO	oak	bark	black	mortimer selmed	sampaiao
KEH.14.G.10	0	1	0	0	1384	498	1591	23-Oct-08	lw	non-vineyard	MO	oak	bark	black	sampaiao	mortimer selmed
KEH.14.G.11	1	0	0	0	1385	498	1592	23-Oct-08	lw	non-vineyard	MO	oak	bark	black	sampaiao	sampaiao
KEH.14.G.12	1	0	0	0	1386	499	1593	23-Oct-08	lw	non-vineyard	MO	oak	bark	black	mortimer selmed	mortimer selmed
KEH.15.A.1	1	0	0	0	1387	499	1594	23-Oct-08	lw	non-vineyard	MO	oak	bark	black	mortimer selmed	sampaiao
KEH.15.A.2	1	0	0	0	1388	499	1595	23-Oct-08	lw	non-vineyard	MO	oak	bark	black	sampaiao	mortimer selmed
KEH.15.A.3	1	0	0	0	1389	499	1596	23-Oct-08	lw	non-vineyard	MO	oak	bark	black	sampaiao	sampaiao
KEH.15.A.4	1	0	0	0	1390	500	1597	23-Oct-08	lw	non-vineyard	MO	oak	soil	black	mortimer selmed	mortimer selmed
KEH.15.A.5	1	0	0	0	1391	500	1598	23-Oct-08	lw	non-vineyard	MO	oak	soil	black	mortimer selmed	sampaiao
KEH.15.A.6	0	0	0	1	1392	500	1599	23-Oct-08	lw	non-vineyard	MO	oak	soil	black	sampaiao	mortimer selmed
KEH.15.A.7	0	0	0	1	1393	500	1599	23-Oct-08	lw	non-vineyard	MO	oak	soil	black	sampaiao	mortimer selmed
KEH.15.A.8	1	0	0	0	1394	501	1601	23-Oct-08	lw	non-vineyard	MO	oak	bark	post	mortimer selmed	mortimer selmed
KEH.15.A.9	1	0	0	0	1395	501	1602	23-Oct-08	lw	non-vineyard	MO	oak	bark	post	mortimer selmed	sampaiao
KEH.15.A.10	1	0	0	0	1396	501	1603	23-Oct-08	lw	non-vineyard	MO	oak	bark	post	sampaiao	mortimer selmed
KEH.15.A.11	1	0	0	0	1397	501	1604	23-Oct-08	lw	non-vineyard	MO	oak	bark	post	sampaiao	sampaiao
KEH.15.A.12	0	0	0	1	1398	502	1605	23-Oct-08	lw	non-vineyard	MO	oak	twig	post	mortimer selmed	mortimer selmed
KEH.15.B.1	0	0	0	1	1399	502	1606	23-Oct-08	lw	non-vineyard	MO	oak	twig	post	mortimer selmed	sampaiao
KEH.15.B.2	0	0	0	1	1400	503	1609	23-Oct-08	lw	non-vineyard	MO	oak	soil	post	mortimer selmed	mortimer selmed
KEH.15.B.3	0	0	0	1	1401	503	1609	23-Oct-08	lw	non-vineyard	MO	oak	soil	post	mortimer selmed	mortimer selmed
KEH.15.B.4	0	0	0	1	1402	503	1610	23-Oct-08	lw	non-vineyard	MO	oak	soil	post	mortimer selmed	sampaiao
KEH.15.B.5	0	0	0	1	1403	503	1611	23-Oct-08	lw	non-vineyard	MO	oak	soil	post	sampaiao	mortimer selmed
KEH.15.B.6	0	0	0	1	1404	503	1612	23-Oct-08	lw	non-vineyard	MO	oak	soil	post	sampaiao	sampaiao
KEH.15.B.7	0	0	0	1	1405	504	1613	23-Oct-08	lw	non-vineyard	MO	oak	bark	white	mortimer selmed	mortimer selmed
KEH.15.B.8	1	0	0	0	1406	504	1614	23-Oct-08	lw	non-vineyard	MO	oak	bark	white	mortimer selmed	sampaiao
KEH.15.B.9	0	0	0	1	1407	504	1615	23-Oct-08	lw	non-vineyard	MO	oak	bark	white	sampaiao	mortimer selmed
KEH.15.B.10	0	0	0	1	1408	504	1616	23-Oct-08	lw	non-vineyard	MO	oak	bark	white	sampaiao	sampaiao
KEH.15.B.11	0	0	0	1	1409	505	1617	23-Oct-08	lw	non-vineyard	MO	oak	twig	white	mortimer selmed	mortimer selmed
KEH.15.B.12	0	0	0	1	1410	505	1618	23-Oct-08	lw	non-vineyard	MO	oak	twig	white	mortimer selmed	sampaiao
KEH.15.C.1	0	1	0	0	1411	506	1621	23-Oct-08	lw	non-vineyard	MO	oak	soil	white	mortimer selmed	mortimer selmed
KEH.29.G.4	0	0	0	1	1412	506	1621	23-Oct-08	lw	non-vineyard	MO	oak	soil	white	mortimer selmed	mortimer selmed
KEH.15.C.2	0	1	0	0	1413	506	1622	23-Oct-08	lw	non-vineyard	MO	oak	soil	white	mortimer selmed	sampaiao
KEH.15.C.3	0	1	0	0	1414	506	1623	23-Oct-08	lw	non-vineyard	MO	oak	soil	white	sampaiao	mortimer selmed
KEH.15.C.4	0	1	0	0	1415	506	1624	23-Oct-08	lw	non-vineyard	MO	oak	soil	white	sampaiao	sampaiao
KEH.15.C.5	0	1	0	0	1416	507	1625	23-Oct-08	lw	non-vineyard	MO	oak	bark	red	mortimer selmed	mortimer selmed
KEH.15.C.6	0	1	0	0	1417	507	1626	23-Oct-08	lw	non-vineyard	MO	oak	bark	red	mortimer selmed	sampaiao
KEH.15.C.7	0	0	0	1	1418	507	1627	23-Oct-08	lw	non-vineyard	MO	oak	bark	red	sampaiao	mortimer selmed
KEH.15.C.8	0	0	0	1	1419	507	1628	23-Oct-08	lw	non-vineyard	MO	oak	bark	red	sampaiao	sampaiao
KEH.15.C.9	1	0	0	0	1420	508	1629	23-Oct-08	lw	non-vineyard	MO	oak	twig	red	mortimer selmed	mortimer selmed
KEH.15.C.10	1	0	0	0	1421	508	1630	23-Oct-08	lw	non-vineyard	MO	oak	twig	red	mortimer selmed	sampaiao
KEH.15.C.11	1	0	0	0	1422	509	1633	23-Oct-08	lw	non-vineyard	MO	oak	soil	red	mortimer selmed	mortimer selmed
KEH.15.C.12	1	0	0	0	1423	509	1634	23-Oct-08	lw	non-vineyard	MO	oak	soil	red	mortimer selmed	sampaiao
KEH.15.D.1	1	0	0	0	1424	509	1635	23-Oct-08	lw	non-vineyard	MO	oak	soil	red	sampaiao	mortimer selmed
KEH.15.D.2	1	0	0	0	1425	509	1636	23-Oct-08	lw	non-vineyard	MO	oak	soil	red	sampaiao	sampaiao
KEH.15.D.3	0	0	0	1	1426	510	1637	23-Oct-08	lw	non-vineyard	MO	oak	bark	red	mortimer selmed	mortimer selmed
KEH.15.D.4	0	0	0	1	1427	510	1637	23-Oct-08	lw	non-vineyard	MO	oak	bark	red	mortimer selmed	mortimer selmed
KEH.15.D.5	0	0	0	1	1428	510	1638	23-Oct-08	lw	non-vineyard	MO	oak	bark	red	mortimer selmed	sampaiao
KEH.15.D.6	0	0	0	1	1429	510	1639	23-Oct-08	lw	non-vineyard	MO	oak	bark	red	sampaiao	mortimer selmed
KEH.15.D.7	0	0	0	1	1430	510	1640	23-Oct-08	lw	non-vineyard	MO	oak	bark	red	sampaiao	sampaiao
KEH.15.D.8	0	0	0	1	1431	511	1641	23-Oct-08	lw	non-vineyard	MO	oak	twig	white	mortimer selmed	mortimer selmed
KEH.15.D.9	1	0	0	0	1432	512	1645	23-Oct-08	lw	non-vineyard	MO	oak	soil	white	mortimer selmed	mortimer selmed
KEH.15.D.10	1	0	0	0	1433	512	1646	23-Oct-08	lw	non-vineyard	MO	oak	soil	white	mortimer selmed	sampaiao
KEH.15.D.11	1	0	0	0	1434	512	1647	23-Oct-08	lw	non-vineyard	MO	oak	soil	white	sampaiao	mortimer selmed
KEH.15.D.12	1	0	0	0	1435	512	1648	23-Oct-08	lw	non-vineyard	MO	oak	soil	white	sampaiao	sampaiao
KEH.15.E.1	0	1	0	0	1436	513	1649	23-Oct-08	lw	non-vineyard	MO	oak	bark	red	mortimer selmed	mortimer selmed
KEH.15.E.2	0	1	0	0	1437	513	1650	23-Oct-08	lw	non-vineyard	MO	oak	bark	red	mortimer selmed	sampaiao
KEH.15.E.3	0	1	0	0	1438	513	1651	23-Oct-08	lw	non-vineyard	MO	oak	bark	red	sampaiao	mortimer selmed
KEH.15.E.4	0	1	0	0	1439	513	1652	23-Oct-08	lw	non-vineyard	MO	oak	bark	red	sampaiao	sampaiao
KEH.15.E.5	1	0	0	0	1440	514	1653	23-Oct-08	lw	non-vineyard	MO	oak	bark	red	mortimer selmed	mortimer selmed
KEH.15.E.6	1	0	0	0	1441	514	1654	23-Oct-08	lw	non-vineyard	MO	oak	bark	red	mortimer selmed	sampaiao
KEH.15.E.7	1	0	0	0	1442	514	1655	23-Oct-08	lw	non-vineyard	MO	oak	bark	red	sampaiao	mortimer selmed
KEH.15.E.8	1	0	0	0	1443	514	1656	23-Oct-08	lw	non-vineyard	MO	oak	bark	red	sampaiao	sampaiao
KEH.15.E.9	0	1	0	0	1444	515	1657	23-Oct-08	lw	non-vineyard	MO	oak	soil	red	mortimer selmed	mortimer selmed
KEH.15.E.10	1	0	0	0	1445	515	1658	23-Oct-08	lw	non-vineyard	MO	oak	soil	red	mortimer selmed	sampaiao
KEH.15.E.11	0	0	0	1	1446	515	1659	23-Oct-08	lw	non-vineyard	MO	oak	soil	red	sampaiao	mortimer selmed
KEH.15.E.12	0	1	0	0	1447	515	1659	23-Oct-08	lw	non-vineyard	MO	oak	soil	red	sampaiao	mortimer selmed
KEH.15.F.1	0	0	0	1	1448	515	1660	23-Oct-08	lw	non-vineyard	MO	oak	soil	red	sampaiao	sampaiao
KEH.15.F.2	0	0	0	1	1449	515	1660	23-Oct-08	lw	non-vineyard	MO	oak	soil	red	sampaiao	sampaiao
KEH.15.F.3	0	0	0	1	1450	516	1661	23-Oct-08	lw	non-vineyard	MO	oak	bark	white	mortimer selmed	mortimer selmed
KEH.29.G.5	0	0	0	1	1451	516	1661	23-Oct-08	lw	non-vineyard	MO	oak	bark	white	mortimer selmed	mortimer selmed
KEH.29.G.6	0	0	0	1	1452	516	1662	23-Oct-08	lw	non-vineyard	MO	oak	bark	white	mortimer selmed	sampaiao
KEH.15.F.4	0	0	0	1	1453	516	1663	23-Oct-08	lw	non-vineyard	MO	oak	bark	white	sampaiao	mortimer selmed
KEH.15.F.5	0	0	0	1	1454	516	1664	23-Oct-08	lw	non-vineyard	MO	oak	bark	white	sampaiao	sampaiao
KEH.15.F.6	0	0	0	1	1455	517	1665	23-Oct-08	lw	non-vineyard	MO	oak	twig	white	mortimer selmed	mortimer selmed
KEH.15.F.7	0	1	0	0	1456	518	1669	23-Oct-08	lw	non-vineyard	MO	oak	soil	white	mortimer selmed	mortimer selmed
KEH.15.F.8	0	1	0	0	1457	518	1670	23-Oct-08	lw	non-vineyard	MO	oak	soil	white	mortimer selmed	sampaiao
KEH.15.F.9	0	1	0	0	1458	518	1671	23-Oct-08	lw	non-vineyard	MO	oak	soil	white	sampaiao	mortimer selmed
KEH.15.F.10	0	1	0	0	1459	519	1673	23-Oct-08	lw	non-vineyard	MO	oak	bark	white	mortimer selmed	mortimer selmed
KEH.15.F.11	0	1	0	0	1460	519	1674	23-Oct-08	lw	non-vineyard	MO	oak	bark	white	mortimer selmed	sampaiao
KEH.15.F.12	0	1	0	0	1461	519	1674	23-Oct-08	lw	non-vineyard	MO	oak	bark	white	mortimer selmed	sampaiao
KEH.15.G.1	0	1	0	0	1462	519	1675	23-Oct-08	lw	non-vineyard	MO	oak	bark	white	sampaiao	mortimer selmed
KEH.15.G.2	0	1	0	0	1463	519	1675	23-Oct-08	lw	non-vineyard	MO	oak	bark	white	sampaiao	mortimer selmed
KEH.15.G.3	0	1	0	0	1464	519	1676	23-Oct-08	lw	non-vineyard	MO	oak	bark	white	sampaiao	sampaiao
KEH.15.G.4	1	0	0	0	1465	520	1677	23-Oct-08	lw	non-vineyard	MO	oak	bark	white	mortimer selmed	mortimer selmed
KEH.15.G.5	1	0	0	0	1466	520	1678	23-Oct-08	lw	non-vineyard	MO	oak	bark	white	mortimer selmed	sampaiao
KEH.15.G.6	0	0	0	1	1467	520	1679	23-Oct-08	lw	non-vineyard	MO	oak	bark	white	sampaiao	mortimer selmed
KEH.15.G.7	0	0	0	1	1468	520	1680	23-Oct-08	lw	non-vineyard	MO	oak	bark	white	sampaiao	sampaiao
KEH.15.G.8	0	0	0	1	1469	521	1681	23-Oct-08	lw	non-vineyard	MO	oak	soil	white	mortimer selmed	mortimer selmed
KEH.15.G.9	1	0	0	0	1470	521	1682	23-Oct-08	lw	non-vineyard	MO	oak	soil	white	mortimer selmed	sampaiao
KEH.15.G.10	0	0	0	1	1471	521	1683	23-Oct-08	lw	non-vineyard	MO	oak	soil	white	sampaiao	mortimer selmed
KEH.15.G.11	0	0	0	1	1472	521	1683	23-Oct-08	lw	non-vineyard	MO	oak	soil	white	sampaiao	mortimer selmed
KEH.15.G.12	0	0	0	1	1473	521	1684	23-Oct-08	lw	non-vineyard	MO	oak	soil	white	sampaiao	sampaiao
KEH.16.A.1	0	0	0	1	1474	522	1685	23-Oct-08	lw	non-vineyard	MO	oak	soil	white	mortimer selmed	mortimer selmed
KEH.16.A.2	0	0	0	1	1475	522	1685	23-Oct-08	lw	non-vineyard	MO	oak	soil	white	mortimer selmed	mortimer selmed
KEH.16.A.3	0	0	0	1	1476	522	1686	23-Oct-08	lw	non-vineyard	MO	oak	soil	white	mortimer selmed	sampaiao
KEH.16.A.4	0	0	0	1	1477	522	1687	23-Oct-08	lw	non-vineyard	MO	oak	soil	white	sampaiao	mortimer selmed
KEH.16.A.5	0	0	0	1	1478	523	1689	23-Oct-08	lw	non-vineyard	MO	oak	bark	white	mortimer selmed	mortimer selmed
KEH.16.A.6	0	0	0	1	1479	523	1690	23-Oct-08	lw	non-vineyard	MO	oak	bark	white	mortimer selmed	sampaiao
KEH.16.A.7	0	0	0	1	1480	523	1691	23-Oct-08	lw	non-vineyard	MO	oak	bark	white	sampaiao	mortimer selmed
KEH.16.A.8	0	0	0	1	1481	523	1692	23-Oct-08	lw	non-vineyard	MO	oak	bark	white	sampaiao	sampaiao
KEH.16.A.9	0	0	0	1	1482	524	1693	23-Oct-08	lw	non-vineyard	MO	oak	bark	white	mortimer selmed	mortimer selmed
KEH.16.A.10	0	0	0	1	1483	524	1693	23-Oct-08	lw	non-vineyard	MO	oak	bark	white	mortimer selmed	mortimer selmed
KEH.16.A.11	0	0	0	1	1484	524	1694	23-Oct-08	lw	non-vineyard	MO	oak	bark	white	mortimer selmed	sampaiao
KEH.16.A.12	0	0	0	1	1485	524	1694	23-Oct-08	lw	non-vineyard	MO	oak	bark	white	mortimer selmed	sampaiao
KEH.16.B.1	0	0	0	1	1486	524	1695	23-Oct-08	lw	non-vineyard	MO	oak	bark	white	sampaiao	mortimer selmed
KEH.16.B.2	0	0	0	1	1487	524	1696	23-Oct-08	lw	non-vineyard	MO	oak	bark	white	sampaiao	sampaiao
KEH.16.B.3	0	0	0	1	1488	525	1697	23-Oct-08	lw	non-vineyard	MO	oak	bark	black	mortimer selmed	mortimer selmed
KEH.16.B.4	0	0	0	1	1489	525	1698	23-Oct-08	lw	non-vineyard	MO	oak	bark	black	mortimer selmed	sampaiao
KEH.16.B.5	0	0	0	1	1490	525	1699	23-Oct-08	lw	non-vineyard	MO	oak	bark	black	sampaiao	mortimer selmed
KEH.16.B.6	0	0	0	1	1491	525	1700	23-Oct-08	lw	non-vineyard	MO	oak	bark	black	sampaiao	sampaiao
KEH.16.B.7	0	0	0	1	1492	526	1701	23-Oct-08	lw	non-vineyard	MO	oak	bark	black	mortimer selmed	mortimer selmed
KEH.29.G.7	0	0	0	1	1493	526	1701	23-Oct-08	lw	non-vineyard	MO	oak	bark	black	mortimer selmed	mortimer selmed
KEH.16.B.8	0	0	0	1	1494	526	1702	23-Oct-08	lw	non-vineyard	MO	oak	bark	black	mortimer selmed	sampaiao
KEH.29.G.8	0	0	0	1	1495	526	1702	23-Oct-08	lw	non-vineyard	MO	oak	bark	black	mortimer selmed	sampaiao
KEH.16.B.9	0	1	0	0	1496	527	1705	23-Oct-08	lw	non-vineyard	MO	oak	soil	black	mortimer selmed	mortimer selmed
KEH.16.B.10	0	1	0	0	1497	527	1706	23-Oct-08	lw	non-vineyard	MO	oak	soil	black	mortimer selmed	sampaiao
KEH.16.B.11	0	1	0	0	1498	527	1707	23-Oct-08	lw	non-vineyard	MO	oak	soil	black	sampaiao	mortimer selmed
KEH.16.B.12	0	1	0	0	1499	527	1708	23-Oct-08	lw	non-vineyard	MO	oak	soil	black	sampaiao	sampaiao
KEH.16.C.1	0	0	0	1	1500	528	1709	23-Oct-08	lw	non-vineyard	MO	oak	bark	black	mortimer selmed	mortimer selmed
KEH.16.C.2	0	0	0	1	1501	528	1710	23-Oct-08	lw	non-vineyard	MO	oak	bark	black	mortimer selmed	sampaiao
KEH.16.C.3	0	0	0	1	1502	528	1711	23-Oct-08	lw	non-vineyard	MO	oak	bark	black	sampaiao	mortimer selmed
KEH.16.C.4	0	0	0	1	1503	528	1712	23-Oct-08	lw	non-vineyard	MO	oak	bark	black	sampaiao	sampaiao
KEH.16.C.5	0	0	0	1	1504	529	1713	23-Oct-08	lw	non-vineyard	MO	oak	bark	black	mortimer selmed	mortimer selmed
KEH.16.C.6	0	1	0	0	1505	529	1713	23-Oct-08	lw	non-vineyard	MO	oak	bark	black	mortimer selmed	mortimer selmed
KEH.16.C.7	0	0	0	1	1506	529	1714	23-Oct-08	lw	non-vineyard	MO	oak	bark	black	mortimer selmed	sampaiao
KEH.16.C.8	0	0	0	1	1507	529	1715	23-Oct-08	lw	non-vineyard	MO	oak	bark	black	sampaiao	mortimer selmed
KEH.16.C.9	0	1	0	0	1508	529	1715	23-Oct-08	lw	non-vineyard	MO	oak	bark	black	sampaiao	mortimer selmed
KEH.16.C.10	0	0	0	1	1509	529	1716	23-Oct-08	lw	non-vineyard	MO	oak	bark	black	sampaiao	sampaiao
KEH.16.C.11	0	0	0	1	1510	530	1717	23-Oct-08	lw	non-vineyard	MO	oak	soil	black	mortimer selmed	mortimer selmed
KEH.16.C.12	0	1	0	0	1511	530	1717	23-Oct-08	lw	non-vineyard	MO	oak	soil	black	mortimer selmed	mortimer selmed
KEH.16.D.2	0	0	0	1	1512	530	1719	23-Oct-08	lw	non-vineyard	MO	oak	soil	black	sampaiao	mortimer selmed
KEH.16.D.3	0	0	0	1	1513	531	1721	23-Oct-08	lw	non-vineyard	MO	oak	bark	black	mortimer selmed	mortimer selmed
KEH.16.D.4	0	0	0	1	1514	531	1722	23-Oct-08	lw	non-vineyard	MO	oak	bark	black	mortimer selmed	sampaiao
KEH.16.D.5	0	0	0	1	1515	531	1723	23-Oct-08	lw	non-vineyard	MO	oak	bark	black	sampaiao	mortimer selmed
KEH.16.D.6	0	0	0	1	1516	531	1724	23-Oct-08	lw	non-vineyard	MO	oak	bark	black	sampaiao	sampaiao
KEH.16.D.7	0	0	0	1	1517	532	1725	23-Oct-08	lw	non-vineyard	MO	oak	twig	black	mortimer selmed	mortimer selmed
KEH.29.G.9	0	0	0	1	1518	532	1725	23-Oct-08	lw	non-vineyard	MO	oak	twig	black	mortimer selmed	mortimer selmed
KEH.16.D.8	0	0	0	1	1519	532	1726	23-Oct-08	lw	non-vineyard	MO	oak	twig	black	mortimer selmed	sampaiao
KEH.29.G.10	0	0	0	1	1520	532	1726	23-Oct-08	lw	non-vineyard	MO	oak	twig	black	mortimer selmed	sampaiao
KEH.16.D.9	1	0	0	0	1521	533	1729	23-Oct-08	lw	non-vineyard	MO	oak	soil	black	mortimer selmed	mortimer selmed
KEH.16.D.10	0	1	0	0	1522	533	1730	23-Oct-08	lw	non-vineyard	MO	oak	soil	black	mortimer selmed	sampaiao
KEH.16.D.11	0	0	0	1	1523	533	1731	23-Oct-08	lw	non-vineyard	MO	oak	soil	black	sampaiao	mortimer selmed
KEH.19.C.5	0	0	0	1	1524	534	1733	11-Sep-08	whistling dog	vineyard	OR	oak	bark	garryana	mortimer selmed	mortimer selmed
KEH.29.G.11	0	0	0	1	1525	534	1733	11-Sep-08	whistling dog	vineyard	OR	oak	bark	garryana	mortimer selmed	mortimer selmed
KEH.19.C.6	0	0	0	1	1526	534	1734	11-Sep-08	whistling dog	vineyard	OR	oak	bark	garryana	mortimer selmed	sampaiao
KEH.29.G.12	0	0	0	1	1527	534	1734	11-Sep-08	whistling dog	vineyard	OR	oak	bark	garryana	mortimer selmed	sampaiao
KEH.19.C.7	0	0	0	1	1528	535	1737	11-Sep-08	whistling dog	vineyard	OR	oak	twig	garryana	mortimer selmed	mortimer selmed
KEH.19.C.8	0	0	0	1	1529	535	1738	11-Sep-08	whistling dog	vineyard	OR	oak	twig	garryana	mortimer selmed	sampaiao
KEH.19.C.9	0	0	0	1	1530	536	1741	11-Sep-08	whistling dog	vineyard	OR	oak	soil	garryana	mortimer selmed	mortimer selmed
KEH.19.C.10	0	1	0	0	1531	536	1741	11-Sep-08	whistling dog	vineyard	OR	oak	soil	garryana	mortimer selmed	mortimer selmed
KEH.19.C.11	0	1	0	0	1532	536	1742	11-Sep-08	whistling dog	vineyard	OR	oak	soil	garryana	mortimer selmed	sampaiao
KEH.19.C.12	0	0	0	1	1533	537	1745	11-Sep-08	whistling dog	vineyard	OR	oak	bark	garryana	mortimer selmed	mortimer selmed
KEH.30.A.1	0	0	0	1	1534	537	1745	11-Sep-08	whistling dog	vineyard	OR	oak	bark	garryana	mortimer selmed	mortimer selmed
KEH.30.A.2	0	0	0	1	1535	537	1746	11-Sep-08	whistling dog	vineyard	OR	oak	bark	garryana	mortimer selmed	sampaiao
KEH.19.D.1	0	0	0	1	1536	537	1747	11-Sep-08	whistling dog	vineyard	OR	oak	bark	garryana	sampaiao	mortimer selmed
KEH.19.D.2	0	0	0	1	1537	537	1748	11-Sep-08	whistling dog	vineyard	OR	oak	bark	garryana	sampaiao	sampaiao
KEH.19.D.3	0	0	0	1	1538	538	1749	11-Sep-08	whistling dog	vineyard	OR	oak	twig	garryana	mortimer selmed	mortimer selmed
KEH.19.D.4	0	0	0	1	1539	538	1750	11-Sep-08	whistling dog	vineyard	OR	oak	twig	garryana	mortimer selmed	sampaiao
KEH.19.D.5	0	1	0	0	1540	539	1753	11-Sep-08	whistling dog	vineyard	OR	oak	soil	garryana	mortimer selmed	mortimer selmed
KEH.19.D.6	0	1	0	0	1541	539	1754	11-Sep-08	whistling dog	vineyard	OR	oak	soil	garryana	mortimer selmed	sampaiao
KEH.19.D.7	0	1	0	0	1542	539	1755	11-Sep-08	whistling dog	vineyard	OR	oak	soil	garryana	sampaiao	mortimer selmed
KEH.19.D.8	0	1	0	0	1543	539	1756	11-Sep-08	whistling dog	vineyard	OR	oak	soil	garryana	sampaiao	sampaiao
KEH.19.D.9	0	0	0	1	1544	540	1757	11-Sep-08	whistling dog	vineyard	OR	oak	bark	garryana	mortimer selmed	mortimer selmed
KEH.30.A.3	0	0	0	1	1545	540	1757	11-Sep-08	whistling dog	vineyard	OR	oak	bark	garryana	mortimer selmed	mortimer selmed
KEH.30.A.4	0	0	0	1	1546	540	1758	11-Sep-08	whistling dog	vineyard	OR	oak	bark	garryana	mortimer selmed	sampaiao
KEH.19.D.10	0	1	0	0	1547	540	1759	11-Sep-08	whistling dog	vineyard	OR	oak	bark	garryana	sampaiao	mortimer selmed
KEH.19.D.11	0	1	0	0	1548	540	1760	11-Sep-08	whistling dog	vineyard	OR	oak	bark	garryana	sampaiao	sampaiao
KEH.19.D.12	0	0	0	1	1549	541	1761	11-Sep-08	whistling dog	vineyard	OR	oak	soil	garryana	mortimer selmed	mortimer selmed
KEH.30.A.5	0	0	0	1	1550	541	1761	11-Sep-08	whistling dog	vineyard	OR	oak	soil	garryana	mortimer selmed	mortimer selmed
KEH.19.E.1	0	0	0	1	1551	541	1762	11-Sep-08	whistling dog	vineyard	OR	oak	soil	garryana	mortimer selmed	sampaiao
KEH.30.A.6	0	0	0	1	1552	541	1763	11-Sep-08	whistling dog	vineyard	OR	oak	soil	garryana	sampaiao	mortimer selmed
KEH.30.A.7	0	0	0	1	1553	541	1764	11-Sep-08	whistling dog	vineyard	OR	oak	soil	garryana	sampaiao	sampaiao
KEH.19.E.2	0	1	0	0	1554	542	1765	11-Sep-08	whistling dog	vineyard	OR	oak	soil	garryana	mortimer selmed	mortimer selmed
KEH.19.E.3	0	1	0	0	1555	542	1766	11-Sep-08	whistling dog	vineyard	OR	oak	soil	garryana	mortimer selmed	sampaiao
KEH.19.E.4	0	1	0	0	1556	542	1767	11-Sep-08	whistling dog	vineyard	OR	oak	soil	garryana	sampaiao	mortimer selmed
KEH.19.E.5	0	1	0	0	1557	542	1768	11-Sep-08	whistling dog	vineyard	OR	oak	soil	garryana	sampaiao	sampaiao
KEH.19.E.6	0	1	0	0	1558	543	1769	11-Sep-08	whistling dog	vineyard	OR	oak	bark	garryana	mortimer selmed	mortimer selmed
KEH.19.E.7	0	1	0	0	1559	543	1770	11-Sep-08	whistling dog	vineyard	OR	oak	bark	garryana	mortimer selmed	sampaiao
KEH.19.E.8	0	1	0	0	1560	543	1771	11-Sep-08	whistling dog	vineyard	OR	oak	bark	garryana	sampaiao	mortimer selmed
KEH.19.E.9	0	0	0	1	1561	543	1772	11-Sep-08	whistling dog	vineyard	OR	oak	bark	garryana	sampaiao	sampaiao
KEH.19.E.10	0	1	0	0	1562	543	1772	11-Sep-08	whistling dog	vineyard	OR	oak	bark	garryana	sampaiao	sampaiao
KEH.19.E.11	0	1	0	0	1563	544	1773	11-Sep-08	whistling dog	vineyard	OR	oak	bark	garryana	mortimer selmed	mortimer selmed
KEH.19.E.12	0	1	0	0	1564	544	1774	11-Sep-08	whistling dog	vineyard	OR	oak	bark	garryana	mortimer selmed	sampaiao
KEH.19.F.1	0	1	0	0	1565	544	1775	11-Sep-08	whistling dog	vineyard	OR	oak	bark	garryana	sampaiao	mortimer selmed
KEH.19.F.2	0	1	0	0	1566	544	1776	11-Sep-08	whistling dog	vineyard	OR	oak	bark	garryana	sampaiao	sampaiao
KEH.19.F.3	0	1	0	0	1567	545	1777	11-Sep-08	whistling dog	vineyard	OR	oak	soil	garryana	mortimer selmed	mortimer selmed
KEH.19.F.6	0	1	0	0	1568	545	1778	11-Sep-08	whistling dog	vineyard	OR	oak	soil	garryana	mortimer selmed	sampaiao
KEH.19.F.7	0	0	0	1	1569	545	1779	11-Sep-08	whistling dog	vineyard	OR	oak	soil	garryana	sampaiao	mortimer selmed
KEH.19.F.8	0	1	0	0	1570	545	1779	11-Sep-08	whistling dog	vineyard	OR	oak	soil	garryana	sampaiao	mortimer selmed
KEH.19.F.9	0	1	0	0	1571	545	1780	11-Sep-08	whistling dog	vineyard	OR	oak	soil	garryana	sampaiao	sampaiao
KEH.19.F.10	0	1	0	0	1572	546	1781	11-Sep-08	whistling dog	vineyard	OR	oak	bark	garryana	mortimer selmed	mortimer selmed
KEH.30.A.8	0	0	0	1	1573	546	1781	11-Sep-08	whistling dog	vineyard	OR	oak	bark	garryana	mortimer selmed	mortimer selmed
KEH.19.F.11	0	1	0	0	1574	546	1782	11-Sep-08	whistling dog	vineyard	OR	oak	bark	garryana	mortimer selmed	sampaiao
KEH.19.F.12	0	0	0	1	1575	547	1785	11-Sep-08	whistling dog	vineyard	OR	oak	bark	garryana	mortimer selmed	mortimer selmed
KEH.19.G.1	0	1	0	0	1576	547	1785	11-Sep-08	whistling dog	vineyard	OR	oak	bark	garryana	mortimer selmed	mortimer selmed
KEH.19.G.2	0	1	0	0	1577	547	1786	11-Sep-08	whistling dog	vineyard	OR	oak	bark	garryana	mortimer selmed	sampaiao
KEH.19.G.3	0	1	0	0	1578	548	1789	11-Sep-08	whistling dog	vineyard	OR	oak	soil	garryana	mortimer selmed	mortimer selmed
KEH.19.G.4	0	1	0	0	1579	548	1790	11-Sep-08	whistling dog	vineyard	OR	oak	soil	garryana	mortimer selmed	sampaiao
KEH.19.G.5	0	1	0	0	1580	548	1791	11-Sep-08	whistling dog	vineyard	OR	oak	soil	garryana	sampaiao	mortimer selmed
KEH.19.G.6	0	1	0	0	1581	549	1793	11-Sep-08	whistling dog	vineyard	OR	oak	bark	garryana	mortimer selmed	mortimer selmed
KEH.19.G.7	0	1	0	0	1582	549	1794	11-Sep-08	whistling dog	vineyard	OR	oak	bark	garryana	mortimer selmed	sampaiao
KEH.19.G.8	0	1	0	0	1583	549	1795	11-Sep-08	whistling dog	vineyard	OR	oak	bark	garryana	sampaiao	mortimer selmed
KEH.19.G.9	0	1	0	0	1584	549	1796	11-Sep-08	whistling dog	vineyard	OR	oak	bark	garryana	sampaiao	sampaiao
KEH.19.G.10	0	0	0	1	1585	550	1797	11-Sep-08	whistling dog	vineyard	OR	oak	twig	garryana	mortimer selmed	mortimer selmed
KEH.19.G.11	0	1	0	0	1586	551	1801	11-Sep-08	whistling dog	vineyard	OR	oak	soil	garryana	mortimer selmed	mortimer selmed
KEH.19.G.12	0	1	0	0	1587	551	1802	11-Sep-08	whistling dog	vineyard	OR	oak	soil	garryana	mortimer selmed	sampaiao
KEH.20.A.1	0	1	0	0	1588	551	1803	11-Sep-08	whistling dog	vineyard	OR	oak	soil	garryana	sampaiao	mortimer selmed
KEH.20.A.2	0	1	0	0	1589	551	1804	11-Sep-08	whistling dog	vineyard	OR	oak	soil	garryana	sampaiao	sampaiao
KEH.20.A.3	0	1	0	0	1590	552	1805	11-Sep-08	whistling dog	vineyard	OR	oak	bark	garryana	mortimer selmed	mortimer selmed
KEH.20.A.4	0	1	0	0	1591	552	1806	11-Sep-08	whistling dog	vineyard	OR	oak	bark	garryana	mortimer selmed	sampaiao
KEH.20.A.5	0	1	0	0	1592	552	1807	11-Sep-08	whistling dog	vineyard	OR	oak	bark	garryana	sampaiao	mortimer selmed
KEH.19.F.4	0	1	0	0	1593	552	1808	11-Sep-08	whistling dog	vineyard	OR	oak	bark	garryana	sampaiao	sampaiao
KEH.19.F.5	0	0	0	1	1594	553	1809	11-Sep-08	whistling dog	vineyard	OR	oak	twig	garryana	mortimer selmed	mortimer selmed
KEH.20.A.6	0	0	0	1	1595	553	1810	11-Sep-08	whistling dog	vineyard	OR	oak	twig	garryana	mortimer selmed	sampaiao
KEH.30.A.9	0	0	0	1	1596	553	1811	11-Sep-08	whistling dog	vineyard	OR	oak	twig	garryana	sampaiao	mortimer selmed
KEH.20.A.7	0	1	0	0	1597	554	1813	11-Sep-08	whistling dog	vineyard	OR	oak	soil	garryana	mortimer selmed	mortimer selmed
KEH.20.A.8	0	1	0	0	1598	554	1814	11-Sep-08	whistling dog	vineyard	OR	oak	soil	garryana	mortimer selmed	sampaiao
KEH.20.A.9	0	1	0	0	1599	554	1815	11-Sep-08	whistling dog	vineyard	OR	oak	soil	garryana	sampaiao	mortimer selmed
KEH.20.A.10	0	1	0	0	1600	554	1815	11-Sep-08	whistling dog	vineyard	OR	oak	soil	garryana	sampaiao	mortimer selmed
KEH.20.A.11	0	1	0	0	1601	555	1817	11-Sep-08	whistling dog	vineyard	OR	oak	bark	garryana	mortimer selmed	mortimer selmed
KEH.20.A.12	0	1	0	0	1602	555	1818	11-Sep-08	whistling dog	vineyard	OR	oak	bark	garryana	mortimer selmed	sampaiao
KEH.20.B.1	0	1	0	0	1603	555	1819	11-Sep-08	whistling dog	vineyard	OR	oak	bark	garryana	sampaiao	mortimer selmed
KEH.20.B.2	0	1	0	0	1604	555	1820	11-Sep-08	whistling dog	vineyard	OR	oak	bark	garryana	sampaiao	sampaiao
KEH.20.B.3	0	0	0	1	1605	556	1821	11-Sep-08	whistling dog	vineyard	OR	oak	twig	garryana	mortimer selmed	mortimer selmed
KEH.20.B.4	0	0	0	1	1606	556	1822	11-Sep-08	whistling dog	vineyard	OR	oak	twig	garryana	mortimer selmed	sampaiao
KEH.20.B.5	0	1	0	0	1607	557	1825	11-Sep-08	whistling dog	vineyard	OR	oak	soil	garryana	mortimer selmed	mortimer selmed
KEH.20.B.6	0	1	0	0	1608	557	1826	11-Sep-08	whistling dog	vineyard	OR	oak	soil	garryana	mortimer selmed	sampaiao
KEH.20.B.7	0	0	0	1	1609	557	1826	11-Sep-08	whistling dog	vineyard	OR	oak	soil	garryana	mortimer selmed	sampaiao
KEH.20.B.8	0	1	0	0	1610	557	1827	11-Sep-08	whistling dog	vineyard	OR	oak	soil	garryana	sampaiao	mortimer selmed
KEH.20.B.9	0	1	0	0	1611	558	1829	11-Sep-08	whistling dog	vineyard	OR	oak	bark	garryana	mortimer selmed	mortimer selmed
KEH.20.B.10	0	1	0	0	1612	558	1830	11-Sep-08	whistling dog	vineyard	OR	oak	bark	garryana	mortimer selmed	sampaiao
KEH.20.B.11	0	1	0	0	1613	558	1831	11-Sep-08	whistling dog	vineyard	OR	oak	bark	garryana	sampaiao	mortimer selmed
KEH.30.A.10	0	0	0	1	1614	558	1831	11-Sep-08	whistling dog	vineyard	OR	oak	bark	garryana	sampaiao	mortimer selmed
KEH.20.B.12	0	1	0	0	1615	558	1832	11-Sep-08	whistling dog	vineyard	OR	oak	bark	garryana	sampaiao	sampaiao
KEH.30.A.11	0	0	0	1	1616	558	1832	11-Sep-08	whistling dog	vineyard	OR	oak	bark	garryana	sampaiao	sampaiao
KEH.20.C.1	0	1	0	0	1617	559	1833	11-Sep-08	whistling dog	vineyard	OR	oak	bark	garryana	mortimer selmed	mortimer selmed
KEH.20.C.2	0	1	0	0	1618	559	1834	11-Sep-08	whistling dog	vineyard	OR	oak	bark	garryana	mortimer selmed	sampaiao
KEH.20.C.3	0	1	0	0	1619	560	1837	11-Sep-08	whistling dog	vineyard	OR	oak	soil	garryana	mortimer selmed	mortimer selmed
KEH.20.C.4	0	1	0	0	1620	560	1838	11-Sep-08	whistling dog	vineyard	OR	oak	soil	garryana	mortimer selmed	sampaiao
KEH.20.C.5	0	1	0	0	1621	560	1839	11-Sep-08	whistling dog	vineyard	OR	oak	soil	garryana	sampaiao	mortimer selmed
KEH.20.C.6	0	1	0	0	1622	560	1840	11-Sep-08	whistling dog	vineyard	OR	oak	soil	garryana	sampaiao	sampaiao
KEH.20.C.7	0	1	0	0	1623	561	1841	11-Sep-08	whistling dog	vineyard	OR	oak	bark	garryana	mortimer selmed	mortimer selmed
KEH.20.C.8	0	1	0	0	1624	561	1842	11-Sep-08	whistling dog	vineyard	OR	oak	bark	garryana	mortimer selmed	sampaiao
KEH.20.C.9	0	1	0	0	1625	562	1845	11-Sep-08	whistling dog	vineyard	OR	oak	bark	garryana	mortimer selmed	mortimer selmed
KEH.20.C.10	0	1	0	0	1626	562	1846	11-Sep-08	whistling dog	vineyard	OR	oak	bark	garryana	mortimer selmed	sampaiao
KEH.20.C.11	0	1	0	0	1627	562	1847	11-Sep-08	whistling dog	vineyard	OR	oak	bark	garryana	sampaiao	mortimer selmed
KEH.20.C.12	0	1	0	0	1628	562	1848	11-Sep-08	whistling dog	vineyard	OR	oak	bark	garryana	sampaiao	sampaiao
KEH.20.D.1	0	1	0	0	1629	563	1849	11-Sep-08	whistling dog	vineyard	OR	oak	soil	garryana	mortimer selmed	mortimer selmed
KEH.20.D.2	0	1	0	0	1630	563	1850	11-Sep-08	whistling dog	vineyard	OR	oak	soil	garryana	mortimer selmed	sampaiao
KEH.20.D.3	0	1	0	0	1631	563	1851	11-Sep-08	whistling dog	vineyard	OR	oak	soil	garryana	sampaiao	mortimer selmed
KEH.20.D.4	0	1	0	0	1632	563	1852	11-Sep-08	whistling dog	vineyard	OR	oak	soil	garryana	sampaiao	sampaiao
KEH.20.D.5	0	1	0	0	1633	564	1853	11-Sep-08	whistling dog	vineyard	OR	oak	bark	garryana	mortimer selmed	mortimer selmed
KEH.20.D.6	0	1	0	0	1634	564	1854	11-Sep-08	whistling dog	vineyard	OR	oak	bark	garryana	mortimer selmed	sampaiao
KEH.20.D.7	0	1	0	0	1635	565	1857	11-Sep-08	whistling dog	vineyard	OR	oak	bark	garryana	mortimer selmed	mortimer selmed
KEH.20.D.8	0	1	0	0	1636	565	1858	11-Sep-08	whistling dog	vineyard	OR	oak	bark	garryana	mortimer selmed	sampaiao
KEH.20.D.9	0	1	0	0	1637	566	1861	11-Sep-08	whistling dog	vineyard	OR	oak	soil	garryana	mortimer selmed	mortimer selmed
KEH.20.D.10	0	1	0	0	1638	566	1862	11-Sep-08	whistling dog	vineyard	OR	oak	soil	garryana	mortimer selmed	sampaiao
KEH.20.D.11	1	0	0	0	1639	566	1863	11-Sep-08	whistling dog	vineyard	OR	oak	soil	garryana	sampaiao	mortimer selmed
KEH.20.D.12	1	0	0	0	1640	566	1864	11-Sep-08	whistling dog	vineyard	OR	oak	soil	garryana	sampaiao	sampaiao
KEH.20.E.1	0	1	0	0	1641	567	1865	11-Sep-08	whistling dog	vineyard	OR	oak	bark	garryana	mortimer selmed	mortimer selmed
KEH.20.E.2	0	1	0	0	1642	567	1866	11-Sep-08	whistling dog	vineyard	OR	oak	bark	garryana	mortimer selmed	sampaiao
KEH.20.E.3	0	1	0	0	1643	567	1867	11-Sep-08	whistling dog	vineyard	OR	oak	bark	garryana	sampaiao	mortimer selmed
KEH.20.E.4	0	0	0	1	1644	567	1868	11-Sep-08	whistling dog	vineyard	OR	oak	bark	garryana	sampaiao	sampaiao
KEH.20.E.5	0	1	0	0	1645	568	1869	11-Sep-08	whistling dog	vineyard	OR	oak	bark	garryana	mortimer selmed	mortimer selmed
KEH.20.E.6	0	1	0	0	1646	568	1870	11-Sep-08	whistling dog	vineyard	OR	oak	bark	garryana	mortimer selmed	sampaiao
KEH.30.A.12	0	0	0	1	1647	568	1871	11-Sep-08	whistling dog	vineyard	OR	oak	bark	garryana	sampaiao	mortimer selmed
KEH.30.B.1	0	0	0	1	1648	568	1872	11-Sep-08	whistling dog	vineyard	OR	oak	bark	garryana	sampaiao	sampaiao
KEH.20.E.7	0	0	0	1	1649	569	1873	11-Sep-08	whistling dog	vineyard	OR	oak	soil	garryana	mortimer selmed	mortimer selmed
KEH.20.E.8	0	0	0	1	1650	569	1873	11-Sep-08	whistling dog	vineyard	OR	oak	soil	garryana	mortimer selmed	mortimer selmed
KEH.20.E.9	0	0	0	1	1651	569	1874	11-Sep-08	whistling dog	vineyard	OR	oak	soil	garryana	mortimer selmed	sampaiao
KEH.20.E.10	0	0	0	1	1652	569	1874	11-Sep-08	whistling dog	vineyard	OR	oak	soil	garryana	mortimer selmed	sampaiao
KEH.20.E.11	0	1	0	0	1653	570	1877	11-Sep-08	whistling dog	vineyard	OR	oak	bark	garryana	mortimer selmed	mortimer selmed
KEH.20.E.12	0	1	0	0	1654	570	1878	11-Sep-08	whistling dog	vineyard	OR	oak	bark	garryana	mortimer selmed	sampaiao
KEH.20.F.1	0	0	0	1	1655	570	1879	11-Sep-08	whistling dog	vineyard	OR	oak	bark	garryana	sampaiao	mortimer selmed
KEH.30.B.2	0	0	0	1	1656	570	1879	11-Sep-08	whistling dog	vineyard	OR	oak	bark	garryana	sampaiao	mortimer selmed
KEH.20.F.2	0	1	0	0	1657	570	1880	11-Sep-08	whistling dog	vineyard	OR	oak	bark	garryana	sampaiao	sampaiao
KEH.20.F.3	0	1	0	0	1658	571	1881	11-Sep-08	whistling dog	vineyard	OR	oak	bark	garryana	mortimer selmed	mortimer selmed
KEH.20.F.4	0	1	0	0	1659	571	1882	11-Sep-08	whistling dog	vineyard	OR	oak	bark	garryana	mortimer selmed	sampaiao
KEH.20.F.5	0	1	0	0	1660	571	1883	11-Sep-08	whistling dog	vineyard	OR	oak	bark	garryana	sampaiao	mortimer selmed
KEH.20.F.6	0	1	0	0	1661	571	1884	11-Sep-08	whistling dog	vineyard	OR	oak	bark	garryana	sampaiao	sampaiao
KEH.20.F.7	0	1	0	0	1662	572	1885	11-Sep-08	whistling dog	vineyard	OR	oak	soil	garryana	mortimer selmed	mortimer selmed
KEH.30.B.3	0	0	0	1	1663	572	1885	11-Sep-08	whistling dog	vineyard	OR	oak	soil	garryana	mortimer selmed	mortimer selmed
KEH.20.F.8	0	1	0	0	1664	572	1886	11-Sep-08	whistling dog	vineyard	OR	oak	soil	garryana	mortimer selmed	sampaiao
KEH.30.B.4	0	0	0	1	1665	572	1886	11-Sep-08	whistling dog	vineyard	OR	oak	soil	garryana	mortimer selmed	sampaiao
KEH.20.F.9	0	1	0	0	1666	572	1887	11-Sep-08	whistling dog	vineyard	OR	oak	soil	garryana	sampaiao	mortimer selmed
KEH.20.F.10	0	1	0	0	1667	572	1888	11-Sep-08	whistling dog	vineyard	OR	oak	soil	garryana	sampaiao	sampaiao
KEH.20.F.11	0	0	0	1	1668	573	1889	11-Sep-08	whistling dog	vineyard	OR	oak	bark	garryana	mortimer selmed	mortimer selmed
KEH.20.F.12	0	0	0	1	1669	573	1889	11-Sep-08	whistling dog	vineyard	OR	oak	bark	garryana	mortimer selmed	mortimer selmed
KEH.20.G.1	0	1	0	0	1670	573	1890	11-Sep-08	whistling dog	vineyard	OR	oak	bark	garryana	mortimer selmed	sampaiao
KEH.20.G.2	0	0	0	1	1671	573	1890	11-Sep-08	whistling dog	vineyard	OR	oak	bark	garryana	mortimer selmed	sampaiao
KEH.20.G.3	0	0	0	1	1672	573	1891	11-Sep-08	whistling dog	vineyard	OR	oak	bark	garryana	sampaiao	mortimer selmed
KEH.20.G.4	0	0	0	1	1673	574	1893	11-Sep-08	whistling dog	vineyard	OR	oak	twig	garryana	mortimer selmed	mortimer selmed
KEH.20.G.5	0	0	0	1	1674	574	1894	11-Sep-08	whistling dog	vineyard	OR	oak	twig	garryana	mortimer selmed	sampaiao
KEH.30.B.5	0	0	0	1	1675	574	1895	11-Sep-08	whistling dog	vineyard	OR	oak	twig	garryana	sampaiao	mortimer selmed
KEH.30.B.6	0	0	0	1	1676	574	1896	11-Sep-08	whistling dog	vineyard	OR	oak	twig	garryana	sampaiao	sampaiao
KEH.20.G.6	0	1	0	0	1677	575	1897	11-Sep-08	whistling dog	vineyard	OR	oak	soil	garryana	mortimer selmed	mortimer selmed
KEH.20.G.7	0	0	0	1	1678	575	1898	11-Sep-08	whistling dog	vineyard	OR	oak	soil	garryana	mortimer selmed	sampaiao
KEH.20.G.8	0	0	0	1	1679	576	1901	11-Sep-08	whistling dog	vineyard	OR	oak	bark	garryana	mortimer selmed	mortimer selmed
KEH.20.G.9	0	1	0	0	1680	576	1902	11-Sep-08	whistling dog	vineyard	OR	oak	bark	garryana	mortimer selmed	sampaiao
KEH.30.B.7	0	0	0	1	1681	576	1903	11-Sep-08	whistling dog	vineyard	OR	oak	bark	garryana	sampaiao	mortimer selmed
KEH.30.B.8	0	0	0	1	1682	576	1904	11-Sep-08	whistling dog	vineyard	OR	oak	bark	garryana	sampaiao	sampaiao
KEH.20.G.10	0	0	0	1	1683	577	1905	11-Sep-08	whistling dog	vineyard	OR	oak	twig	garryana	mortimer selmed	mortimer selmed
KEH.20.G.11	0	1	0	0	1684	577	1905	11-Sep-08	whistling dog	vineyard	OR	oak	twig	garryana	mortimer selmed	mortimer selmed
KEH.30.B.9	0	0	0	1	1685	577	1905	11-Sep-08	whistling dog	vineyard	OR	oak	twig	garryana	mortimer selmed	mortimer selmed
KEH.20.G.12	0	1	0	0	1686	577	1906	11-Sep-08	whistling dog	vineyard	OR	oak	twig	garryana	mortimer selmed	sampaiao
KEH.30.B.10	0	0	0	1	1687	577	1906	11-Sep-08	whistling dog	vineyard	OR	oak	twig	garryana	mortimer selmed	sampaiao
KEH.21.A.1	0	1	0	0	1688	578	1909	11-Sep-08	whistling dog	vineyard	OR	oak	soil	garryana	mortimer selmed	mortimer selmed
KEH.21.A.2	0	1	0	0	1689	578	1910	11-Sep-08	whistling dog	vineyard	OR	oak	soil	garryana	mortimer selmed	sampaiao
KEH.21.A.3	0	1	0	0	1690	578	1911	11-Sep-08	whistling dog	vineyard	OR	oak	soil	garryana	sampaiao	mortimer selmed
KEH.21.A.4	0	1	0	0	1691	578	1912	11-Sep-08	whistling dog	vineyard	OR	oak	soil	garryana	sampaiao	sampaiao
KEH.21.A.5	0	1	0	0	1692	579	1913	11-Sep-08	whistling dog	vineyard	OR	oak	bark	garryana	mortimer selmed	mortimer selmed
KEH.21.A.6	0	1	0	0	1693	579	1914	11-Sep-08	whistling dog	vineyard	OR	oak	bark	garryana	mortimer selmed	sampaiao
KEH.21.A.7	0	1	0	0	1694	581	1921	11-Sep-08	whistling dog	vineyard	OR	oak	soil	garryana	mortimer selmed	mortimer selmed
KEH.21.A.8	0	1	0	0	1695	581	1922	11-Sep-08	whistling dog	vineyard	OR	oak	soil	garryana	mortimer selmed	sampaiao
KEH.21.A.9	0	1	0	0	1696	582	1925	11-Sep-08	whistling dog	vineyard	OR	oak	bark	garryana	mortimer selmed	mortimer selmed
KEH.21.A.10	0	1	0	0	1697	582	1926	11-Sep-08	whistling dog	vineyard	OR	oak	bark	garryana	mortimer selmed	sampaiao
KEH.21.A.11	0	1	0	0	1698	582	1927	11-Sep-08	whistling dog	vineyard	OR	oak	bark	garryana	sampaiao	mortimer selmed
KEH.21.A.12	0	1	0	0	1699	582	1928	11-Sep-08	whistling dog	vineyard	OR	oak	bark	garryana	sampaiao	sampaiao
KEH.21.B.1	0	0	0	1	1700	583	1929	11-Sep-08	whistling dog	vineyard	OR	oak	bark	garryana	mortimer selmed	mortimer selmed
KEH.21.B.2	0	0	0	1	1701	583	1930	11-Sep-08	whistling dog	vineyard	OR	oak	bark	garryana	mortimer selmed	sampaiao
KEH.21.B.3	0	0	0	1	1702	583	1931	11-Sep-08	whistling dog	vineyard	OR	oak	bark	garryana	sampaiao	mortimer selmed
KEH.30.B.11	0	0	0	1	1703	583	1931	11-Sep-08	whistling dog	vineyard	OR	oak	bark	garryana	sampaiao	mortimer selmed
KEH.21.B.4	0	0	0	1	1704	583	1932	11-Sep-08	whistling dog	vineyard	OR	oak	bark	garryana	sampaiao	sampaiao
KEH.30.B.12	0	0	0	1	1705	583	1932	11-Sep-08	whistling dog	vineyard	OR	oak	bark	garryana	sampaiao	sampaiao
KEH.21.B.5	0	1	0	0	1706	584	1933	11-Sep-08	whistling dog	vineyard	OR	oak	soil	garryana	mortimer selmed	mortimer selmed
KEH.21.B.6	0	1	0	0	1707	584	1934	11-Sep-08	whistling dog	vineyard	OR	oak	soil	garryana	mortimer selmed	sampaiao
KEH.21.B.7	0	1	0	0	1708	584	1935	11-Sep-08	whistling dog	vineyard	OR	oak	soil	garryana	sampaiao	mortimer selmed
KEH.21.B.8	0	1	0	0	1709	584	1936	11-Sep-08	whistling dog	vineyard	OR	oak	soil	garryana	sampaiao	sampaiao
KEH.21.B.9	0	0	0	1	1710	585	1937	11-Sep-08	whistling dog	vineyard	OR	oak	bark	garryana	mortimer selmed	mortimer selmed
KEH.30.C.1	0	0	0	1	1711	585	1937	11-Sep-08	whistling dog	vineyard	OR	oak	bark	garryana	mortimer selmed	mortimer selmed
KEH.30.C.2	0	0	0	1	1712	585	1938	11-Sep-08	whistling dog	vineyard	OR	oak	bark	garryana	mortimer selmed	sampaiao
KEH.21.B.10	0	1	0	0	1713	586	1941	11-Sep-08	whistling dog	vineyard	OR	oak	twig	garryana	mortimer selmed	mortimer selmed
KEH.21.B.11	0	1	0	0	1714	586	1942	11-Sep-08	whistling dog	vineyard	OR	oak	twig	garryana	mortimer selmed	sampaiao
KEH.21.B.12	0	1	0	0	1715	586	1943	11-Sep-08	whistling dog	vineyard	OR	oak	twig	garryana	sampaiao	mortimer selmed
KEH.21.C.1	0	1	0	0	1716	586	1944	11-Sep-08	whistling dog	vineyard	OR	oak	twig	garryana	sampaiao	sampaiao
KEH.21.C.2	0	1	0	0	1717	587	1945	11-Sep-08	whistling dog	vineyard	OR	oak	soil	garryana	mortimer selmed	mortimer selmed
KEH.21.C.3	0	1	0	0	1718	587	1946	11-Sep-08	whistling dog	vineyard	OR	oak	soil	garryana	mortimer selmed	sampaiao
KEH.21.C.4	0	1	0	0	1719	587	1947	11-Sep-08	whistling dog	vineyard	OR	oak	soil	garryana	sampaiao	mortimer selmed
KEH.21.C.5	0	1	0	0	1720	587	1948	11-Sep-08	whistling dog	vineyard	OR	oak	soil	garryana	sampaiao	sampaiao
KEH.21.C.6	0	0	0	1	1721	588	1949	11-Sep-08	whistling dog	vineyard	OR	oak	bark	garryana	mortimer selmed	mortimer selmed
KEH.30.C.3	0	0	0	1	1722	588	1949	11-Sep-08	whistling dog	vineyard	OR	oak	bark	garryana	mortimer selmed	mortimer selmed
KEH.21.C.7	0	0	0	1	1723	588	1950	11-Sep-08	whistling dog	vineyard	OR	oak	bark	garryana	mortimer selmed	sampaiao
KEH.30.C.4	0	0	0	1	1724	588	1950	11-Sep-08	whistling dog	vineyard	OR	oak	bark	garryana	mortimer selmed	sampaiao
KEH.30.C.5	0	0	0	1	1725	588	1951	11-Sep-08	whistling dog	vineyard	OR	oak	bark	garryana	sampaiao	mortimer selmed
KEH.21.C.8	0	0	0	1	1726	589	1953	11-Sep-08	whistling dog	vineyard	OR	oak	twig	garryana	mortimer selmed	mortimer selmed
KEH.21.C.9	0	0	0	1	1727	589	1954	11-Sep-08	whistling dog	vineyard	OR	oak	twig	garryana	mortimer selmed	sampaiao
KEH.30.C.6	0	0	0	1	1728	589	1954	11-Sep-08	whistling dog	vineyard	OR	oak	twig	garryana	mortimer selmed	sampaiao
KEH.21.C.10	0	1	0	0	1729	590	1957	11-Sep-08	whistling dog	vineyard	OR	oak	soil	garryana	mortimer selmed	mortimer selmed
KEH.21.C.11	0	1	0	0	1730	590	1958	11-Sep-08	whistling dog	vineyard	OR	oak	soil	garryana	mortimer selmed	sampaiao
KEH.21.C.12	0	1	0	0	1731	590	1959	11-Sep-08	whistling dog	vineyard	OR	oak	soil	garryana	sampaiao	mortimer selmed
KEH.21.D.1	0	1	0	0	1732	590	1960	11-Sep-08	whistling dog	vineyard	OR	oak	soil	garryana	sampaiao	sampaiao
KEH.21.D.2	0	0	0	1	1733	591	1961	11-Sep-08	whistling dog	vineyard	OR	oak	bark	garryana	mortimer selmed	mortimer selmed
KEH.21.D.3	0	0	0	1	1734	591	1962	11-Sep-08	whistling dog	vineyard	OR	oak	bark	garryana	mortimer selmed	sampaiao
KEH.30.C.7	0	0	0	1	1735	591	1962	11-Sep-08	whistling dog	vineyard	OR	oak	bark	garryana	mortimer selmed	sampaiao
KEH.21.D.4	0	1	0	0	1736	592	1965	11-Sep-08	whistling dog	vineyard	OR	oak	bark	garryana	mortimer selmed	mortimer selmed
KEH.21.D.5	0	1	0	0	1737	592	1966	11-Sep-08	whistling dog	vineyard	OR	oak	bark	garryana	mortimer selmed	sampaiao
KEH.21.D.6	0	1	0	0	1738	592	1967	11-Sep-08	whistling dog	vineyard	OR	oak	bark	garryana	sampaiao	mortimer selmed
KEH.21.D.7	0	1	0	0	1739	592	1968	11-Sep-08	whistling dog	vineyard	OR	oak	bark	garryana	sampaiao	sampaiao
KEH.21.D.8	0	1	0	0	1740	593	1969	11-Sep-08	whistling dog	vineyard	OR	oak	soil	garryana	mortimer selmed	mortimer selmed
KEH.21.D.9	0	1	0	0	1741	593	1970	11-Sep-08	whistling dog	vineyard	OR	oak	soil	garryana	mortimer selmed	sampaiao
KEH.21.D.10	0	1	0	0	1742	593	1971	11-Sep-08	whistling dog	vineyard	OR	oak	soil	garryana	sampaiao	mortimer selmed
KEH.21.D.11	0	1	0	0	1743	593	1972	11-Sep-08	whistling dog	vineyard	OR	oak	soil	garryana	sampaiao	sampaiao
KEH.21.D.12	0	1	0	0	1744	594	1973	11-Sep-08	whistling dog	vineyard	OR	oak	bark	garryana	mortimer selmed	mortimer selmed
KEH.21.E.1	0	1	0	0	1745	594	1974	11-Sep-08	whistling dog	vineyard	OR	oak	bark	garryana	mortimer selmed	sampaiao
KEH.21.E.2	0	1	0	0	1746	594	1975	11-Sep-08	whistling dog	vineyard	OR	oak	bark	garryana	sampaiao	mortimer selmed
KEH.21.E.3	0	1	0	0	1747	595	1977	11-Sep-08	whistling dog	vineyard	OR	oak	twig	garryana	mortimer selmed	mortimer selmed
KEH.21.E.4	0	1	0	0	1748	595	1978	11-Sep-08	whistling dog	vineyard	OR	oak	twig	garryana	mortimer selmed	sampaiao
KEH.21.E.5	0	1	0	0	1749	596	1981	11-Sep-08	whistling dog	vineyard	OR	oak	soil	garryana	mortimer selmed	mortimer selmed
KEH.21.E.6	0	1	0	0	1750	596	1982	11-Sep-08	whistling dog	vineyard	OR	oak	soil	garryana	mortimer selmed	sampaiao
KEH.21.E.7	0	1	0	0	1751	596	1983	11-Sep-08	whistling dog	vineyard	OR	oak	soil	garryana	sampaiao	mortimer selmed
KEH.21.E.8	0	1	0	0	1752	597	1985	11-Sep-08	whistling dog	vineyard	OR	oak	bark	garryana	mortimer selmed	mortimer selmed
KEH.21.E.9	0	1	0	0	1753	597	1986	11-Sep-08	whistling dog	vineyard	OR	oak	bark	garryana	mortimer selmed	sampaiao
KEH.30.C.9	0	0	0	1	1754	597	1988	11-Sep-08	whistling dog	vineyard	OR	oak	bark	garryana	sampaiao	sampaiao
KEH.30.C.10	0	0	0	1	1755	597	1988	11-Sep-08	whistling dog	vineyard	OR	oak	bark	garryana	sampaiao	sampaiao
KEH.21.E.10	0	1	0	0	1756	598	1989	11-Sep-08	whistling dog	vineyard	OR	oak	twig	garryana	mortimer selmed	mortimer selmed
KEH.21.E.11	0	1	0	0	1757	598	1990	11-Sep-08	whistling dog	vineyard	OR	oak	twig	garryana	mortimer selmed	sampaiao
KEH.30.C.11	0	0	0	1	1758	598	1992	11-Sep-08	whistling dog	vineyard	OR	oak	twig	garryana	sampaiao	sampaiao
KEH.21.E.12	0	1	0	0	1759	599	1993	11-Sep-08	whistling dog	vineyard	OR	oak	soil	garryana	mortimer selmed	mortimer selmed
KEH.21.F.1	0	1	0	0	1760	599	1994	11-Sep-08	whistling dog	vineyard	OR	oak	soil	garryana	mortimer selmed	sampaiao
KEH.21.F.2	0	1	0	0	1761	599	1995	11-Sep-08	whistling dog	vineyard	OR	oak	soil	garryana	sampaiao	mortimer selmed
KEH.21.F.3	0	1	0	0	1762	599	1996	11-Sep-08	whistling dog	vineyard	OR	oak	soil	garryana	sampaiao	sampaiao
KEH.21.F.4	0	1	0	0	1763	600	1997	11-Sep-08	whistling dog	vineyard	OR	oak	bark	garryana	mortimer selmed	mortimer selmed
KEH.21.F.5	0	1	0	0	1764	600	1998	11-Sep-08	whistling dog	vineyard	OR	oak	bark	garryana	mortimer selmed	sampaiao
KEH.21.F.6	0	1	0	0	1765	600	1999	11-Sep-08	whistling dog	vineyard	OR	oak	bark	garryana	sampaiao	mortimer selmed
KEH.21.F.7	0	1	0	0	1766	600	2000	11-Sep-08	whistling dog	vineyard	OR	oak	bark	garryana	sampaiao	sampaiao
KEH.21.F.8	0	1	0	0	1767	601	2001	11-Sep-08	whistling dog	vineyard	OR	oak	twig	garryana	mortimer selmed	mortimer selmed
KEH.21.F.9	0	1	0	0	1768	601	2002	11-Sep-08	whistling dog	vineyard	OR	oak	twig	garryana	mortimer selmed	sampaiao
KEH.21.F.10	0	1	0	0	1769	601	2003	11-Sep-08	whistling dog	vineyard	OR	oak	twig	garryana	sampaiao	mortimer selmed
KEH.21.F.11	0	1	0	0	1770	602	2005	11-Sep-08	whistling dog	vineyard	OR	oak	soil	garryana	mortimer selmed	mortimer selmed
KEH.21.F.12	0	1	0	0	1771	602	2006	11-Sep-08	whistling dog	vineyard	OR	oak	soil	garryana	mortimer selmed	sampaiao
KEH.21.G.1	0	1	0	0	1772	602	2007	11-Sep-08	whistling dog	vineyard	OR	oak	soil	garryana	sampaiao	mortimer selmed
KEH.21.G.2	0	1	0	0	1773	602	2008	11-Sep-08	whistling dog	vineyard	OR	oak	soil	garryana	mortimer selmed	mortimer selmed
KEH.30.C.12	0	0	0	1	1774	603	2012	11-Sep-08	whistling dog	vineyard	OR	oak	bark	garryana	sampaiao	sampaiao
KEH.21.G.3	0	1	0	0	1775	604	2013	11-Sep-08	whistling dog	vineyard	OR	oak	bark	garryana	mortimer selmed	mortimer selmed
KEH.21.G.4	0	1	0	0	1776	604	2014	11-Sep-08	whistling dog	vineyard	OR	oak	bark	garryana	mortimer selmed	sampaiao
KEH.21.G.5	0	1	0	0	1777	604	2015	11-Sep-08	whistling dog	vineyard	OR	oak	bark	garryana	sampaiao	mortimer selmed
KEH.21.G.6	0	1	0	0	1778	604	2016	11-Sep-08	whistling dog	vineyard	OR	oak	bark	garryana	sampaiao	sampaiao
KEH.21.G.7	0	1	0	0	1779	605	2017	11-Sep-08	whistling dog	vineyard	OR	oak	soil	garryana	mortimer selmed	mortimer selmed
KEH.21.G.8	0	1	0	0	1780	605	2018	11-Sep-08	whistling dog	vineyard	OR	oak	soil	garryana	mortimer selmed	sampaiao
KEH.21.G.9	0	1	0	0	1781	605	2019	11-Sep-08	whistling dog	vineyard	OR	oak	soil	garryana	sampaiao	mortimer selmed
KEH.21.G.10	0	1	0	0	1782	605	2020	11-Sep-08	whistling dog	vineyard	OR	oak	soil	garryana	sampaiao	sampaiao
KEH.21.G.11	0	1	0	0	1783	606	2021	11-Sep-08	whistling dog	vineyard	OR	oak	bark	garryana	mortimer selmed	mortimer selmed
KEH.21.G.12	0	1	0	0	1784	606	2022	11-Sep-08	whistling dog	vineyard	OR	oak	bark	garryana	mortimer selmed	sampaiao
KEH.22.A.1	0	1	0	0	1785	606	2023	11-Sep-08	whistling dog	vineyard	OR	oak	bark	garryana	sampaiao	mortimer selmed
KEH.22.A.2	0	1	0	0	1786	606	2024	11-Sep-08	whistling dog	vineyard	OR	oak	bark	garryana	sampaiao	sampaiao
KEH.22.A.3	0	1	0	0	1787	607	2025	11-Sep-08	whistling dog	vineyard	OR	oak	bark	garryana	mortimer selmed	mortimer selmed
KEH.22.A.4	0	1	0	0	1788	607	2026	11-Sep-08	whistling dog	vineyard	OR	oak	bark	garryana	mortimer selmed	sampaiao
KEH.22.A.5	0	1	0	0	1789	607	2027	11-Sep-08	whistling dog	vineyard	OR	oak	bark	garryana	sampaiao	mortimer selmed
KEH.22.A.6	0	1	0	0	1790	607	2028	11-Sep-08	whistling dog	vineyard	OR	oak	bark	garryana	sampaiao	sampaiao
KEH.22.A.7	0	1	0	0	1791	608	2029	11-Sep-08	whistling dog	vineyard	OR	oak	soil	garryana	mortimer selmed	mortimer selmed
KEH.22.A.8	0	1	0	0	1792	608	2030	11-Sep-08	whistling dog	vineyard	OR	oak	soil	garryana	mortimer selmed	sampaiao
KEH.22.A.9	0	1	0	0	1793	608	2031	11-Sep-08	whistling dog	vineyard	OR	oak	soil	garryana	sampaiao	mortimer selmed
KEH.22.A.10	0	1	0	0	1794	608	2032	11-Sep-08	whistling dog	vineyard	OR	oak	soil	garryana	sampaiao	sampaiao
KEH.22.A.11	0	1	0	0	1795	609	2033	11-Sep-08	whistling dog	vineyard	OR	oak	bark	garryana	mortimer selmed	mortimer selmed
KEH.22.A.12	0	1	0	0	1796	609	2034	11-Sep-08	whistling dog	vineyard	OR	oak	bark	garryana	mortimer selmed	sampaiao
KEH.22.B.1	0	1	0	0	1797	609	2035	11-Sep-08	whistling dog	vineyard	OR	oak	bark	garryana	sampaiao	mortimer selmed
KEH.22.B.2	0	1	0	0	1798	609	2036	11-Sep-08	whistling dog	vineyard	OR	oak	bark	garryana	sampaiao	sampaiao
KEH.22.B.3	0	1	0	0	1799	610	2037	11-Sep-08	whistling dog	vineyard	OR	oak	bark	garryana	mortimer selmed	mortimer selmed
KEH.22.B.4	0	1	0	0	1800	610	2038	11-Sep-08	whistling dog	vineyard	OR	oak	bark	garryana	mortimer selmed	sampaiao
KEH.22.B.5	0	1	0	0	1801	610	2039	11-Sep-08	whistling dog	vineyard	OR	oak	bark	garryana	sampaiao	mortimer selmed
KEH.22.B.6	0	1	0	0	1802	610	2040	11-Sep-08	whistling dog	vineyard	OR	oak	bark	garryana	sampaiao	sampaiao
KEH.22.B.7	0	1	0	0	1803	611	2041	11-Sep-08	whistling dog	vineyard	OR	oak	soil	garryana	mortimer selmed	mortimer selmed
KEH.30.D.1	0	0	0	1	1804	611	2041	11-Sep-08	whistling dog	vineyard	OR	oak	soil	garryana	mortimer selmed	mortimer selmed
KEH.22.B.8	0	1	0	0	1805	611	2042	11-Sep-08	whistling dog	vineyard	OR	oak	soil	garryana	mortimer selmed	sampaiao
KEH.30.D.2	0	0	0	1	1806	611	2042	11-Sep-08	whistling dog	vineyard	OR	oak	soil	garryana	mortimer selmed	sampaiao
KEH.22.B.9	0	1	0	0	1807	611	2043	11-Sep-08	whistling dog	vineyard	OR	oak	soil	garryana	sampaiao	mortimer selmed
KEH.22.B.10	0	1	0	0	1808	611	2044	11-Sep-08	whistling dog	vineyard	OR	oak	soil	garryana	sampaiao	sampaiao
KEH.22.B.11	0	0	0	1	1809	612	2045	11-Sep-08	whistling dog	vineyard	OR	oak	bark	garryana	mortimer selmed	mortimer selmed
KEH.30.D.3	0	0	0	1	1810	612	2045	11-Sep-08	whistling dog	vineyard	OR	oak	bark	garryana	mortimer selmed	mortimer selmed
KEH.22.B.12	0	0	0	1	1811	612	2046	11-Sep-08	whistling dog	vineyard	OR	oak	bark	garryana	mortimer selmed	sampaiao
KEH.30.D.4	0	0	0	1	1812	612	2046	11-Sep-08	whistling dog	vineyard	OR	oak	bark	garryana	mortimer selmed	sampaiao
KEH.30.D.5	0	0	0	1	1814	613	2049	11-Sep-08	whistling dog	vineyard	OR	oak	twig	garryana	mortimer selmed	mortimer selmed
KEH.30.D.6	0	0	0	1	1815	613	2050	11-Sep-08	whistling dog	vineyard	OR	oak	twig	garryana	mortimer selmed	sampaiao
KEH.30.D.7	0	0	0	1	1816	613	2051	11-Sep-08	whistling dog	vineyard	OR	oak	twig	garryana	sampaiao	mortimer selmed
KEH.30.D.8	0	0	0	1	1817	613	2052	11-Sep-08	whistling dog	vineyard	OR	oak	twig	garryana	sampaiao	sampaiao
KEH.22.C.1	0	1	0	0	1818	614	2053	11-Sep-08	whistling dog	vineyard	OR	oak	soil	garryana	mortimer selmed	mortimer selmed
KEH.22.C.2	0	1	0	0	1819	614	2054	11-Sep-08	whistling dog	vineyard	OR	oak	soil	garryana	mortimer selmed	sampaiao
KEH.22.C.3	0	1	0	0	1820	614	2055	11-Sep-08	whistling dog	vineyard	OR	oak	soil	garryana	sampaiao	mortimer selmed
KEH.22.C.4	0	1	0	0	1821	614	2056	11-Sep-08	whistling dog	vineyard	OR	oak	soil	garryana	sampaiao	sampaiao
KEH.22.C.5	0	1	0	0	1822	615	2057	11-Sep-08	whistling dog	vineyard	OR	oak	bark	garryana	mortimer selmed	mortimer selmed
KEH.22.C.6	0	1	0	0	1823	615	2058	11-Sep-08	whistling dog	vineyard	OR	oak	bark	garryana	mortimer selmed	sampaiao
KEH.22.C.7	0	1	0	0	1824	615	2059	11-Sep-08	whistling dog	vineyard	OR	oak	bark	garryana	sampaiao	mortimer selmed
KEH.22.C.8	0	1	0	0	1825	615	2060	11-Sep-08	whistling dog	vineyard	OR	oak	bark	garryana	sampaiao	sampaiao
KEH.22.C.9	0	1	0	0	1826	616	2061	11-Sep-08	whistling dog	vineyard	OR	oak	twig	garryana	mortimer selmed	mortimer selmed
KEH.22.C.10	0	1	0	0	1827	616	2062	11-Sep-08	whistling dog	vineyard	OR	oak	twig	garryana	mortimer selmed	sampaiao
KEH.22.C.11	0	1	0	0	1828	617	2065	11-Sep-08	whistling dog	vineyard	OR	oak	soil	garryana	mortimer selmed	mortimer selmed
KEH.22.C.12	0	1	0	0	1829	617	2066	11-Sep-08	whistling dog	vineyard	OR	oak	soil	garryana	mortimer selmed	sampaiao
KEH.22.D.1	0	1	0	0	1830	617	2067	11-Sep-08	whistling dog	vineyard	OR	oak	soil	garryana	sampaiao	mortimer selmed
KEH.22.D.2	0	1	0	0	1831	617	2068	11-Sep-08	whistling dog	vineyard	OR	oak	soil	garryana	sampaiao	sampaiao
KEH.22.D.3	0	0	0	1	1832	620	2073	11-Sep-08	whistling dog	vineyard	OR	grape	berry	pinot noir	mortimer selmed	mortimer selmed
KEH.22.D.4	0	0	0	1	1833	620	2074	11-Sep-08	whistling dog	vineyard	OR	grape	berry	pinot noir	mortimer selmed	sampaiao
KEH.22.D.5	0	0	0	1	1834	624	2081	11-Sep-08	whistling dog	vineyard	OR	grape	berry	pinot noir	mortimer selmed	mortimer selmed
KEH.22.D.6	0	0	0	1	1835	626	2085	11-Sep-08	whistling dog	vineyard	OR	grape	berry	pinot noir	mortimer selmed	mortimer selmed
KEH.22.D.7	0	0	0	1	1836	632	2097	11-Sep-08	whistling dog	vineyard	OR	grape	berry	pinot noir	sampaiao	mortimer selmed
KEH.22.D.8	0	0	0	1	1837	637	2107	11-Sep-08	whistling dog	vineyard	OR	grape	berry	pinot noir	sampaiao	mortimer selmed
KEH.22.D.9	0	0	0	1	1838	637	2108	11-Sep-08	whistling dog	vineyard	OR	grape	berry	pinot noir	sampaiao	sampaiao
KEH.22.D.10	0	0	0	1	1839	640	2113	11-Sep-08	whistling dog	vineyard	OR	grape	berry	pinot noir	mortimer selmed	mortimer selmed
KEH.22.D.11	0	0	0	1	1840	640	2114	11-Sep-08	whistling dog	vineyard	OR	grape	berry	pinot noir	mortimer selmed	sampaiao
KEH.22.D.12	0	0	0	1	1841	642	2117	11-Sep-08	whistling dog	vineyard	OR	grape	berry	pinot noir	mortimer selmed	mortimer selmed
KEH.22.E.1	0	0	0	1	1842	642	2117	11-Sep-08	whistling dog	vineyard	OR	grape	berry	pinot noir	mortimer selmed	mortimer selmed
KEH.22.E.2	0	0	0	1	1843	642	2118	11-Sep-08	whistling dog	vineyard	OR	grape	berry	pinot noir	mortimer selmed	sampaiao
KEH.22.E.3	0	0	0	1	1844	645	2123	11-Sep-08	whistling dog	vineyard	OR	grape	berry	pinot noir	mortimer selmed	mortimer selmed
KEH.22.E.4	0	0	0	1	1845	645	2124	11-Sep-08	whistling dog	vineyard	OR	grape	berry	pinot noir	mortimer selmed	sampaiao
KEH.22.E.5	0	0	0	1	1846	646	2125	11-Sep-08	whistling dog	vineyard	OR	grape	berry	pinot noir	mortimer selmed	mortimer selmed
KEH.22.E.6	0	0	0	1	1847	662	2157	11-Sep-08	whistling dog	vineyard	OR	grape	berry	pinot noir	mortimer selmed	mortimer selmed
KEH.22.E.7	0	0	0	1	1848	663	2159	11-Sep-08	whistling dog	vineyard	OR	grape	berry	pinot noir	mortimer selmed	mortimer selmed
KEH.22.E.8	0	0	0	1	1849	666	2165	11-Sep-08	whistling dog	vineyard	OR	grape	berry	pinot noir	mortimer selmed	mortimer selmed
KEH.22.E.9	0	0	0	1	1850	666	2165	11-Sep-08	whistling dog	vineyard	OR	grape	berry	pinot noir	mortimer selmed	mortimer selmed
KEH.30.D.9	0	0	0	1	1851	666	2165	11-Sep-08	whistling dog	vineyard	OR	grape	berry	pinot noir	mortimer selmed	mortimer selmed
KEH.22.E.10	0	0	0	1	1852	666	2166	11-Sep-08	whistling dog	vineyard	OR	grape	berry	pinot noir	mortimer selmed	sampaiao
KEH.30.D.10	0	0	0	1	1853	666	2166	11-Sep-08	whistling dog	vineyard	OR	grape	berry	pinot noir	mortimer selmed	sampaiao
KEH.22.E.11	0	0	0	1	1854	667	2167	11-Sep-08	whistling dog	vineyard	OR	grape	berry	pinot noir	mortimer selmed	mortimer selmed
KEH.22.E.12	0	0	0	1	1855	681	2195	11-Sep-08	whistling dog	vineyard	OR	grape	berry	pinot noir	mortimer selmed	mortimer selmed
KEH.22.F.1	0	0	0	1	1856	685	2203	11-Sep-08	whistling dog	vineyard	OR	grape	berry	pinot noir	mortimer selmed	mortimer selmed
KEH.22.F.2	0	0	0	1	1857	686	2205	11-Sep-08	whistling dog	vineyard	OR	grape	berry	pinot noir	mortimer selmed	mortimer selmed
KEH.22.F.3	0	0	0	1	1858	700	2233	11-Sep-08	whistling dog	vineyard	OR	grape	berry	pinot noir	mortimer selmed	mortimer selmed
KEH.16.D.12	0	1	0	0	1859	718	2269	12-Sep-08	tyee	vineyard	OR	oak	bark	garryana	mortimer selmed	mortimer selmed
KEH.16.E.1	0	1	0	0	1860	718	2270	12-Sep-08	tyee	vineyard	OR	oak	bark	garryana	mortimer selmed	sampaiao
KEH.16.E.2	0	1	0	0	1861	719	2273	12-Sep-08	tyee	vineyard	OR	oak	twig	garryana	mortimer selmed	mortimer selmed
KEH.16.E.3	0	1	0	0	1862	719	2274	12-Sep-08	tyee	vineyard	OR	oak	twig	garryana	mortimer selmed	sampaiao
KEH.16.E.4	0	1	0	0	1863	719	2275	12-Sep-08	tyee	vineyard	OR	oak	twig	garryana	sampaiao	mortimer selmed
KEH.16.E.5	0	1	0	0	1864	719	2276	12-Sep-08	tyee	vineyard	OR	oak	twig	garryana	sampaiao	sampaiao
KEH.16.E.6	0	1	0	0	1865	720	2277	12-Sep-08	tyee	vineyard	OR	oak	soil	garryana	mortimer selmed	mortimer selmed
KEH.16.E.7	0	1	0	0	1866	720	2278	12-Sep-08	tyee	vineyard	OR	oak	soil	garryana	mortimer selmed	sampaiao
KEH.16.E.8	0	0	0	1	1867	721	2281	12-Sep-08	tyee	vineyard	OR	oak	bark	garryana	mortimer selmed	mortimer selmed
KEH.16.E.9	0	1	0	0	1868	721	2281	12-Sep-08	tyee	vineyard	OR	oak	bark	garryana	mortimer selmed	mortimer selmed
KEH.16.E.10	0	1	0	0	1869	721	2282	12-Sep-08	tyee	vineyard	OR	oak	bark	garryana	mortimer selmed	sampaiao
KEH.16.E.11	0	0	0	1	1870	721	2282	12-Sep-08	tyee	vineyard	OR	oak	bark	garryana	mortimer selmed	sampaiao
KEH.30.D.11	0	0	0	1	1871	721	2283	12-Sep-08	tyee	vineyard	OR	oak	bark	garryana	sampaiao	mortimer selmed
KEH.30.D.12	0	0	0	1	1872	721	2284	12-Sep-08	tyee	vineyard	OR	oak	bark	garryana	sampaiao	sampaiao
KEH.16.E.12	0	0	0	1	1873	722	2285	12-Sep-08	tyee	vineyard	OR	oak	twig	garryana	mortimer selmed	mortimer selmed
KEH.16.F.1	0	0	0	1	1874	722	2286	12-Sep-08	tyee	vineyard	OR	oak	twig	garryana	mortimer selmed	sampaiao
KEH.30.E.1	0	0	0	1	1875	722	2287	12-Sep-08	tyee	vineyard	OR	oak	twig	garryana	sampaiao	mortimer selmed
KEH.16.F.2	1	0	0	0	1876	723	2289	12-Sep-08	tyee	vineyard	OR	oak	soil	garryana	mortimer selmed	mortimer selmed
KEH.16.F.3	1	0	0	0	1877	723	2290	12-Sep-08	tyee	vineyard	OR	oak	soil	garryana	mortimer selmed	sampaiao
KEH.16.F.4	0	1	0	0	1878	723	2291	12-Sep-08	tyee	vineyard	OR	oak	soil	garryana	sampaiao	mortimer selmed
KEH.16.F.5	0	1	0	0	1879	723	2292	12-Sep-08	tyee	vineyard	OR	oak	soil	garryana	sampaiao	sampaiao
KEH.16.F.6	0	1	0	0	1880	724	2293	12-Sep-08	tyee	vineyard	OR	oak	bark	garryana	mortimer selmed	mortimer selmed
KEH.16.F.7	0	1	0	0	1881	724	2293	12-Sep-08	tyee	vineyard	OR	oak	bark	garryana	mortimer selmed	mortimer selmed
KEH.16.F.8	0	1	0	0	1882	724	2294	12-Sep-08	tyee	vineyard	OR	oak	bark	garryana	mortimer selmed	sampaiao
KEH.16.F.9	0	0	0	1	1883	724	2295	12-Sep-08	tyee	vineyard	OR	oak	bark	garryana	sampaiao	mortimer selmed
KEH.30.E.2	0	0	0	1	1884	724	2295	12-Sep-08	tyee	vineyard	OR	oak	bark	garryana	sampaiao	mortimer selmed
KEH.16.F.10	0	0	0	1	1885	725	2297	12-Sep-08	tyee	vineyard	OR	oak	twig	garryana	mortimer selmed	mortimer selmed
KEH.16.F.11	0	0	0	1	1886	725	2297	12-Sep-08	tyee	vineyard	OR	oak	twig	garryana	mortimer selmed	mortimer selmed
KEH.16.F.12	0	0	0	1	1887	725	2298	12-Sep-08	tyee	vineyard	OR	oak	twig	garryana	mortimer selmed	sampaiao
KEH.16.G.1	0	0	0	1	1888	725	2298	12-Sep-08	tyee	vineyard	OR	oak	twig	garryana	mortimer selmed	sampaiao
KEH.16.G.2	0	0	0	1	1889	726	2301	12-Sep-08	tyee	vineyard	OR	oak	soil	garryana	mortimer selmed	mortimer selmed
KEH.16.G.3	0	0	0	1	1890	726	2302	12-Sep-08	tyee	vineyard	OR	oak	soil	garryana	mortimer selmed	sampaiao
KEH.16.G.4	0	1	0	0	1891	726	2302	12-Sep-08	tyee	vineyard	OR	oak	soil	garryana	mortimer selmed	sampaiao
KEH.32.F.12	0	0	0	1	1892	726	2302	12-Sep-08	tyee	vineyard	OR	oak	soil	garryana	mortimer selmed	sampaiao
KEH.16.G.5	0	0	0	1	1893	727	2305	12-Sep-08	tyee	vineyard	OR	oak	bark	garryana	mortimer selmed	mortimer selmed
KEH.16.G.6	0	0	0	1	1894	727	2306	12-Sep-08	tyee	vineyard	OR	oak	bark	garryana	mortimer selmed	sampaiao
KEH.16.G.7	0	0	0	1	1895	728	2309	12-Sep-08	tyee	vineyard	OR	oak	twig	garryana	mortimer selmed	mortimer selmed
KEH.30.E.4	0	0	0	1	1896	728	2309	12-Sep-08	tyee	vineyard	OR	oak	twig	garryana	mortimer selmed	mortimer selmed
KEH.30.E.5	0	0	0	1	1897	728	2310	12-Sep-08	tyee	vineyard	OR	oak	twig	garryana	mortimer selmed	sampaiao
KEH.16.G.8	0	0	0	1	1898	729	2313	12-Sep-08	tyee	vineyard	OR	oak	soil	garryana	mortimer selmed	mortimer selmed
KEH.16.G.9	0	0	0	1	1899	729	2314	12-Sep-08	tyee	vineyard	OR	oak	soil	garryana	mortimer selmed	sampaiao
KEH.16.G.10	0	1	0	0	1900	729	2315	12-Sep-08	tyee	vineyard	OR	oak	soil	garryana	sampaiao	mortimer selmed
KEH.16.G.11	0	1	0	0	1901	729	2316	12-Sep-08	tyee	vineyard	OR	oak	soil	garryana	sampaiao	sampaiao
KEH.16.G.12	0	1	0	0	1902	732	2326	12-Sep-08	tyee	vineyard	OR	oak	soil	garryana	mortimer selmed	sampaiao
KEH.17.A.1	0	1	0	0	1903	732	2327	12-Sep-08	tyee	vineyard	OR	oak	soil	garryana	sampaiao	mortimer selmed
KEH.17.A.2	0	1	0	0	1904	732	2328	12-Sep-08	tyee	vineyard	OR	oak	soil	garryana	sampaiao	sampaiao
KEH.17.A.3	0	0	0	1	1905	733	2329	12-Sep-08	tyee	vineyard	OR	oak	bark	garryana	mortimer selmed	mortimer selmed
KEH.17.A.4	0	0	0	1	1906	733	2329	12-Sep-08	tyee	vineyard	OR	oak	bark	garryana	mortimer selmed	mortimer selmed
KEH.30.E.6	0	0	0	1	1907	733	2329	12-Sep-08	tyee	vineyard	OR	oak	bark	garryana	mortimer selmed	mortimer selmed
KEH.30.E.7	0	0	0	1	1908	733	2330	12-Sep-08	tyee	vineyard	OR	oak	bark	garryana	mortimer selmed	sampaiao
KEH.30.E.8	0	0	0	1	1909	733	2331	12-Sep-08	tyee	vineyard	OR	oak	bark	garryana	sampaiao	mortimer selmed
KEH.30.E.9	0	0	0	1	1910	733	2332	12-Sep-08	tyee	vineyard	OR	oak	bark	garryana	sampaiao	sampaiao
KEH.17.A.5	0	1	0	0	1911	734	2333	12-Sep-08	tyee	vineyard	OR	oak	twig	garryana	mortimer selmed	mortimer selmed
KEH.17.A.6	0	1	0	0	1912	734	2334	12-Sep-08	tyee	vineyard	OR	oak	twig	garryana	mortimer selmed	sampaiao
KEH.17.A.7	0	1	0	0	1913	735	2337	12-Sep-08	tyee	vineyard	OR	oak	soil	garryana	mortimer selmed	mortimer selmed
KEH.17.A.8	0	1	0	0	1914	735	2338	12-Sep-08	tyee	vineyard	OR	oak	soil	garryana	mortimer selmed	sampaiao
KEH.17.A.9	0	1	0	0	1915	735	2339	12-Sep-08	tyee	vineyard	OR	oak	soil	garryana	sampaiao	mortimer selmed
KEH.17.A.10	0	1	0	0	1916	735	2340	12-Sep-08	tyee	vineyard	OR	oak	soil	garryana	sampaiao	sampaiao
KEH.17.A.11	0	0	0	1	1917	736	2341	12-Sep-08	tyee	vineyard	OR	oak	bark	garryana	mortimer selmed	mortimer selmed
KEH.17.A.12	0	0	0	1	1918	737	2345	12-Sep-08	tyee	vineyard	OR	oak	twig	garryana	mortimer selmed	mortimer selmed
KEH.17.B.1	0	0	0	1	1919	737	2346	12-Sep-08	tyee	vineyard	OR	oak	twig	garryana	mortimer selmed	sampaiao
KEH.17.B.2	0	0	0	1	1920	738	2349	12-Sep-08	tyee	vineyard	OR	oak	soil	garryana	mortimer selmed	mortimer selmed
KEH.17.B.3	0	1	0	0	1921	738	2350	12-Sep-08	tyee	vineyard	OR	oak	soil	garryana	mortimer selmed	sampaiao
KEH.17.B.4	0	0	0	1	1922	739	2353	12-Sep-08	tyee	vineyard	OR	oak	bark	garryana	mortimer selmed	mortimer selmed
KEH.17.B.5	0	1	0	0	1923	740	2357	12-Sep-08	tyee	vineyard	OR	oak	twig	garryana	mortimer selmed	mortimer selmed
KEH.17.B.6	0	1	0	0	1924	740	2358	12-Sep-08	tyee	vineyard	OR	oak	twig	garryana	mortimer selmed	sampaiao
KEH.17.B.7	0	1	0	0	1925	740	2358	12-Sep-08	tyee	vineyard	OR	oak	twig	garryana	mortimer selmed	sampaiao
KEH.17.B.8	0	0	0	1	1926	740	2360	12-Sep-08	tyee	vineyard	OR	oak	twig	garryana	sampaiao	sampaiao
KEH.17.B.9	0	0	0	1	1927	741	2361	12-Sep-08	tyee	vineyard	OR	oak	soil	garryana	mortimer selmed	mortimer selmed
KEH.17.B.10	0	1	0	0	1928	742	2365	12-Sep-08	tyee	vineyard	OR	oak	bark	garryana	mortimer selmed	mortimer selmed
KEH.17.B.11	0	1	0	0	1929	742	2365	12-Sep-08	tyee	vineyard	OR	oak	bark	garryana	mortimer selmed	mortimer selmed
KEH.17.B.12	0	1	0	0	1930	742	2366	12-Sep-08	tyee	vineyard	OR	oak	bark	garryana	mortimer selmed	sampaiao
KEH.17.C.1	0	1	0	0	1931	743	2369	12-Sep-08	tyee	vineyard	OR	oak	bark	garryana	mortimer selmed	mortimer selmed
KEH.17.C.2	0	1	0	0	1932	743	2370	12-Sep-08	tyee	vineyard	OR	oak	bark	garryana	mortimer selmed	sampaiao
KEH.17.C.3	0	1	0	0	1933	744	2373	12-Sep-08	tyee	vineyard	OR	oak	soil	garryana	mortimer selmed	mortimer selmed
KEH.17.C.4	0	1	0	0	1934	744	2373	12-Sep-08	tyee	vineyard	OR	oak	soil	garryana	mortimer selmed	mortimer selmed
KEH.17.C.5	0	1	0	0	1935	744	2374	12-Sep-08	tyee	vineyard	OR	oak	soil	garryana	mortimer selmed	sampaiao
KEH.17.C.6	0	0	0	1	1936	745	2377	12-Sep-08	tyee	vineyard	OR	oak	bark	garryana	mortimer selmed	mortimer selmed
KEH.17.C.7	0	0	0	1	1937	745	2378	12-Sep-08	tyee	vineyard	OR	oak	bark	garryana	mortimer selmed	sampaiao
KEH.17.C.8	0	0	0	1	1938	745	2379	12-Sep-08	tyee	vineyard	OR	oak	bark	garryana	sampaiao	mortimer selmed
KEH.17.C.9	0	1	0	0	1939	746	2381	12-Sep-08	tyee	vineyard	OR	oak	twig	garryana	mortimer selmed	mortimer selmed
KEH.17.C.10	0	1	0	0	1940	746	2382	12-Sep-08	tyee	vineyard	OR	oak	twig	garryana	mortimer selmed	sampaiao
KEH.17.C.11	0	0	0	1	1941	746	2383	12-Sep-08	tyee	vineyard	OR	oak	twig	garryana	sampaiao	mortimer selmed
KEH.17.C.12	0	1	0	0	1942	747	2385	12-Sep-08	tyee	vineyard	OR	oak	soil	garryana	mortimer selmed	mortimer selmed
KEH.17.D.1	0	1	0	0	1943	747	2386	12-Sep-08	tyee	vineyard	OR	oak	soil	garryana	mortimer selmed	sampaiao
KEH.17.D.2	0	1	0	0	1944	747	2387	12-Sep-08	tyee	vineyard	OR	oak	soil	garryana	sampaiao	mortimer selmed
KEH.30.E.10	0	0	0	1	1945	748	2389	12-Sep-08	tyee	vineyard	OR	oak	bark	garryana	mortimer selmed	mortimer selmed
KEH.30.E.11	0	0	0	1	1946	748	2390	12-Sep-08	tyee	vineyard	OR	oak	bark	garryana	mortimer selmed	sampaiao
KEH.17.D.3	0	0	0	1	1947	749	2393	12-Sep-08	tyee	vineyard	OR	oak	twig	garryana	mortimer selmed	mortimer selmed
KEH.17.D.4	0	0	0	1	1948	749	2394	12-Sep-08	tyee	vineyard	OR	oak	twig	garryana	mortimer selmed	sampaiao
KEH.17.D.5	0	1	0	0	1949	749	2395	12-Sep-08	tyee	vineyard	OR	oak	twig	garryana	sampaiao	mortimer selmed
KEH.17.D.6	0	0	0	1	1950	749	2396	12-Sep-08	tyee	vineyard	OR	oak	twig	garryana	sampaiao	sampaiao
KEH.17.D.7	0	0	0	1	1951	751	2401	12-Sep-08	tyee	vineyard	OR	oak	bark	garryana	mortimer selmed	mortimer selmed
KEH.17.D.8	0	1	0	0	1952	751	2403	12-Sep-08	tyee	vineyard	OR	oak	bark	garryana	sampaiao	mortimer selmed
KEH.17.D.9	0	1	0	0	1953	751	2404	12-Sep-08	tyee	vineyard	OR	oak	bark	garryana	sampaiao	sampaiao
KEH.17.D.10	0	1	0	0	1954	752	2405	12-Sep-08	tyee	vineyard	OR	oak	twig	garryana	mortimer selmed	mortimer selmed
KEH.17.D.11	0	1	0	0	1955	752	2406	12-Sep-08	tyee	vineyard	OR	oak	twig	garryana	mortimer selmed	sampaiao
KEH.17.D.12	0	1	0	0	1956	752	2407	12-Sep-08	tyee	vineyard	OR	oak	twig	garryana	sampaiao	mortimer selmed
KEH.17.E.1	0	1	0	0	1957	752	2408	12-Sep-08	tyee	vineyard	OR	oak	twig	garryana	sampaiao	sampaiao
KEH.17.E.2	1	0	0	0	1958	753	2409	12-Sep-08	tyee	vineyard	OR	oak	soil	garryana	mortimer selmed	mortimer selmed
KEH.17.E.3	0	1	0	0	1959	753	2410	12-Sep-08	tyee	vineyard	OR	oak	soil	garryana	mortimer selmed	sampaiao
KEH.17.E.4	0	1	0	0	1960	753	2411	12-Sep-08	tyee	vineyard	OR	oak	soil	garryana	sampaiao	mortimer selmed
KEH.17.E.5	0	1	0	0	1961	753	2412	12-Sep-08	tyee	vineyard	OR	oak	soil	garryana	sampaiao	sampaiao
KEH.17.E.6	0	1	0	0	1962	754	2413	12-Sep-08	tyee	vineyard	OR	oak	bark	garryana	mortimer selmed	mortimer selmed
KEH.17.E.7	0	1	0	0	1963	754	2414	12-Sep-08	tyee	vineyard	OR	oak	bark	garryana	mortimer selmed	sampaiao
KEH.17.E.8	0	1	0	0	1964	754	2415	12-Sep-08	tyee	vineyard	OR	oak	bark	garryana	sampaiao	mortimer selmed
KEH.17.E.9	0	1	0	0	1965	754	2416	12-Sep-08	tyee	vineyard	OR	oak	bark	garryana	sampaiao	sampaiao
KEH.30.E.12	0	0	0	1	1966	754	2416	12-Sep-08	tyee	vineyard	OR	oak	bark	garryana	sampaiao	sampaiao
KEH.17.E.10	0	1	0	0	1967	755	2417	12-Sep-08	tyee	vineyard	OR	oak	twig	garryana	mortimer selmed	mortimer selmed
KEH.17.E.11	0	1	0	0	1968	755	2418	12-Sep-08	tyee	vineyard	OR	oak	twig	garryana	mortimer selmed	sampaiao
KEH.17.E.12	0	1	0	0	1969	755	2419	12-Sep-08	tyee	vineyard	OR	oak	twig	garryana	sampaiao	mortimer selmed
KEH.17.F.1	0	0	0	1	1970	755	2420	12-Sep-08	tyee	vineyard	OR	oak	twig	garryana	sampaiao	sampaiao
KEH.17.F.2	0	1	0	0	1971	755	2420	12-Sep-08	tyee	vineyard	OR	oak	twig	garryana	sampaiao	sampaiao
KEH.17.F.3	0	1	0	0	1972	756	2421	12-Sep-08	tyee	vineyard	OR	oak	soil	garryana	mortimer selmed	mortimer selmed
KEH.17.F.4	0	1	0	0	1973	756	2422	12-Sep-08	tyee	vineyard	OR	oak	soil	garryana	mortimer selmed	sampaiao
KEH.17.F.5	0	1	0	0	1974	756	2423	12-Sep-08	tyee	vineyard	OR	oak	soil	garryana	sampaiao	mortimer selmed
KEH.17.F.6	0	1	0	0	1975	756	2424	12-Sep-08	tyee	vineyard	OR	oak	soil	garryana	sampaiao	sampaiao
KEH.17.F.7	0	1	0	0	1976	757	2425	12-Sep-08	tyee	vineyard	OR	oak	bark	garryana	mortimer selmed	mortimer selmed
KEH.17.F.8	0	1	0	0	1977	757	2426	12-Sep-08	tyee	vineyard	OR	oak	bark	garryana	mortimer selmed	sampaiao
KEH.17.F.9	0	1	0	0	1978	757	2427	12-Sep-08	tyee	vineyard	OR	oak	bark	garryana	sampaiao	mortimer selmed
KEH.17.F.10	0	1	0	0	1979	757	2428	12-Sep-08	tyee	vineyard	OR	oak	bark	garryana	sampaiao	sampaiao
KEH.17.F.11	0	1	0	0	1980	758	2429	12-Sep-08	tyee	vineyard	OR	oak	twig	garryana	mortimer selmed	mortimer selmed
KEH.17.F.12	0	1	0	0	1981	758	2430	12-Sep-08	tyee	vineyard	OR	oak	twig	garryana	mortimer selmed	sampaiao
KEH.17.G.1	0	1	0	0	1982	758	2431	12-Sep-08	tyee	vineyard	OR	oak	twig	garryana	sampaiao	mortimer selmed
KEH.17.G.2	0	1	0	0	1983	758	2432	12-Sep-08	tyee	vineyard	OR	oak	twig	garryana	sampaiao	sampaiao
KEH.17.G.3	0	1	0	0	1984	759	2433	12-Sep-08	tyee	vineyard	OR	oak	soil	garryana	mortimer selmed	mortimer selmed
KEH.17.G.4	0	1	0	0	1985	759	2434	12-Sep-08	tyee	vineyard	OR	oak	soil	garryana	mortimer selmed	sampaiao
KEH.17.G.5	0	1	0	0	1986	759	2435	12-Sep-08	tyee	vineyard	OR	oak	soil	garryana	sampaiao	mortimer selmed
KEH.17.G.6	0	1	0	0	1987	759	2436	12-Sep-08	tyee	vineyard	OR	oak	soil	garryana	sampaiao	sampaiao
KEH.17.G.7	0	1	0	0	1988	760	2437	12-Sep-08	tyee	vineyard	OR	oak	bark	garryana	mortimer selmed	mortimer selmed
KEH.17.G.8	0	1	0	0	1989	760	2438	12-Sep-08	tyee	vineyard	OR	oak	bark	garryana	mortimer selmed	sampaiao
KEH.17.G.9	0	1	0	0	1990	761	2441	12-Sep-08	tyee	vineyard	OR	oak	twig	garryana	mortimer selmed	mortimer selmed
KEH.17.G.10	0	1	0	0	1991	761	2442	12-Sep-08	tyee	vineyard	OR	oak	twig	garryana	mortimer selmed	sampaiao
KEH.17.G.11	0	1	0	0	1992	761	2443	12-Sep-08	tyee	vineyard	OR	oak	twig	garryana	sampaiao	mortimer selmed
KEH.17.G.12	0	1	0	0	1993	761	2444	12-Sep-08	tyee	vineyard	OR	oak	twig	garryana	sampaiao	sampaiao
KEH.18.A.1	0	1	0	0	1994	762	2445	12-Sep-08	tyee	vineyard	OR	oak	soil	garryana	mortimer selmed	mortimer selmed
KEH.18.A.2	0	1	0	0	1995	762	2446	12-Sep-08	tyee	vineyard	OR	oak	soil	garryana	mortimer selmed	sampaiao
KEH.18.A.3	0	1	0	0	1996	762	2447	12-Sep-08	tyee	vineyard	OR	oak	soil	garryana	sampaiao	mortimer selmed
KEH.18.A.4	0	1	0	0	1997	762	2448	12-Sep-08	tyee	vineyard	OR	oak	soil	garryana	sampaiao	sampaiao
KEH.18.A.5	0	0	0	1	1998	763	2449	12-Sep-08	tyee	vineyard	OR	oak	bark	garryana	mortimer selmed	mortimer selmed
KEH.18.A.6	0	0	0	1	1999	763	2449	12-Sep-08	tyee	vineyard	OR	oak	bark	garryana	mortimer selmed	mortimer selmed
KEH.18.A.7	0	0	0	1	2000	763	2450	12-Sep-08	tyee	vineyard	OR	oak	bark	garryana	mortimer selmed	sampaiao
KEH.18.A.8	0	0	0	1	2001	763	2450	12-Sep-08	tyee	vineyard	OR	oak	bark	garryana	mortimer selmed	sampaiao
[truncated: 1,103 more rows]
