# Supplementary material for: Changes in the Relative Abundance of Two Saccharomyces Species from Oak Forests to Wine Fermentations
Source: Front Microbiol. 2016 Feb 24;7:215. doi: 10.3389/fmicb.2016.00215 (PMC4764737; doi:10.3389/fmicb.2016.00215)
Supplement: Data Sheet S5 — Supporting Tables S1–10. [file DataSheet5.XLSX]

## Sheet: TableS1
Table S1. Sampling locations.
Name	Type	Location	Latitude	Longitude	Samples
Castle	Forest	Vipava	45.8503	13.9648	110
Lijak	Forest	Lijak	45.9591	13.7192	82
Nanos	Forest	Nanos	45.7967	14.0027	68
Sinji Vrh	Forest	Sinji Vrh	45.908	13.9355	97
Carga	Vineyard	Brda	46.0279	13.5187	200
Guerila	Vineyard	Planina	45.8494	13.9096	101
Rencelj	Vineyard	Dutovlje	45.7521	13.8303	25
Sutor	Vineyard	Podraga	45.8114	13.9436	160
Sveti Martin	Vineyard	Brje	45.8607	13.8124	114
Tilia	Vineyard	Dobravlje	45.8921	13.834	120
UNG	Vineyard	Manče	45.8166	13.9414	156

## Sheet: TableS2
Table S2. Primers used for microbiome analysis.
Name	Adaptor	Barcode/Index	Linker	Primer	Full oligo
BITS1.1	ACGACGCTCTTCCGATCT	ACAGTACC	CT	ACCTGCGGARGGATCA	ACGACGCTCTTCCGATCTACAGTACCCTACCTGCGGARGGATCA
BITS1.2	ACGACGCTCTTCCGATCT	ATGGTGTC	CT	ACCTGCGGARGGATCA	ACGACGCTCTTCCGATCTATGGTGTCCTACCTGCGGARGGATCA
BITS1.3	ACGACGCTCTTCCGATCT	CCAAGACT	CT	ACCTGCGGARGGATCA	ACGACGCTCTTCCGATCTCCAAGACTCTACCTGCGGARGGATCA
BITS1.4	ACGACGCTCTTCCGATCT	CTGAGGTT	CT	ACCTGCGGARGGATCA	ACGACGCTCTTCCGATCTCTGAGGTTCTACCTGCGGARGGATCA
BITS1.5	ACGACGCTCTTCCGATCT	TGTCATGG	CT	ACCTGCGGARGGATCA	ACGACGCTCTTCCGATCTTGTCATGGCTACCTGCGGARGGATCA
BITS1.6	ACGACGCTCTTCCGATCT	TACCACAG	CT	ACCTGCGGARGGATCA	ACGACGCTCTTCCGATCTTACCACAGCTACCTGCGGARGGATCA
BITS1.7	ACGACGCTCTTCCGATCT	GGTTCTGA	CT	ACCTGCGGARGGATCA	ACGACGCTCTTCCGATCTGGTTCTGACTACCTGCGGARGGATCA
BITS1.8	ACGACGCTCTTCCGATCT	GACTCCAA	CT	ACCTGCGGARGGATCA	ACGACGCTCTTCCGATCTGACTCCAACTACCTGCGGARGGATCA
BITS1.9	ACGACGCTCTTCCGATCT	ATGCCCTT	CT	ACCTGCGGARGGATCA	ACGACGCTCTTCCGATCTATGCCCTTCTACCTGCGGARGGATCA
BITS1.10	ACGACGCTCTTCCGATCT	TTCCGAGT	CT	ACCTGCGGARGGATCA	ACGACGCTCTTCCGATCTTTCCGAGTCTACCTGCGGARGGATCA
BITS1.11	ACGACGCTCTTCCGATCT	GATGGTTC	CT	ACCTGCGGARGGATCA	ACGACGCTCTTCCGATCTGATGGTTCCTACCTGCGGARGGATCA
BITS1.12	ACGACGCTCTTCCGATCT	CTGTGTGA	CT	ACCTGCGGARGGATCA	ACGACGCTCTTCCGATCTCTGTGTGACTACCTGCGGARGGATCA
BITS1.13	ACGACGCTCTTCCGATCT	TACACGTC	CT	ACCTGCGGARGGATCA	ACGACGCTCTTCCGATCTTACACGTCCTACCTGCGGARGGATCA
BITS1.14	ACGACGCTCTTCCGATCT	CAAACGCA	CT	ACCTGCGGARGGATCA	ACGACGCTCTTCCGATCTCAAACGCACTACCTGCGGARGGATCA
BITS1.15	ACGACGCTCTTCCGATCT	CAATCCTG	CT	ACCTGCGGARGGATCA	ACGACGCTCTTCCGATCTCAATCCTGCTACCTGCGGARGGATCA
BITS1.16	ACGACGCTCTTCCGATCT	CATTGAGG	CT	ACCTGCGGARGGATCA	ACGACGCTCTTCCGATCTCATTGAGGCTACCTGCGGARGGATCA
BITS1.17	ACGACGCTCTTCCGATCT	GATTCTCC	CT	ACCTGCGGARGGATCA	ACGACGCTCTTCCGATCTGATTCTCCCTACCTGCGGARGGATCA
BITS1.18	ACGACGCTCTTCCGATCT	GGGGATAA	CT	ACCTGCGGARGGATCA	ACGACGCTCTTCCGATCTGGGGATAACTACCTGCGGARGGATCA
BITS1.19	ACGACGCTCTTCCGATCT	CCTCTAAC	CT	ACCTGCGGARGGATCA	ACGACGCTCTTCCGATCTCCTCTAACCTACCTGCGGARGGATCA
BITS1.20	ACGACGCTCTTCCGATCT	GCTGATTG	CT	ACCTGCGGARGGATCA	ACGACGCTCTTCCGATCTGCTGATTGCTACCTGCGGARGGATCA
BITS1.21	ACGACGCTCTTCCGATCT	ACAGACTG	CT	ACCTGCGGARGGATCA	ACGACGCTCTTCCGATCTACAGACTGCTACCTGCGGARGGATCA
BITS1.22	ACGACGCTCTTCCGATCT	AGACTCTC	CT	ACCTGCGGARGGATCA	ACGACGCTCTTCCGATCTAGACTCTCCTACCTGCGGARGGATCA
BITS1.23	ACGACGCTCTTCCGATCT	TCTCTCCT	CT	ACCTGCGGARGGATCA	ACGACGCTCTTCCGATCTTCTCTCCTCTACCTGCGGARGGATCA
BITS1.24	ACGACGCTCTTCCGATCT	GAACATGC	CT	ACCTGCGGARGGATCA	ACGACGCTCTTCCGATCTGAACATGCCTACCTGCGGARGGATCA
B58S3	AGACGTGTGCTCTTCCGATCT			GAGATCCRTTGYTRAAAGTT	AGACGTGTGCTCTTCCGATCTGAGATCCRTTGYTRAAAGTT
Forward Adaptor					AATGATACGGCGACCACCGAGATCTACACTCTTTCCCTACACGACGCTCTTCCGATCT
Index1019		AGCGCTTAG			CAAGCAGAAGACGGCATACGAGATAGCGCTTAGGTGACTGGAGTTCAGACGTGTGCTCTTCCGA
Index1020		GACTGATAC			CAAGCAGAAGACGGCATACGAGATGACTGATACGTGACTGGAGTTCAGACGTGTGCTCTTCCGA
Index1021		ATTCAATTC			CAAGCAGAAGACGGCATACGAGATATTCAATTCGTGACTGGAGTTCAGACGTGTGCTCTTCCGA
Index1022		CTGAAACCG			CAAGCAGAAGACGGCATACGAGATCTGAAACCGGTGACTGGAGTTCAGACGTGTGCTCTTCCGA
Index1025		CAAGCGAGC			CAAGCAGAAGACGGCATACGAGATCAAGCGAGCGTGACTGGAGTTCAGACGTGTGCTCTTCCGA
Index1026		TCCCGACCG			CAAGCAGAAGACGGCATACGAGATTCCCGACCGGTGACTGGAGTTCAGACGTGTGCTCTTCCGA
Index1027		GAGGATGAT			CAAGCAGAAGACGGCATACGAGATGAGGATGATGTGACTGGAGTTCAGACGTGTGCTCTTCCGA
Index1028		AAATCGAAT			CAAGCAGAAGACGGCATACGAGATAAATCGAATGTGACTGGAGTTCAGACGTGTGCTCTTCCGA
Index1029		CCTCTCGAA			CAAGCAGAAGACGGCATACGAGATCCTCTCGAAGTGACTGGAGTTCAGACGTGTGCTCTTCCGA
Index1030		GGTCACTAA			CAAGCAGAAGACGGCATACGAGATGGTCACTAAGTGACTGGAGTTCAGACGTGTGCTCTTCCGA
Index1031		CTCAGCACC			CAAGCAGAAGACGGCATACGAGATCTCAGCACCGTGACTGGAGTTCAGACGTGTGCTCTTCCGA
Index1032		CACATGGCG			CAAGCAGAAGACGGCATACGAGATCACATGGCGGTGACTGGAGTTCAGACGTGTGCTCTTCCGA
Index1033		GCCGTATGC			CAAGCAGAAGACGGCATACGAGATGCCGTATGCGTGACTGGAGTTCAGACGTGTGCTCTTCCGA
Index1034		ACCCACGCA			CAAGCAGAAGACGGCATACGAGATACCCACGCAGTGACTGGAGTTCAGACGTGTGCTCTTCCGA
Index1035		GAGGCCCGA			CAAGCAGAAGACGGCATACGAGATGAGGCCCGAGTGACTGGAGTTCAGACGTGTGCTCTTCCGA
Index1036		GGAGACTAG			CAAGCAGAAGACGGCATACGAGATGGAGACTAGGTGACTGGAGTTCAGACGTGTGCTCTTCCGA
Index1037		GCTCATGGT			CAAGCAGAAGACGGCATACGAGATGCTCATGGTGTGACTGGAGTTCAGACGTGTGCTCTTCCGA
Index1038		ACACCGGAT			CAAGCAGAAGACGGCATACGAGATACACCGGATGTGACTGGAGTTCAGACGTGTGCTCTTCCGA

## Sheet: TableS3
Table S3. Isolated species by sample source.
Source	Samples	S. cerevisiae	S. paradoxus	S. kudriavzevii	Non-Saccharomyces	Failed identification
Cellar	19	18	0	0	1	0
Fruit	16	3	2	0	5	0
Insect	47	1	1	0	11	6
Must	36	14	0	0	7	2
Oak	809	69	260	25	199	26
Vine	294	46	22	1	125	19
Yeast	2	2	0	0	0	0
Other	10	0	2	0	2	0
All	1233	153 (12.3%)	287 (23%)	26 (2.1%)	350 (28%)	53 (4.2%)
Other = other types of plant material, Yeast = commercial yeast used by vineyard

## Sheet: TableS4
Table S4. Factors influencing rates of isolation.
Value	Term	S. cerevisiae	S. paradoxus	S. kudriavzevii	Non-Saccharomyces
P-value	Source (oak, grapevine)	0.00314627	3.21323e-19	0.0242724	3.54018e-07
	Location type (vineyard, non-vineyard)	0.857565	0.419815	0.742741	0.738911
	Location name (11 sites)	1.95001e-09	5.25427e-07	0.186688	0.102309
	Month (July, September, October, April)	0.178204	2.75437e-05	2.1872e-05	0.000375628
Odds Ratio	(Intercept)	1.07 [0.88-1.31]	1.53 [1.17-2.00]	1.02 [0.93-1.13]	1.08 [0.81-1.45]
	Source (grapevine)	1.07 [1.02-1.12]	0.75 [0.70-0.79]	0.97 [0.95-1.00]	1.20 [1.12-1.28]
	Location type (vineyard)	0.98 [0.82-1.18]	1.11 [0.86-1.43]	0.98 [0.90-1.08]	1.05 [0.79-1.38]
	Location (Castle)	1.07 [0.88-1.31]	0.77 [0.58-1.01]	1.00 [0.90-1.11]	1.07 [0.79-1.44]
	Location (Guerila)	0.98 [0.73-1.07]	0.83 [0.64-1.07]	0.98 [0.89-1.07]	1.18 [0.89-1.57]
	Location (Lijak)	0.89 [0.74-1.10]	0.91 [0.70-1.19]	1.04 [0.94-1.15]	1.19 [0.89-1.59]
	Location (Nanos)	0.90 [0.78-1.17]	0.88 [0.66-1.16]	1.02 [0.92-1.13]	1.19 [0.88-1.62]
	Location (Rencelj)	1.07 [0.91-1.06]	0.79 [0.71-0.89]	1.05 [1.01-1.09]	1.05 [0.93-1.19]
	Location (Sinji vrh)	0.95 [0.92-1.24]	0.67 [0.55-0.83]	1.02 [0.94-1.10]	1.21 [0.97-1.52]
	Location (Sutor)	0.97 [0.90-1.04]	1.05 [0.96-1.16]	1.00 [0.97-1.04]	1.12 [1.01-1.25]
	Location (Sveti Martin)	1.11 [1.03-1.21]	0.88 [0.79-0.98]	1.00 [0.96-1.04]	1.10 [0.98-1.24]
	Location (Tilia)	1.12 [1.04-1.21]	0.89 [0.80-0.99]	1.00 [0.96-1.04]	1.02 [0.91-1.15]
	Location (UNG)	0.92 [0.86-0.99]	0.95 [0.86-1.04]	1.01 [0.97-1.04]	1.15 [1.04-1.28]
	Month (July)	1.03 [0.96-1.11]	0.99 [0.90-1.09]	0.98 [0.95-1.02]	0.98 [0.88-1.08]
	Month (October)	1.06 [0.99-1.13]	0.96 [0.88-1.05]	1.04 [1.00-1.07]	1.10 [1.00-1.21]
	Month (September)	1.00 [0.93-1.08]	0.80 [0.72-0.89]	1.00 [0.96-1.05]	1.16 [1.03-1.30]
P-values are from dropping terms from a logistic generalized linear model with additive terms (Species ~ Source + Location.Type + Location.Name + Month) and odds ratios followed by 2.5% and 97.5% confidence intervals are from a logistic model.

## Sheet: TableS5
Table S5. Sample size and number of isolates by month, source and location.
Category	Value	Sample size	S. cerevisiae	S. paradoxus	S. kudriavzevii	Non-Saccharomyces
Month	July, 2013	319	31	99	0	69
	September, 2013	127	11	14	0	57
	October, 2013	490	64	122	25	170
	April, 2014	119	7	47	1	27
Source	Oak	783	69	260	25	199
	Grapevine	272	44	22	1	124
Location Name	Carga	158	17	58	1	38
	Guerila	88	10	12	5	27
	Rencelj	18	3	1	0	6
	Sutor	130	9	52	1	48
	Sveti Martin	94	22	25	1	31
	Tilia	105	24	23	1	31
	UNG	135	3	39	2	54
	Castle	101	18	14	4	19
	Lijak	74	0	15	1	23
	Nanos	65	1	20	5	20
	Sinji vrh	87	6	23	5	26
Location Type	Non-vineyard	316	25	69	15	84
	Vineyard	739	88	213	11	239
Isolates are from 1,055 samples from oak or grapevine, excluding three grapevine samples from non-vineyard locations.

## Sheet: TableS6
Table S6. Microbiome samples, diversity and taxonomic counts.
Name	Substrate	Source	Location	Description	Rarefied Species Richness	Simpon's Diversity	k__Fungi;p__Ascomycota;c__Arthoniomycetes	k__Fungi;p__Ascomycota;c__Dothideomycetes	k__Fungi;p__Ascomycota;c__Eurotiomycetes	k__Fungi;p__Ascomycota;c__Incertae sedis	k__Fungi;p__Ascomycota;c__Lecanoromycetes	k__Fungi;p__Ascomycota;c__Leotiomycetes	k__Fungi;p__Ascomycota;c__Orbiliomycetes	k__Fungi;p__Ascomycota;c__Pezizomycetes	k__Fungi;p__Ascomycota;c__Saccharomycetes	k__Fungi;p__Ascomycota;c__Sordariomycetes	k__Fungi;p__Ascomycota;c__unidentified	k__Fungi;p__Basidiomycota;c__Agaricomycetes	k__Fungi;p__Basidiomycota;c__Agaricostilbomycetes	k__Fungi;p__Basidiomycota;c__Cystobasidiomycetes	k__Fungi;p__Basidiomycota;c__Dacrymycetes	k__Fungi;p__Basidiomycota;c__Exobasidiomycetes	k__Fungi;p__Basidiomycota;c__Incertae sedis	k__Fungi;p__Basidiomycota;c__Microbotryomycetes	k__Fungi;p__Basidiomycota;c__Pucciniomycetes	k__Fungi;p__Basidiomycota;c__Tremellomycetes	k__Fungi;p__Basidiomycota;c__unidentified	k__Fungi;p__Basidiomycota;c__Wallemiomycetes	k__Fungi;p__Chytridiomycota;c__Chytridiomycetes	k__Fungi;p__Glomeromycota;c__Glomeromycetes	k__Fungi;p__Incertae sedis;c__Incertae sedis	k__Fungi;p__unidentified;c__unidentified	k__Fungi;p__Zygomycota;c__Incertae sedis	S. cerevisiae	S. paradoxus	S. kudriavzevii	Species tags
BBD1	bark	oak	Carga	oak_bark_Carga	139.796	0.759341	0	212030	12176	89	2480	2321	31	167	833	1986	3393	851	10	4	5	0	0	24	267	448	3	2	0	10	5	831	23	23	0	0	47476
BBD10	bark	oak	Sutor	oak_bark_Sutor	111.288	0.750064	0	66090	16304	1586	96000	1381	14	24	546	2573	1113	1973	2	1	0	3	0	16	410	306	11	4	0	98	0	11283	20	0	0	0	105848
BBD13	bark	oak	SvetiMartin	oak_bark_SvetiMartin	109.669	0.750702	2	40603	11063	374	168474	1144	16	7	452	915	292	3558	12	1	1	0	0	49	114	235	6	3	0	98	16	1543	39	0	0	0	138579
BBD16	bark	oak	SvetiMartin	oak_bark_SvetiMartin	105.376	0.787656	0	29959	6924	389	53684	1011	2	144	1856	311	5298	53847	0	1	0	0	1	56	1700	279	14	0	0	56	7	1466	15	95	7	0	104724
BBD19	bark	oak	Guerilla	oak_bark_Guerilla	80.0044	0.530901	24	168593	57532	712	76741	1022	0	52	895	1180	604	2029	0	1	0	1	1	0	1	20294	30	6	1	1	3	854	3887	44	3	0	80028
BBD22	bark	oak	Guerilla	oak_bark_Guerilla	51.0474	0.588333	1	93213	24804	441	898012	1750	31	4	2832	628	122	1440	1	0	0	0	0	10	339	483	5	0	0	0	7	1025	1372	55	13	0	461658
BBD4	bark	oak	Carga	oak_bark_Carga	166.322	0.723043	0	161296	15338	911	3997	6142	35	295	565	11138	1381	3220	3	3	8	16	0	58	37	1066	1	5	70	22	6	1802	141	0	0	0	101470
BBD7	bark	oak	Sutor	oak_bark_Sutor	181.319	0.731982	0	112122	25999	529	1694	5016	36	259	10514	37819	1051	2168	8	15	2	0	0	143	7	4092	1	7	3	465	2	11518	223	46	6	0	142881
BD11	soil	oak	Sutor	oak_soil_Sutor	117.342	0.750772	0	50195	12914	1271	79730	835	13	16	635	2106	824	1676	3	3	0	5	0	10	270	256	3	0	0	67	0	9075	23	7	0	0	84581
BD14	soil	oak	SvetiMartin	oak_soil_SvetiMartin	214.218	0.951326	0	114598	19894	685	1903	9102	207	1746	555	12779	531	22441	0	0	0	0	0	878	23	6241	19	108	2	1094	52	3091	10583	184	6	0	90752
BD17	soil	oak	SvetiMartin	oak_soil_SvetiMartin	79.7659	0.214426	1	16154	15301	302	1526	3670	12	106	574	1343	256	340634	0	0	0	0	0	30	3	4489	31	4	1	194	1	999	476	132	3	0	357518
BD2	soil	oak	Carga	oak_soil_Carga	135.771	0.787634	0	71705	31713	236	110775	6895	12	415	706	808	967	120420	2	2	1	1	0	19	80	8988	9	14	1	12	24	887	344	0	0	0	253666
BD20	soil	oak	Guerilla	oak_soil_Guerilla	160	0.841199	0	621	181	7	199	570	1	3	555	31	7	5343	0	0	0	0	0	6	0	19	0	3	0	2	0	24	50	24	0	0	4179
BD23	soil	oak	Guerilla	oak_soil_Guerilla	206.932	0.918726	0	1778	783	129	365	591	8	63	518	134	17	2482	0	0	0	0	0	36	2	33	0	0	0	18	0	131	410	8	0	0	5053
BD5	soil	oak	Carga	oak_soil_Carga	124.91	0.625065	0	178707	14498	847	3377	6492	2	3956	369	6181	1740	2791	7	3	15	8	0	50	49	439	2	8	3	26	7	1556	61	75	2	0	104302
BD8	soil	oak	Sutor	oak_soil_Sutor	171.81	0.751526	0	132455	29273	621	1586	3870	59	250	12362	20825	1320	1185	14	3	1	0	1	165	12	5760	3	14	1	656	1	13012	444	4	44	0	162070
BD18	soil	vine	SvetiMartin	vine_soil_SvetiMartin	135.318	0.821471	0	85835	8825	5612	458	3361	40	20	1002	3174	864	16313	1	1	0	0	0	105	1	20629	509	2	1	24492	10	76947	630	19	116	0	171410
BD3	soil	vine	Carga	vine_soil_Carga	163.512	0.70117	0	55112	39570	267	2230	9589	60	949	806	3860	1263	140365	1	0	9	0	0	34	14	20309	8	38	166	33	1	831	1140	7	0	0	210819
BD6	soil	vine	Carga	vine_soil_Carga	247.938	0.944736	0	43620	7208	889	351	6511	72	132076	2119	19575	558	5163	1	1	0	25	1	600	3	12291	13	244	21	1575	0	5184	1016	39	3	0	92847
BD9	soil	vine	Sutor	vine_soil_Sutor	259.914	0.944134	0	60059	35623	1286	1457	3615	29	55	7288	17581	579	2385	2	13	13	0	0	93	1	23514	22	411	22	952	1	21389	6387	32	9	0	127193
Ca100	must	grape	Carga	Lab_press_not_fermented	57.4447	0.616351	24	129516	335	6	6	212683	0	2	2353	111	19	227	0	0	0	0	0	8292	0	3297	12	1	0	26	1	569	4	9	35	0	347345
Ca96	must	grape	Carga	Lab_press_not_fermented	68.037	0.813285	172	305578	352	6	226	81282	0	6	2969	278	52	277	1	0	0	0	1	16442	1	5788	24	3	0	0	0	1231	0	0	0	0	400002
Ca97	must	grape	Carga	Lab_press_not_fermented	69.5664	0.702539	195	263224	311	9	13	9954	0	27	2558	162	49	338	0	0	0	0	2	14812	0	2205	12	2	0	4	0	1225	13	174	1	0	282287
Ca98	must	grape	Carga	Lab_press_not_fermented	70.6679	0.7956	111	201677	447	4	69	45913	0	448	3280	213	43	509	0	0	0	1	62	19081	14	4487	6	1	0	0	0	863	5	32	1	0	261801
Ca99	must	grape	Carga	Lab_press_not_fermented	47.3668	0.366081	38	74794	397	4	14	366007	1	0	2807	153	10	605	0	0	0	0	1	6972	0	2168	2	1	0	2	0	379	1	57	1	0	440755
Gu100	must	grape	Guerilla	Spontaneous_1_day	52.0808	0.715841	0	1535	962	5	1719	173	0	3	150577	20	3	49	0	0	0	0	0	25	0	31	0	1	0	0	1	35	12	63650	2188	0	115367
Gu35	must	grape	Guerilla	Pinot_noir_1_day	46.9463	0.854995	21	22142	39641	1	114	2262	0	292	1290608	128	14	763	0	1	0	1	17	155	3	179	0	2	0	1	0	211	2	2495	18	0	822149
Gu38	must	grape	Guerilla	Merlo_same_day	79.523	0.890183	105	129173	19029	4	83	56948	0	3	300722	316	20	1215	0	3	0	1	1	105	0	1417	8	2	0	1	0	867	2	409	7	0	384269
Gu40	must	grape	Guerilla	Pinella_same_day_1st_pick	72.1224	0.847025	6	6835	1257	10	3	6548	1	1	63140	93	5	53	0	0	0	5	120	294	0	61	0	0	0	52	0	154	3	1150	83	0	63702
Gu42	must	grape	Guerilla	Pinella_same_day_2nd_pick	74.2087	0.725737	139	90925	45798	3	89	151710	0	1	39792	83	18	107	0	2	0	0	2	122	1	438	6	9	0	3	0	570	17	47	0	0	304584
Gu98	must	grape	Guerilla	Spontaneous_5_days	75.4174	0.755213	8	6452	116307	3	2093	1882	1	169	105615	86	6	437	0	0	0	0	1	78	3	150	1	4	0	3	0	142	10	36525	1374	0	200384
Gu99	must	grape	Guerilla	Zelen_10_day_switch_BD11	45.1589	0.289198	0	722	343	7	1350	754	1	2	63445	38	3	267	0	0	0	0	0	11	0	33	0	0	0	0	0	16	3	55340	1842	0	62908
M32	must	grape	Tilia	grapes_must_press_end_row	41.2515	0.326513	0	678	178	7	901	485	0	0	51568	23	3	19	0	0	0	0	0	14	0	49	1	0	0	14	0	76	2	7316	42990	0	52231
M65	must	grape	Tilia	Starter_Tilia_mix_Rebula	88.5759	0.913358	11	13930	6029	2	110	9457	1	0	88034	191	8	158	0	65	0	0	114	1114	1	496	11	114	0	1	0	89	15	22194	2	0	98963
M69	must	grape	Tilia	Pomace_Tilia_spontaneous	83.0727	0.839838	82	108459	10684	14	301	144547	9	1	111371	58	8	1588	0	0	0	20	3	2447	1	1849	19	4	0	0	0	1072	0	25	0	0	345654
SM50	must	grape	SvetiMartin	Barbera_1_day_4C	81.7885	0.935571	47	38299	37247	4	1261	10628	0	5	321885	108	11	466	0	0	0	0	7	215	0	1148	7	4	0	0	0	438	4	7621	2	16	329049
SM53	must	grape	SvetiMartin	Rebula_1_week_4C	47.7678	0.577856	1	4006	3671	3	222	8557	0	0	349254	32	3	35	0	0	0	1	0	105	0	62	1	1	0	1	0	30	0	38	0	0	334966
SM56	must	grape	SvetiMartin	Pinella_1_week_4C	88.0654	0.894835	11	9553	13438	1	15	3812	0	11	94273	116	8	84	0	0	0	1	1	98	0	301	0	0	0	1	8	71	14	27300	3	0	98240
Sut38	must	grape	Sutor	Malvazija_not_fermented_same_day	96.3159	0.794542	8	98705	1143	2	515	146565	0	1	172612	407	99	1241	0	0	0	2	0	703	0	1673	6	0	0	0	0	1529	1	2	0	0	324632
Sut39	must	grape	Sutor	Malvazija_not_fermented_same_day	105.287	0.825349	73	127943	1735	24	1109	123959	0	7	137650	403	63	989	1	2	0	9	0	1081	0	2082	22	7	1	0	0	1364	12	14	2	0	308976

## Sheet: TableS7
Name	Substrate	Source	Location	Timepoint	Description	Simpon's Diversity	Rarefied Species Richness	S. cerevisiae	S. paradoxus	Species tags
Mal_c_16.09	grape	must	Sutor	1	Malvazija pomace, not fermented, common blank for all Malvazija samples	0.902466	63.4288	2761	129	33702
Mal_c_17.09	grape	must	Sutor	2	Malvazija pomace fermented in the cellar	0.763727	41.7281	109	2	56351
Mal_c_18.09	grape	must	Sutor	3	Malvazija pomace fermented in the cellar	0.86002	57.0405	597	6	52279
Mal_c_19.09	grape	must	Sutor	4	Malvazija pomace fermented in the cellar	0.901765	80.1706	1115	41	19237
Mal_c_23.09	grape	must	Sutor	8	Malvazija pomace fermented in the cellar	0.831756	49.2258	5206	4	43560
Mal_c_26.09	grape	must	Sutor	11	Malvazija pomace fermented in the cellar, skins pressed and removed	0.79113	49.9605	6405	10	68813
Mal_c_1.10	grape	must	Sutor	16	Malvazija juice fermented in the cellar	0.817851	44.1694	6333	6	33124
Mal_c_3.10	grape	must	Sutor	18	Malvazija juice fermented in the cellar	0.784599	40.7481	6702	4	33392
Mal1_18.09	grape	must	Sutor	3	Malvazija pomace fermented in the lab, rep1	0.759754	34.6994	178	11	3972
Mal1_19.09	grape	must	Sutor	4	Malvazija pomace fermented in the lab, rep1	0.801719	22.957	682	0	1308
Mal1_20.09	grape	must	Sutor	5	Malvazija pomace fermented in the lab, rep1	0.772219	34.7123	200	2	4845
Mal1_22.09	grape	must	Sutor	7	Malvazija pomace fermented in the lab, rep1	0.911713	34.431	185	0	3160
Mal1_24.09	grape	must	Sutor	9	Malvazija pomace fermented in the lab, rep1	0.713684	26.9054	200	0	4296
Mal1_26.09	grape	must	Sutor	11	Malvazija pomace fermented in the lab, rep1, skins pressed and remove	0.578333	31.3861	608	0	5298
Mal1_29.09	grape	must	Sutor	14	Malvazija juice fermented in the lab, rep1	0.75087	39.8662	652	0	4031
Mal2_17.09	grape	must	Sutor	2	Malvazija pomace fermented in the lab, rep2	0.809787	48.1129	180	3	49629
Mal2_18.09	grape	must	Sutor	3	Malvazija pomace fermented in the lab, rep2	0.760455	42.6528	182	22	32926
Mal2_19.09	grape	must	Sutor	4	Malvazija pomace fermented in the lab, rep2	0.74451	37.9653	548	231	34435
Mal2_20.09	grape	must	Sutor	5	Malvazija pomace fermented in the lab, rep2	0.800962	49.4337	672	65	36786
Mal2_22.09	grape	must	Sutor	7	Malvazija pomace fermented in the lab, rep2	0.550297	39.7025	883	6	41389
Mal2_24.09	grape	must	Sutor	9	Malvazija pomace fermented in the lab, rep2	0.612847	37.5194	1555	5	33593
Mal2_26.09	grape	must	Sutor	11	Malvazija pomace fermented in the lab, rep2, skins pressed and removed	0.62256	33.1845	1661	12	22743
Mal2_29.09	grape	must	Sutor	14	Malvazija juice fermented in the lab, rep2	0.623014	23.0195	9577	9	16550
Mal3_17.09	grape	must	Sutor	2	Malvazija pomace fermented in the lab, rep3	0.866551	67	366	1	1331
Mal3_18.09	grape	must	Sutor	3	Malvazija pomace fermented in the lab, rep3	0.7657	47.878	194	9	29226
Mal3_19.09	grape	must	Sutor	4	Malvazija pomace fermented in the lab, rep3	0.705572	39.2336	293	2	44960
Mal3_20.09	grape	must	Sutor	5	Malvazija pomace fermented in the lab, rep3	0.664147	39.1152	612	8	40479
Mal3_22.09	grape	must	Sutor	7	Malvazija pomace fermented in the lab, rep3	0.653511	39.5352	1429	55	38506
Mal3_24.09	grape	must	Sutor	9	Malvazija pomace fermented in the lab, rep3	0.684892	43.4363	2781	38	45109
Mal3_26.09	grape	must	Sutor	11	Malvazija pomace fermented in the lab, rep3, skins pressed and removed	0.578366	18.6515	17953	6	26127
Mal3_29.09	grape	must	Sutor	14	Malvazija juice fermented in the lab, rep3	0.501468	14.6717	15655	4	19856
TOK_sf_13.09	grape	must	Carga	1	Tokaj spontaneous fermentation in the lab, common reference for replicates	0.909102	50.3	37	2	4255
TOK_sf1_14.09	grape	must	Carga	2	Tokaj spontaneous fermentation in the lab, rep 1	0.898941	56.0806	90	2	4442
TOK_sf1_15.09	grape	must	Carga	3	Tokaj spontaneous fermentation in the lab, rep 1	0.890059	53.5261	43	2	3305
TOK_sf1_16.09	grape	must	Carga	4	Tokaj spontaneous fermentation in the lab, rep 1	0.911842	50.7414	259	7	9901
TOK_sf1_17.09	grape	must	Carga	5	Tokaj spontaneous fermentation in the lab, rep 1	0.895991	58.6274	152	4	2199
TOK_sf1_18.09	grape	must	Carga	6	Tokaj spontaneous fermentation in the lab, rep 1, start of active fermentation	0.872004	49.6815	701	8	2239
TOK_sf1_20.09	grape	must	Carga	8	Tokaj spontaneous fermentation in the lab, rep 1	0.532486	43	738	5	1086
TOK_sf1_22.09	grape	must	Carga	10	Tokaj spontaneous fermentation in the lab, rep 1	0.560912	36.3074	931	5	1433
TOK_sf1_26.09	grape	must	Carga	14	Tokaj spontaneous fermentation in the lab, rep 1	0.477502	42.6609	1387	6	1930
TOK_sf1_29.09	grape	must	Carga	17	Tokaj spontaneous fermentation in the lab, rep 1	0.507852	38.2971	1338	2	1917
TOK_sf2_14.09	grape	must	Carga	2	Tokaj spontaneous fermentation in the lab, rep 2	0.890208	45.7551	816	4	104799
TOK_sf2_15.09	grape	must	Carga	3	Tokaj spontaneous fermentation in the lab, rep 2	0.874879	44.956	365	0	77033
TOK_sf2_16.09	grape	must	Carga	4	Tokaj spontaneous fermentation in the lab, rep 2	0.885071	53.1792	999	0	103401
TOK_sf2_17.09	grape	must	Carga	5	Tokaj spontaneous fermentation in the lab, rep 2	0.549799	35.5615	21580	0	32524
TOK_sf2_18.09	grape	must	Carga	6	Tokaj spontaneous fermentation in the lab, rep 2, start of active fermentation	0.0307993	8.73739	37426	0	37842
TOK_sf2_20.09	grape	must	Carga	8	Tokaj spontaneous fermentation in the lab, rep 2	0.0330526	7.44391	39280	0	39719
TOK_sf2_22.09	grape	must	Carga	10	Tokaj spontaneous fermentation in the lab, rep 2	0.0280241	7.30453	42403	0	42820
TOK_sf2_26.09	grape	must	Carga	14	Tokaj spontaneous fermentation in the lab, rep 2	0.0254164	6.72838	32602	0	32868
TOK_sf2_29.09	grape	must	Carga	17	Tokaj spontaneous fermentation in the lab, rep 2	0.0297984	6.99864	34412	0	34700
TOK_sf3_14.09	grape	must	Carga	2	Tokaj spontaneous fermentation in the lab, rep 3	0.890693	48.9518	795	0	136042
TOK_sf3_15.09	grape	must	Carga	3	Tokaj spontaneous fermentation in the lab, rep 3	0.888572	54.7274	1751	1	115365
TOK_sf3_16.09	grape	must	Carga	4	Tokaj spontaneous fermentation in the lab, rep 3	0.889652	56.706	2844	0	112067
TOK_sf3_17.09	grape	must	Carga	5	Tokaj spontaneous fermentation in the lab, rep 3	0.681306	30.5163	23060	4	44807
TOK_sf3_18.09	grape	must	Carga	6	Tokaj spontaneous fermentation in the lab, rep 3, start of active fermentation	0.176216	8.26638	29223	1	32164
TOK_sf3_20.09	grape	must	Carga	8	Tokaj spontaneous fermentation in the lab, rep 3	0.148316	6.53389	43074	4	46619
TOK_sf3_22.09	grape	must	Carga	10	Tokaj spontaneous fermentation in the lab, rep 3	0.131332	6.82497	41596	0	44525
TOK_sf3_26.09	grape	must	Carga	14	Tokaj spontaneous fermentation in the lab, rep 3	0.0931797	6.59469	54260	7	56812
TOK_sf3_29.09	grape	must	Carga	17	Tokaj spontaneous fermentation in the lab, rep 3	0.0404917	6.26174	36120	1	36717

## Sheet: TableS8
Table S8. Pairwise comparisons of differences in mean levels of resistance among groups.
Phenotype	Group	Commercial	NA Scer	NA Spar	Slovenia Scer
Sulfite	NA Scer	2e-16	-	-	-
Sulfite	NA Spar	2e-16	0.1224	-	-
Sulfite	Slovenia Scer	0.0285	2e-16	2e-16	-
Sulfite	Slovenia Spar	2e-16	0.0027	1.1e-07	2e-16
Copper	NA Scer	5.4e-08	-	-	-
Copper	NA Spar	9.8e-07	0.54	-	-
Copper	Slovenia Scer	0.51	8.1e-14	2e-12	-
Copper	Slovenia Spar	3.7e-12	0.63	0.63	2e-16
Low pH	NA Scer	4.6e-09	-	-	-
Low pH	NA Spar	3.6e-15	0.08424	-	-
Low pH	Slovenia Scer	0.45103	3.9e-11	2e-16	-
Low pH	Slovenia Spar	2e-16	0.00043	0.19182	2e-16
Ethanol	NA Scer	0.14657	-	-	-
Ethanol	NA Spar	1.6e-05	0.00393	-	-
Ethanol	Slovenia Scer	0.11862	0.76721	4.2e-05	-
Ethanol	Slovenia Spar	0.00062	0.14657	0.01212	0.0009
Significance is shown by the false discovery rate based on pairwise t-tests assuming unequal variances.

## Sheet: TableS9
Table S9. North American isolates of S. cerevisiae and S. paradoxus.
Class	Site	S. cerevisiae	S. paradoxus	Sample size
MO		181	87	1074
OR		6	153	395
Vineyard		98	130	941
Non-vineyard		89	110	528
Grape		16	6	492
Oak		171	234	977
2008		88	205	947
2009		99	35	522
Non-vineyard	Watrud, personal property, MO	25	25	117
Non-vineyard	Tyson Research Center, MO	60	34	228
Vineyard	Chaumette Vineyard, MO	88	21	588
Vineyard	Mount Pleasant Vineyard, MO	8	7	140
Non-vineyard	Chip Ross Park, OR	0	41	103
Non-vineyard	Bollman, personal property, OR	4	10	79
Vineyard	Tyee Vineyard, OR	2	39	96
Vineyard	Whistling Dog Vineyard, OR	0	63	118

## Sheet: TableS10
Table S10. Relative abundance of S. paradoxus to S. cerevisiae in North America.
Term	OR	CI 2.5%	CI 97.5%	P value
intercept	0.911118	0.282612	2.68567
state (OR)	51.4689	21.784	144.282	<2e-16
location type (vineyard)	0.552332	0.313383	0.955457	0.0336
source (oak)	0.830046	0.303618	2.52097	0.7285
year (2009)	0.640563	0.37245	1.09537	0.1038
The odds ratio (OR) and confidence interval (CI) of S. paradoxus relative to S. cerevisiae. Terms in parentheses indicate their effect on relative abundance.
